# Supplementary material for: Genome-wide identification of functionally distinct subsets of cellular mRNAs associated with two nucleocytoplasmic-shuttling mammalian splicing factors
Source: Genome Biol. 2006 Nov 30;7(11):R113. doi: 10.1186/gb-2006-7-11-r113 (PMC1794580; doi:10.1186/gb-2006-7-11-r113)
Supplement: Additional data file 2 — Lists of mRNAs associated with U2AF65 and PTB and control nonassociated mRNA populations. [file gb-2006-7-11-r113-S2.xls]

## Sheet: Summary
			Summary of microarray analysis of α-U2AF65 and α-PTB immunoprecipitations
			Target protein		Probes	Unique Transcripts
			U2AF65
				Present	26689	13993
				Enriched	3961	2806
					0.148	0.201
			PTB
				Present	23965	12750
				Enriched	2951	2099
					0.123	0.165
			Common		1367	1140
			% of U2AF65 enriched		0.345	0.406
			% of PTB enriched		0.463	0.543

## Sheet: U2AF IP enriched probes
probe set	gene	Accession	LocusLink	Description	Input 1	Input 1 SE	IP 1	IP 1 SE	IP 1 fold change	lower bound of FC	upper bound of FC	difference of means	Input 2	Input 2 SE	IP 2	IP 2 SE	IP 2 fold change	lower bound of FC	upper bound of FC	difference of means	Input 3	Input 3 SE	IP 3	IP 3 SE	IP 3 fold change	lower bound of FC	upper bound of FC	difference of means	Average IP/Input ratio
200035_at	dullard homolog (Xenopus laevis)	NM_015343	23399	gb:NM_015343.1 /DB_XREF=gi:7661721 /GEN=HSA011916 /FEA=FLmRNA /CNT=283 /TID=Hs.84359.0 /TIER=FL+Stack /STK=108 /UG=Hs.84359 /LL=23399 /DEF=Homo sapiens hypothetical protein (HSA011916), mRNA. /PROD=hypothetical protein /FL=gb:NM_015343.1	765.3	43.43	2544.45	71.4	3.32	3.01	3.7	1779.15	680.17	46.57	2962.78	74.2	4.36	3.88	4.94	2282.61	699.46	59.52	2958.93	81.89	4.23	3.68	4.95	2259.47	3.97
200047_s_at	YY1 transcription factor	NM_003403	7528	gb:NM_003403.2 /DB_XREF=gi:6042207 /GEN=YY1 /FEA=FLmRNA /CNT=369 /TID=Hs.97496.0 /TIER=FL+Stack /STK=9 /UG=Hs.97496 /LL=7528 /DEF=Homo sapiens YY1 transcription factor (YY1), mRNA. /PROD=YY1 transcription factor /FL=gb:NM_003403.2 gb:M77698.1 gb:M76541.1	2344.72	115.48	3559.91	143.59	1.52	1.37	1.69	1215.19	2071.03	115.02	3966.36	159.23	1.92	1.71	2.15	1895.33	2140.81	91.47	3717.11	162.45	1.74	1.57	1.92	1576.3	1.72667
200050_at	zinc finger protein 146	NM_007145	7705	gb:NM_007145.1 /DB_XREF=gi:6005965 /GEN=ZNF146 /FEA=FLmRNA /CNT=138 /TID=Hs.301819.0 /TIER=FL+Stack /STK=43 /UG=Hs.301819 /LL=7705 /DEF=Homo sapiens zinc finger protein 146 (ZNF146), mRNA. /PROD=zinc finger protein 146 /FL=gb:BC005154.1 gb:NM_007145.1	2272.32	61.57	2304.82	54.18	1.01	0.96	1.08	32.5	1597.67	74.81	2462.76	79.91	1.54	1.41	1.7	865.08	1551.44	45.87	2345.62	105.92	1.51	1.38	1.65	794.18	1.35333
200070_at	hypothetical protein CGI-57	BC001393	27013	gb:BC001393.1 /DB_XREF=gi:12655084 /FEA=FLmRNA /CNT=168 /TID=Hs.4973.1 /TIER=FL+Stack /STK=71 /UG=Hs.4973 /LL=27013 /UG_GENE=CGI-57 /DEF=Homo sapiens, hypothetical protein, clone MGC:782, mRNA, complete cds. /PROD=hypothetical protein /FL=gb:BC001393.1	513.3	35.04	739.68	39	1.44	1.25	1.67	226.38	504.56	22.73	1000.07	18.97	1.98	1.83	2.15	495.51	394.63	12.84	973.32	53.82	2.47	2.21	2.73	578.68	1.96333
200653_s_at	calmodulin 1 (phosphorylase kinase, delta)	M27319	801	gb:M27319.1 /DB_XREF=gi:179809 /FEA=FLmRNA /CNT=378 /TID=Hs.177656.0 /TIER=FL /STK=7 /UG=Hs.177656 /LL=801 /UG_GENE=CALM1 /DEF=Human calmodulin mRNA, complete cds. /PROD=calmodulin /FL=gb:M27319.1 gb:NM_006888.1	2968.56	193.77	3330.54	145.06	1.12	0.99	1.28	361.97	2822.21	165.28	4437.23	155.79	1.57	1.41	1.77	1615.01	2695.89	88.36	4412.33	228.86	1.64	1.48	1.81	1716.44	1.44333
200655_s_at	calmodulin 1 (phosphorylase kinase, delta)	NM_006888	801	gb:NM_006888.1 /DB_XREF=gi:5901911 /GEN=CALM1 /FEA=FLmRNA /CNT=378 /TID=Hs.177656.0 /TIER=FL+Stack /STK=84 /UG=Hs.177656 /LL=801 /DEF=Homo sapiens calmodulin 1 (phosphorylase kinase, delta) (CALM1), mRNA. /PROD=calmodulin 1 (phosphorylase kinase, delta) /FL=gb:M27319.1 gb:NM_006888.1	3315.81	119.8	4318.04	129.07	1.3	1.21	1.41	1002.23	2791.11	120.84	4730.28	192.75	1.69	1.54	1.87	1939.16	3039.5	104.98	4902.65	171.1	1.61	1.49	1.75	1863.15	1.53333
200667_at	ubiquitin-conjugating enzyme E2D 3 (UBC4/5 homolog, yeast)	BF448062	7323	gb:BF448062 /DB_XREF=gi:11513123 /DB_XREF=7q97h09.x1 /CLONE=IMAGE:3706600 /FEA=FLmRNA /CNT=406 /TID=Hs.118797.0 /TIER=Stack /STK=18 /UG=Hs.118797 /LL=7323 /UG_GENE=UBE2D3 /UG_TITLE=ubiquitin-conjugating enzyme E2D 3 (homologous to yeast UBC45) /FL=gb:NM_003340.1 gb:U39318.1 gb:BC003395.1	2513.44	140.97	2535.17	121.02	1.01	0.89	1.14	21.73	2345.45	82.18	3510.02	149.52	1.5	1.37	1.64	1164.57	2165.74	56.12	3558.52	175.8	1.64	1.5	1.8	1392.78	1.38333
200676_s_at	ubiquitin-conjugating enzyme E2L 3	NM_003347	7332	gb:NM_003347.1 /DB_XREF=gi:4507788 /GEN=UBE2L3 /FEA=FLmRNA /CNT=490 /TID=Hs.108104.0 /TIER=FL+Stack /STK=44 /UG=Hs.108104 /LL=7332 /DEF=Homo sapiens ubiquitin-conjugating enzyme E2L 3 (UBE2L3), mRNA. /PROD=ubiquitin-conjugating enzyme E2L 3 /FL=gb:NM_003347.1	922.72	28.08	1324.06	47.72	1.43	1.33	1.55	401.34	1043.79	58.43	2058.61	33.01	1.97	1.8	2.18	1014.82	1184.94	42.89	1249.03	59.44	1.05	0.95	1.16	64.09	1.48333
200683_s_at	ubiquitin-conjugating enzyme E2L 3	BE964689	7332	gb:BE964689 /DB_XREF=gi:11768267 /DB_XREF=601658226R1 /CLONE=IMAGE:3885630 /FEA=FLmRNA /CNT=490 /TID=Hs.108104.0 /TIER=Stack /STK=67 /UG=Hs.108104 /LL=7332 /UG_GENE=UBE2L3 /UG_TITLE=ubiquitin-conjugating enzyme E2L 3 /FL=gb:NM_003347.1	1410.16	62.64	2061.91	87.79	1.46	1.32	1.62	651.74	1654.39	74.31	3088.31	89.05	1.87	1.71	2.04	1433.92	1644.46	58.07	2357.12	120.11	1.43	1.29	1.58	712.66	1.58667
200684_s_at	ubiquitin-conjugating enzyme E2L 3	AI819709	7332	gb:AI819709 /DB_XREF=gi:5438788 /DB_XREF=wj77c07.x1 /CLONE=IMAGE:2408844 /FEA=FLmRNA /CNT=490 /TID=Hs.108104.0 /TIER=Stack /STK=21 /UG=Hs.108104 /LL=7332 /UG_GENE=UBE2L3 /UG_TITLE=ubiquitin-conjugating enzyme E2L 3 /FL=gb:NM_003347.1	776.04	37.77	1038.39	38.6	1.34	1.21	1.48	262.35	962.45	30.85	1714.59	36.18	1.78	1.67	1.9	752.14	969.81	23.04	1226.79	56.33	1.26	1.16	1.37	256.98	1.46
200724_at	ribosomal protein L10	BC003358	6134	gb:BC003358.1 /DB_XREF=gi:13097176 /FEA=FLmRNA /CNT=645 /TID=Hs.29797.0 /TIER=FL /STK=0 /UG=Hs.29797 /LL=6134 /UG_GENE=RPL10 /DEF=Homo sapiens, ribosomal protein L10, clone MGC:5189, mRNA, complete cds. /PROD=ribosomal protein L10 /FL=gb:BC003358.1 gb:M64241.1 gb:M73791.1 gb:NM_006013.1	704.68	45.15	987.3	36.43	1.4	1.24	1.59	282.61	559.18	36.92	1366.4	37.8	2.44	2.18	2.76	807.22	657.32	28.55	1178.99	64.38	1.79	1.6	2.01	521.67	1.87667
200726_at	protein phosphatase 1, catalytic subunit, gamma isoform	NM_002710	5501	gb:NM_002710.1 /DB_XREF=gi:4506006 /GEN=PPP1CC /FEA=FLmRNA /CNT=409 /TID=Hs.79081.0 /TIER=FL /STK=1 /UG=Hs.79081 /LL=5501 /DEF=Homo sapiens protein phosphatase 1, catalytic subunit, gamma isoform (PPP1CC), mRNA. /PROD=protein phosphatase 1, catalytic subunit, gammaisoform /FL=gb:NM_002710.1	2965.84	141.74	3434.54	166.84	1.16	1.03	1.3	468.7	2385.33	172.98	4185.25	176.82	1.75	1.53	2.03	1799.92	2385.08	175.83	4229.45	194.96	1.77	1.54	2.06	1844.37	1.56
200739_s_at	SMT3 suppressor of mif two 3 homolog 1 (yeast)	BG338532	6612	gb:BG338532 /DB_XREF=gi:13144970 /DB_XREF=602436260F1 /CLONE=IMAGE:4554278 /FEA=FLmRNA /CNT=408 /TID=Hs.85119.0 /TIER=Stack /STK=15 /UG=Hs.85119 /LL=6612 /UG_GENE=SMT3H1 /UG_TITLE=SMT3 (suppressor of mif two 3, yeast) homolog 1 /FL=gb:BC000036.1 gb:NM_006936.1	601.51	50.38	575.95	64.39	-1.04	-0.83	-1.33	-25.55	607.4	45.41	1456.46	68.01	2.4	2.08	2.79	849.06	606.59	36.47	1277.44	127.29	2.11	1.72	2.53	670.85	1.82385
200740_s_at	SMT3 suppressor of mif two 3 homolog 1 (yeast)	NM_006936	6612	gb:NM_006936.1 /DB_XREF=gi:5902095 /GEN=SMT3H1 /FEA=FLmRNA /CNT=408 /TID=Hs.85119.0 /TIER=FL+Stack /STK=120 /UG=Hs.85119 /LL=6612 /DEF=Homo sapiens SMT3 (suppressor of mif two 3, yeast) homolog 1 (SMT3H1), mRNA. /PROD=SMT3 (suppressor of mif two 3, yeast) homolog 1 /FL=gb:BC000036.1 gb:NM_006936.1	1174.62	60.41	3073.75	136.56	2.62	2.34	2.93	1899.13	1036.8	64.04	3877.86	182.24	3.74	3.3	4.26	2841.07	787.56	52.82	3125.97	135.71	3.97	3.49	4.55	2338.4	3.44333
200779_at	activating transcription factor 4 (tax-responsive enhancer element B67)	NM_001675	468	gb:NM_001675.1 /DB_XREF=gi:4502264 /GEN=ATF4 /FEA=FLmRNA /CNT=359 /TID=Hs.181243.0 /TIER=FL+Stack /STK=148 /UG=Hs.181243 /LL=468 /DEF=Homo sapiens activating transcription factor 4 (tax-responsive enhancer element B67) (ATF4), mRNA. /PROD=activating transcription factor 4 /FL=gb:M86842.1 gb:NM_001675.1	1756.56	70.72	2612.96	93.84	1.49	1.36	1.63	856.4	1737.75	63.91	3590.01	225.4	2.07	1.83	2.32	1852.26	1688.08	127.91	3657.74	151.67	2.17	1.89	2.51	1969.66	1.91
200788_s_at	phosphoprotein enriched in astrocytes 15	NM_003768	8682	gb:NM_003768.1 /DB_XREF=gi:4505704 /GEN=PEA15 /FEA=FLmRNA /CNT=421 /TID=Hs.194673.0 /TIER=FL+Stack /STK=142 /UG=Hs.194673 /LL=8682 /DEF=Homo sapiens phosphoprotein enriched in astrocytes 15 (PEA15), mRNA. /PROD=phosphoprotein enriched in astrocytes 15 /FL=gb:BC002426.1 gb:NM_003768.1	958.13	12.32	1497.81	60.24	1.56	1.46	1.67	539.68	1027.67	48.98	2162.79	48.33	2.1	1.93	2.3	1135.12	807.22	31.93	976.04	80.51	1.21	1.03	1.4	168.82	1.62333
200791_s_at	IQ motif containing GTPase activating protein 1	NM_003870	8826	gb:NM_003870.1 /DB_XREF=gi:4506786 /GEN=IQGAP1 /FEA=FLmRNA /CNT=327 /TID=Hs.1742.0 /TIER=FL+Stack /STK=68 /UG=Hs.1742 /LL=8826 /DEF=Homo sapiens IQ motif containing GTPase activating protein 1 (IQGAP1), mRNA. /PROD=IQ motif containing GTPase activating protein 1 /FL=gb:L33075.1 gb:NM_003870.1	1660.72	81.95	2347.15	73.68	1.41	1.29	1.56	686.43	1070.61	32.44	1941.38	70.1	1.81	1.68	1.96	870.77	1038.41	37.14	1781.52	120.41	1.72	1.51	1.94	743.11	1.64667
200797_s_at	myeloid cell leukemia sequence 1 (BCL2-related)	AI275690	4170	gb:AI275690 /DB_XREF=gi:3897964 /DB_XREF=qw03a03.x1 /CLONE=IMAGE:1989964 /FEA=FLmRNA /CNT=367 /TID=Hs.86386.0 /TIER=Stack /STK=8 /UG=Hs.86386 /LL=4170 /UG_GENE=MCL1 /UG_TITLE=myeloid cell leukemia sequence 1 (BCL2-related) /FL=gb:AF118124.1 gb:NM_021960.1	2768.95	155.6	3111.51	132.05	1.12	1	1.26	342.56	1555.89	90.98	2653.42	99.79	1.71	1.52	1.92	1097.52	1102.21	46.42	2209.57	151.15	2	1.75	2.28	1107.36	1.61
200798_x_at	myeloid cell leukemia sequence 1 (BCL2-related)	NM_021960	4170	gb:NM_021960.1 /DB_XREF=gi:11386164 /GEN=MCL1 /FEA=FLmRNA /CNT=367 /TID=Hs.86386.0 /TIER=FL /STK=6 /UG=Hs.86386 /LL=4170 /DEF=Homo sapiens myeloid cell leukemia sequence 1 (BCL2-related) (MCL1), mRNA. /PROD=myeloid cell leukemia sequence 1 (BCL2-related) /FL=gb:AF118124.1 gb:NM_021960.1	1909.01	81.52	1927.98	57.09	1.01	0.93	1.1	18.97	854.63	27.35	1366.94	43.84	1.6	1.48	1.72	512.3	542.99	22.88	1375.1	114.24	2.53	2.16	2.93	832.11	1.71333
200808_s_at	zyxin	NM_003461	7791	gb:NM_003461.1 /DB_XREF=gi:4508046 /GEN=ZYX /FEA=FLmRNA /CNT=379 /TID=Hs.75873.0 /TIER=FL+Stack /STK=154 /UG=Hs.75873 /LL=7791 /DEF=Homo sapiens zyxin (ZYX), mRNA. /PROD=zyxin /FL=gb:NM_003461.1	1316.72	52.55	1780.35	78.41	1.35	1.23	1.49	463.63	1532.09	35.92	1875.86	61.46	1.22	1.14	1.31	343.77	1480.09	58.13	2201.24	68.33	1.49	1.37	1.62	721.15	1.35333
200816_s_at	platelet-activating factor acetylhydrolase, isoform Ib, alpha subunit 45kDa	NM_000430	5048	gb:NM_000430.2 /DB_XREF=gi:6031206 /GEN=PAFAH1B1 /FEA=FLmRNA /CNT=419 /TID=Hs.77318.0 /TIER=FL+Stack /STK=83 /UG=Hs.77318 /LL=5048 /DEF=Homo sapiens platelet-activating factor acetylhydrolase, isoform Ib, alpha subunit (45kD) (PAFAH1B1), mRNA. /PROD=platelet-activating factor acetylhydrolase,isoform Ib, alpha subunit (45kD) /FL=gb:NM_000430.2 gb:L13385.1 gb:L13386.1	761.15	43.47	836.6	51.96	1.1	0.96	1.26	75.45	538.31	23.7	837.27	29.48	1.56	1.42	1.71	298.96	506.92	29.45	1494.77	71.51	2.95	2.61	3.34	987.84	1.87
200849_s_at	S-adenosylhomocysteine hydrolase-like 1	AI589266	10768	gb:AI589266 /DB_XREF=gi:4598314 /DB_XREF=tr58c06.x2 /CLONE=IMAGE:2222506 /FEA=FLmRNA /CNT=358 /TID=Hs.4113.0 /TIER=Stack /STK=21 /UG=Hs.4113 /LL=10768 /UG_GENE=AHCYL1 /UG_TITLE=S-adenosylhomocysteine hydrolase-like 1 /FL=gb:U82761.1 gb:NM_006621.1	1561.93	58.54	1791.26	123.79	1.15	1	1.3	229.33	1123.66	113.47	2139.08	86.95	1.9	1.61	2.31	1015.42	1346.71	74.45	2061.96	100.42	1.53	1.36	1.73	715.26	1.52667
200856_x_at	nuclear receptor co-repressor 1	BF437948	9611	gb:BF437948 /DB_XREF=gi:11450465 /DB_XREF=7q63b10.x1 /CLONE=IMAGE:3702882 /FEA=FLmRNA /CNT=274 /TID=Hs.144904.0 /TIER=Stack /STK=12 /UG=Hs.144904 /LL=9611 /UG_GENE=NCOR1 /UG_TITLE=nuclear receptor co-repressor 1 /FL=gb:NM_006311.1 gb:AF044209.1	457.73	19.13	648.42	40.13	1.42	1.25	1.6	190.69	340.92	23.9	523.59	32.22	1.54	1.32	1.79	182.67	389.42	14.45	968.78	65.56	2.49	2.18	2.81	579.36	1.81667
200867_at	zinc finger protein 313	AL031685	55905	gb:AL031685 /DB_XREF=gi:9368423 /FEA=FLmRNA /CNT=374 /TID=Hs.10590.0 /TIER=Stack /STK=138 /UG=Hs.10590 /LL=55905 /UG_GENE=ZNF313 /UG_TITLE=zinc finger protein 313 /DEF=Human DNA sequence from clone RP5-963K23 on chromosome 20q13.11-13.2 Contains a KRT18 (Keratin type I, Cytoskeletal 18 (Cytokeratin 18, CK18,CYK18)) pseudogene, a gene for a novel protein, the gene for spermatogenesis associated pr…	833.82	57.11	990.75	36.07	1.19	1.05	1.36	156.94	839.82	48.01	1444.28	53.44	1.72	1.54	1.93	604.46	779.15	30.91	1923.55	115.09	2.47	2.19	2.77	1144.4	1.79333
200895_s_at	FK506 binding protein 4, 59kDa	NM_002014	2288	gb:NM_002014.1 /DB_XREF=gi:4503728 /GEN=FKBP4 /FEA=FLmRNA /CNT=406 /TID=Hs.848.0 /TIER=FL+Stack /STK=112 /UG=Hs.848 /LL=2288 /DEF=Homo sapiens FK506-binding protein 4 (59kD) (FKBP4), mRNA. /PROD=FK506-binding protein 4 (59kD) /FL=gb:M88279.1 gb:BC001786.1 gb:NM_002014.1	2224.88	47.27	2487.88	95.39	1.12	1.04	1.2	263	1606.63	54.2	2546.96	98.69	1.59	1.46	1.72	940.33	1661.7	55.68	2445.65	93.06	1.47	1.35	1.6	783.95	1.39333
200898_s_at	meningioma expressed antigen 5 (hyaluronidase)	AK002091	10724	gb:AK002091.1 /DB_XREF=gi:7023763 /FEA=FLmRNA /CNT=428 /TID=Hs.5734.0 /TIER=Stack /STK=26 /UG=Hs.5734 /LL=10724 /UG_GENE=MGEA5 /UG_TITLE=meningioma expressed antigen 5 (hyaluronidase) /DEF=Homo sapiens cDNA FLJ11229 fis, clone PLACE1008356, highly similar to Homo sapiens mRNA for KIAA0679 protein. /FL=gb:NM_012215.1 gb:AF036144.2	932.15	18.49	1246.87	32.49	1.34	1.27	1.41	314.71	524.09	22.8	502.24	12.68	-1.04	-0.96	-1.13	-21.85	829.11	22.86	1189.02	45.64	1.43	1.33	1.55	359.9	1.24385
200899_s_at	meningioma expressed antigen 5 (hyaluronidase)	NM_012215	10724	gb:NM_012215.1 /DB_XREF=gi:11024697 /GEN=MGEA5 /FEA=FLmRNA /CNT=428 /TID=Hs.5734.0 /TIER=FL+Stack /STK=111 /UG=Hs.5734 /LL=10724 /DEF=Homo sapiens meningioma expressed antigen 5 (hyaluronidase) (MGEA5), mRNA. /PROD=meningioma expressed antigen 5 (hyaluronidase) /FL=gb:NM_012215.1 gb:AF036144.2	1510.41	37.98	1923.41	27.77	1.27	1.21	1.34	413.01	891.53	34.66	1488.63	60.56	1.67	1.52	1.83	597.1	903.25	34.8	1391.45	103.85	1.54	1.33	1.76	488.2	1.49333
200907_s_at	palladin	AU157932	23022	gb:AU157932 /DB_XREF=gi:11019453 /DB_XREF=AU157932 /CLONE=PLACE1010217 /FEA=FLmRNA /CNT=425 /TID=Hs.194431.0 /TIER=Stack /STK=12 /UG=Hs.194431 /LL=23022 /UG_GENE=KIAA0992 /UG_TITLE=palladin /FL=gb:AF151909.1 gb:AF077041.1 gb:NM_016081.1	363.86	21.8	415.85	28.51	1.14	0.98	1.33	51.99	366.96	24.54	633.94	19.65	1.73	1.54	1.96	266.98	462.36	23.25	751.78	47.03	1.63	1.42	1.85	289.42	1.5
200911_s_at	transforming, acidic coiled-coil containing protein 1	NM_006283	6867	gb:NM_006283.1 /DB_XREF=gi:5454099 /GEN=TACC1 /FEA=FLmRNA /CNT=380 /TID=Hs.173159.0 /TIER=FL+Stack /STK=108 /UG=Hs.173159 /LL=6867 /DEF=Homo sapiens transforming, acidic coiled-coil containing protein 1 (TACC1), mRNA. /PROD=transforming, acidic coiled-coil containingprotein 1 /FL=gb:AF049910.1 gb:NM_006283.1	1261.66	71.15	1768.76	94.59	1.4	1.23	1.59	507.1	1194.4	61.27	1809.96	108.04	1.52	1.33	1.72	615.56	1321.71	78.6	2039.12	155.11	1.54	1.31	1.8	717.4	1.48667
200919_at	polyhomeotic-like 2 (Drosophila)	NM_004427	1912	gb:NM_004427.1 /DB_XREF=gi:4758241 /GEN=EDR2 /FEA=FLmRNA /CNT=332 /TID=Hs.75878.0 /TIER=FL+Stack /STK=133 /UG=Hs.75878 /LL=1912 /DEF=Homo sapiens early development regulator 2 (homolog of polyhomeotic 2) (EDR2), mRNA. /PROD=early development regulator 2 /FL=gb:NM_004427.1 gb:U89278.1	692.86	73.61	1825.34	109.15	2.63	2.17	3.26	1132.48	493.89	44.72	2504.69	99.93	5.07	4.34	6.03	2010.8	440.55	23.99	2156.44	158.46	4.89	4.19	5.67	1715.89	4.19667
200921_s_at	B-cell translocation gene 1, anti-proliferative	NM_001731	694	gb:NM_001731.1 /DB_XREF=gi:4502472 /GEN=BTG1 /FEA=FLmRNA /CNT=488 /TID=Hs.77054.0 /TIER=FL+Stack /STK=152 /UG=Hs.77054 /LL=694 /DEF=Homo sapiens B-cell translocation gene 1, anti-proliferative (BTG1), mRNA. /PROD=B-cell translocation protein 1 /FL=gb:NM_001731.1	923.71	55.7	1477.66	79.13	1.6	1.4	1.83	553.94	846.37	55.7	1880.86	86.44	2.22	1.95	2.54	1034.49	1217.53	53.33	1642.61	124.86	1.35	1.16	1.55	425.09	1.72333
200940_s_at	arginine-glutamic acid dipeptide (RE) repeats	AB036737	473	gb:AB036737.1 /DB_XREF=gi:8096339 /FEA=FLmRNA /CNT=318 /TID=Hs.194369.0 /TIER=FL+Stack /STK=87 /UG=Hs.194369 /LL=473 /UG_GENE=RERE /DEF=Homo sapiens mRNA for RERE, complete cds. /PROD=RERE /FL=gb:NM_012102.1 gb:AF118275.1 gb:AB036737.1	526.95	36.26	1208.9	66.2	2.29	1.99	2.66	681.94	514.86	30.6	812.77	35.05	1.58	1.4	1.79	297.91	503.84	25.82	1694.61	80.65	3.36	3	3.78	1190.77	2.41
200965_s_at	actin binding LIM protein 1	NM_006720	3983	gb:NM_006720.1 /DB_XREF=gi:5921987 /GEN=ABLIM /FEA=FLmRNA /CNT=303 /TID=Hs.158203.0 /TIER=FL+Stack /STK=78 /UG=Hs.158203 /LL=3983 /DEF=Homo sapiens actin binding LIM protein 1 (ABLIM), transcript variant ABLIM-s, mRNA. /PROD=actin-binding LIM protein 1, isoform s /FL=gb:D31883.1 gb:NM_006720.1	3556.62	156.95	5274.68	116.24	1.48	1.37	1.61	1718.05	2891.4	146.59	5474.73	102.11	1.89	1.74	2.08	2583.33	3516.87	125.38	5807.52	245.44	1.65	1.51	1.81	2290.65	1.67333
200988_s_at	proteasome (prosome, macropain) activator subunit 3 (PA28 gamma; Ki)	NM_005789	10197	gb:NM_005789.1 /DB_XREF=gi:5031996 /GEN=PSME3 /FEA=FLmRNA /CNT=330 /TID=Hs.152978.0 /TIER=FL /STK=0 /UG=Hs.152978 /LL=10197 /DEF=Homo sapiens proteasome (prosome, macropain) activator subunit 3 (PA28 gamma; Ki) (PSME3), mRNA. /PROD=proteasome (prosome, macropain) activatorsubunit 3 (PA28 gamma; Ki) /FL=gb:NM_005789.1 gb:U11292.1	289.35	19.48	526.99	24.84	1.82	1.6	2.09	237.64	298.22	66	720.64	32.93	2.42	1.75	3.82	422.42	209.05	14.66	573.16	36.63	2.74	2.35	3.21	364.11	2.32667
200991_s_at	sorting nexin 17	NM_014748	9784	gb:NM_014748.1 /DB_XREF=gi:7661889 /GEN=KIAA0064 /FEA=FLmRNA /CNT=320 /TID=Hs.278569.0 /TIER=FL+Stack /STK=73 /UG=Hs.278569 /LL=9784 /DEF=Homo sapiens KIAA0064 gene product (KIAA0064), mRNA. /PROD=KIAA0064 gene product /FL=gb:BC002610.1 gb:BC002524.1 gb:D31764.1 gb:NM_014748.1	3093.97	132.64	4273.29	107.38	1.38	1.27	1.5	1179.32	2902.28	99.51	3922.4	128.82	1.35	1.25	1.46	1020.13	2992.07	136.78	4569.02	166.07	1.53	1.39	1.68	1576.94	1.42
200992_at	importin 7	AL137335	10527	gb:AL137335.1 /DB_XREF=gi:6807827 /GEN=DKFZp434A179 /FEA=FLmRNA /CNT=366 /TID=Hs.5151.0 /TIER=Stack /STK=36 /UG=Hs.5151 /LL=10527 /DEF=Homo sapiens mRNA; cDNA DKFZp434A179 (from clone DKFZp434A179); partial cds. /PROD=hypothetical protein /FL=gb:AF098799.1 gb:NM_006391.1	2261.59	87.59	2140.26	95.83	-1.06	-0.96	-1.17	-121.34	1770.52	74.78	2619.24	84.08	1.48	1.36	1.62	848.72	1712.14	51.83	2615.02	138.8	1.53	1.38	1.68	902.88	1.3178
201020_at	tyrosine 3-monooxygenase/tryptophan 5-monooxygenase activation protein, eta polypeptide	NM_003405	7533	gb:NM_003405.1 /DB_XREF=gi:4507950 /GEN=YWHAH /FEA=FLmRNA /CNT=291 /TID=Hs.75544.0 /TIER=FL /STK=0 /UG=Hs.75544 /LL=7533 /DEF=Homo sapiens tyrosine 3-monooxygenasetryptophan 5-monooxygenase activation protein, eta polypeptide (YWHAH), mRNA. /PROD=tyrosine 3-monooxygenasetryptophan5-monooxygenase activation protein, eta polypeptide /FL=gb:NM_003405.1 gb:BC003047.1 gb:L20422.1	822.35	31.04	947.24	38.64	1.15	1.05	1.26	124.89	705.72	38.47	1356.22	53.24	1.92	1.72	2.15	650.5	640.46	24.16	1081.62	58.44	1.69	1.51	1.88	441.15	1.58667
201054_at	heterogeneous nuclear ribonucleoprotein A0	BE966599	10949	gb:BE966599 /DB_XREF=gi:11772191 /DB_XREF=601660283R1 /CLONE=IMAGE:3906044 /FEA=FLmRNA /CNT=412 /TID=Hs.77492.0 /TIER=Stack /STK=82 /UG=Hs.77492 /LL=10949 /UG_GENE=HNRPA0 /UG_TITLE=heterogeneous nuclear ribonucleoprotein A0 /FL=gb:NM_006805.1 gb:BC001008.1 gb:U23803.1	2830.86	127.03	5373.82	128.42	1.9	1.75	2.07	2542.96	3201.74	100.43	3436.9	120.08	1.07	0.99	1.16	235.16	2662.52	135.2	5018.82	217.2	1.88	1.69	2.11	2356.3	1.61667
201055_s_at	heterogeneous nuclear ribonucleoprotein A0	NM_006805	10949	gb:NM_006805.1 /DB_XREF=gi:5803035 /GEN=HNRPA0 /FEA=FLmRNA /CNT=412 /TID=Hs.77492.0 /TIER=FL+Stack /STK=98 /UG=Hs.77492 /LL=10949 /DEF=Homo sapiens heterogeneous nuclear ribonucleoprotein A0 (HNRPA0), mRNA. /PROD=heterogeneous nuclear ribonucleoprotein A0 /FL=gb:NM_006805.1 gb:BC001008.1 gb:U23803.1	336.4	12.54	609.83	19.44	1.81	1.67	1.97	273.43	402.05	17.68	672.47	16.54	1.67	1.54	1.82	270.42	332.67	9.77	298.94	22.4	-1.11	-0.98	-1.28	-33.73	1.4603
201064_s_at	poly(A) binding protein, cytoplasmic 4 (inducible form)	NM_003819	8761	gb:NM_003819.2 /DB_XREF=gi:6552335 /GEN=PABPC4 /FEA=FLmRNA /CNT=296 /TID=Hs.169900.0 /TIER=FL+Stack /STK=93 /UG=Hs.169900 /LL=8761 /DEF=Homo sapiens poly(A)-binding protein, cytoplasmic 4 (inducible form) (PABPC4), mRNA. /PROD=poly(A)-binding protein, cytoplasmic 4(inducible form) /FL=gb:NM_003819.2	2990.75	127.02	3155.59	111.28	1.06	0.96	1.16	164.84	2868.83	106.92	4247.63	100.79	1.48	1.38	1.59	1378.8	2555.37	94.96	3754.38	202.86	1.47	1.32	1.63	1199.01	1.33667
201080_at	Homo sapiens transcribed sequence with strong similarity to protein pdb:1BO1 (H.sapiens) A Chain A, Phosphatidylinositol Phosphate Kinase Type Ii Beta	BF338509		gb:BF338509 /DB_XREF=gi:11284912 /DB_XREF=602034176F2 /CLONE=IMAGE:4182187 /FEA=FLmRNA /CNT=289 /TID=Hs.6335.0 /TIER=Stack /STK=120 /UG=Hs.6335 /LL=8396 /UG_GENE=PIP5K2B /UG_TITLE=phosphatidylinositol-4-phosphate 5-kinase, type II, beta /FL=gb:U85245.1 gb:NM_003559.1	602.36	16.5	1400.48	27.27	2.32	2.2	2.46	798.11	502.56	33.65	1881.72	55.74	3.74	3.33	4.25	1379.16	402.01	16.95	1399.56	62.95	3.48	3.14	3.85	997.55	3.18
201095_at	death-associated protein	NM_004394	1611	gb:NM_004394.1 /DB_XREF=gi:4758119 /GEN=DAP /FEA=FLmRNA /CNT=349 /TID=Hs.75189.0 /TIER=FL+Stack /STK=166 /UG=Hs.75189 /LL=1611 /DEF=Homo sapiens death-associated protein (DAP), mRNA. /PROD=death-associated protein /FL=gb:BC002726.1 gb:NM_004394.1	1478.4	85.03	2012.62	63.11	1.36	1.23	1.52	534.22	1347.03	51.95	2872.06	111.25	2.13	1.95	2.33	1525.03	1230.52	53.14	2629.06	133.78	2.14	1.91	2.38	1398.54	1.87667
201126_s_at	mannosyl (alpha-1,3-)-glycoprotein beta-1,2-N-acetylglucosaminyltransferase	NM_002406	4245	gb:NM_002406.2 /DB_XREF=gi:6031182 /GEN=MGAT1 /FEA=FLmRNA /CNT=272 /TID=Hs.151513.0 /TIER=FL+Stack /STK=136 /UG=Hs.151513 /LL=4245 /DEF=Homo sapiens mannosyl (alpha-1,3-)-glycoprotein beta-1,2-N-acetylglucosaminyltransferase (MGAT1), mRNA. /PROD=mannosyl (alpha-1,3-)-glycoproteinbeta-1,2-N-acetylglucosaminyltransferase /FL=gb:NM_002406.2 gb:M55621.1	408.9	21.97	652.84	33.69	1.6	1.41	1.81	243.94	364.48	24.93	629.87	28.88	1.73	1.51	1.99	265.39	399.7	14.99	530.44	42.16	1.33	1.14	1.52	130.74	1.55333
201139_s_at	Sjogren syndrome antigen B (autoantigen La)	NM_003142	6741	gb:NM_003142.1 /DB_XREF=gi:10835066 /GEN=SSB /FEA=FLmRNA /CNT=315 /TID=Hs.83715.0 /TIER=FL+Stack /STK=69 /UG=Hs.83715 /LL=6741 /DEF=Homo sapiens Sjogren syndrome antigen B (autoantigen La) (SSB), mRNA. /PROD=autoantigen La /FL=gb:BC001289.1 gb:J04205.1 gb:NM_003142.1	2554.43	70.38	3735.2	90.98	1.46	1.38	1.55	1180.77	2339.78	51.5	2582.47	71.39	1.1	1.04	1.17	242.69	2689.83	56.64	4083.31	161.54	1.52	1.41	1.63	1393.48	1.36
201141_at	glycoprotein (transmembrane) nmb	NM_002510	10457	gb:NM_002510.1 /DB_XREF=gi:4505404 /GEN=GPNMB /FEA=FLmRNA /CNT=341 /TID=Hs.82226.0 /TIER=FL+Stack /STK=111 /UG=Hs.82226 /LL=10457 /DEF=Homo sapiens glycoprotein (transmembrane) nmb (GPNMB), mRNA. /PROD=glycoprotein (transmembrane) nmb /FL=gb:NM_002510.1 gb:AF322909.1	1434.99	46.68	2100.46	46.36	1.46	1.37	1.56	665.47	1105.35	29.53	2509.34	74.03	2.27	2.13	2.42	1404	1481.69	54.19	1485.94	92.01	1	0.89	1.13	4.26	1.57667
201161_s_at	cold shock domain protein A	NM_003651	8531	gb:NM_003651.1 /DB_XREF=gi:4503070 /GEN=CSDA /FEA=FLmRNA /CNT=311 /TID=Hs.1139.0 /TIER=FL /STK=0 /UG=Hs.1139 /LL=8531 /DEF=Homo sapiens cold shock domain protein A (CSDA), mRNA. /PROD=cold shock domain protein A /FL=gb:NM_003651.1	1987.05	129.07	2048.57	91.47	1.03	0.91	1.18	61.52	1643.9	64.03	3094.42	162.76	1.88	1.69	2.09	1450.52	1707.34	57.52	3351.12	235.69	1.96	1.72	2.22	1643.78	1.62333
201176_s_at	archain 1	NM_001655	372	gb:NM_001655.2 /DB_XREF=gi:11863153 /GEN=ARCN1 /FEA=FLmRNA /CNT=277 /TID=Hs.33642.0 /TIER=FL+Stack /STK=111 /UG=Hs.33642 /LL=372 /DEF=Homo sapiens archain 1 (ARCN1), mRNA. /PROD=archain /FL=gb:NM_001655.2	2203.25	98.32	2777.94	114.35	1.26	1.14	1.39	574.7	1716.2	111.1	3281.39	98.23	1.91	1.71	2.16	1565.19	1771.63	109.63	3728.23	173.71	2.1	1.86	2.4	1956.6	1.75667
201190_s_at	phosphotidylinositol transfer protein	H15647	5306	gb:H15647 /DB_XREF=gi:880467 /DB_XREF=ym27b09.s1 /CLONE=IMAGE:49287 /FEA=FLmRNA /CNT=278 /TID=Hs.79709.0 /TIER=Stack /STK=84 /UG=Hs.79709 /LL=5306 /UG_GENE=PITPN /UG_TITLE=phosphotidylinositol transfer protein /FL=gb:NM_006224.1 gb:M73704.1 gb:D30036.1	1680.97	80.47	2055.07	58.85	1.22	1.12	1.34	374.1	1641.02	52.99	2945.52	50.49	1.79	1.69	1.91	1304.5	1295.49	46.34	2440.77	103.55	1.88	1.72	2.06	1145.28	1.63
201191_at	phosphotidylinositol transfer protein	H15647	5306	gb:H15647 /DB_XREF=gi:880467 /DB_XREF=ym27b09.s1 /CLONE=IMAGE:49287 /FEA=FLmRNA /CNT=278 /TID=Hs.79709.0 /TIER=Stack /STK=84 /UG=Hs.79709 /LL=5306 /UG_GENE=PITPN /UG_TITLE=phosphotidylinositol transfer protein /FL=gb:NM_006224.1 gb:M73704.1 gb:D30036.1	594.22	28.02	951.64	38.11	1.6	1.45	1.77	357.42	631.45	32.12	1476.74	53.66	2.34	2.11	2.6	845.29	567.98	19.2	1978.35	64.46	3.48	3.22	3.76	1410.37	2.47333
201192_s_at	phosphotidylinositol transfer protein	NM_006224	5306	gb:NM_006224.1 /DB_XREF=gi:5453907 /GEN=PITPN /FEA=FLmRNA /CNT=278 /TID=Hs.79709.0 /TIER=FL+Stack /STK=28 /UG=Hs.79709 /LL=5306 /DEF=Homo sapiens phosphotidylinositol transfer protein (PITPN), mRNA. /PROD=phosphotidylinositol transfer protein /FL=gb:NM_006224.1 gb:M73704.1 gb:D30036.1	638.04	44.23	1562.58	68.71	2.45	2.15	2.82	924.54	779.81	70.66	1736.69	79.47	2.23	1.9	2.66	956.88	751.82	31.49	2286.03	123.73	3.04	2.71	3.4	1534.21	2.57333
201229_s_at	ariadne homolog 2 (Drosophila)	BC000422	10425	gb:BC000422.1 /DB_XREF=gi:12653306 /FEA=FLmRNA /CNT=295 /TID=Hs.241558.0 /TIER=FL+Stack /STK=43 /UG=Hs.241558 /LL=10425 /UG_GENE=ARIH2 /DEF=Homo sapiens, ariadne (Drosophila) homolog 2, clone MGC:8671, mRNA, complete cds. /PROD=ariadne (Drosophila) homolog 2 /FL=gb:AF099149.1 gb:BC000422.1 gb:NM_006321.1 gb:AF183427.1	821.17	26.15	831.9	21.23	1.01	0.95	1.08	10.73	755.04	16.13	1546.49	45.15	2.05	1.93	2.17	791.45	858.19	39.37	1473.65	60.19	1.72	1.55	1.9	615.45	1.59333
201244_s_at	v-raf-1 murine leukemia viral oncogene homolog 1	NM_002880	5894	gb:NM_002880.1 /DB_XREF=gi:4506400 /GEN=RAF1 /FEA=FLmRNA /CNT=277 /TID=Hs.85181.0 /TIER=FL+Stack /STK=122 /UG=Hs.85181 /LL=5894 /DEF=Homo sapiens v-raf-1 murine leukemia viral oncogene homolog 1 (RAF1), mRNA. /PROD=v-raf-1 murine leukemia viral oncogene homolog1 /FL=gb:NM_002880.1	1240.26	91.97	1616.32	106.14	1.3	1.11	1.54	376.06	1190.79	81.93	2388.9	115.32	2.01	1.75	2.31	1198.11	1141.5	53.79	2368.35	185.87	2.07	1.77	2.4	1226.85	1.79333
201247_at	sterol regulatory element binding transcription factor 2	BE513151	6721	gb:BE513151 /DB_XREF=gi:9720362 /DB_XREF=601171940F1 /CLONE=IMAGE:3545697 /FEA=FLmRNA /CNT=387 /TID=Hs.108689.0 /TIER=Stack /STK=73 /UG=Hs.108689 /LL=6721 /UG_GENE=SREBF2 /UG_TITLE=sterol regulatory element binding transcription factor 2 /FL=gb:NM_004599.1 gb:U02031.1	232.41	26.78	553.07	35.21	2.38	1.94	3	320.66	165.36	31.54	624.15	28.42	3.77	2.84	5.53	458.79	199.13	25.98	999.29	52.16	5.02	4.05	6.47	800.16	3.72333
201276_at	RAB5B, member RAS oncogene family	AF267863	5869	gb:AF267863.1 /DB_XREF=gi:12006052 /FEA=FLmRNA /CNT=256 /TID=Hs.77690.0 /TIER=FL+Stack /STK=83 /UG=Hs.77690 /LL=5869 /UG_GENE=RAB5B /DEF=Homo sapiens DC43 mRNA, complete cds. /PROD=DC43 /FL=gb:AF267863.1 gb:NM_002868.1	149.53	32.09	434.06	43.43	2.9	2.04	4.59	284.54	65.86	34.97	497	26.27	7.55	4	59.58	431.14	94.16	22.51	437.03	21.74	4.64	3.29	7.69	342.87	5.03
201289_at	cysteine-rich, angiogenic inducer, 61	NM_001554	3491	gb:NM_001554.1 /DB_XREF=gi:4504612 /GEN=CYR61 /FEA=FLmRNA /CNT=379 /TID=Hs.8867.0 /TIER=FL+Stack /STK=133 /UG=Hs.8867 /LL=3491 /DEF=Homo sapiens cysteine-rich, angiogenic inducer, 61 (CYR61), mRNA. /PROD=cysteine-rich, angiogenic inducer, 61 /FL=gb:NM_001554.1 gb:AF003594.1 gb:BC001271.1 gb:AF031385.1 gb:U62015.1	664.81	32.71	720.61	45.96	1.08	0.95	1.24	55.79	245.57	21.2	438.26	25.21	1.78	1.51	2.13	192.69	319.36	14.85	798.48	50.93	2.5	2.19	2.84	479.12	1.78667
201295_s_at	SOCS box-containing WD protein SWiP-1	BF111821	26118	gb:BF111821 /DB_XREF=gi:10941511 /DB_XREF=7l36a06.x1 /CLONE=IMAGE:3523474 /FEA=FLmRNA /CNT=305 /TID=Hs.187991.0 /TIER=Stack /STK=16 /UG=Hs.187991 /LL=26118 /UG_GENE=DKFZP564A122 /UG_TITLE=DKFZP564A122 protein /FL=gb:NM_015626.1 gb:AF106684.1	485.16	15.29	556.68	19.58	1.15	1.06	1.24	71.51	97.79	9.44	264.47	13.07	2.7	2.28	3.27	166.68	240.35	12.36	482.26	26.97	2.01	1.77	2.27	241.91	1.95333
201305_x_at	acidic (leucine-rich) nuclear phosphoprotein 32 family, member B	AV712577	10541	gb:AV712577 /DB_XREF=gi:10731883 /DB_XREF=AV712577 /CLONE=DCAAUH03 /FEA=FLmRNA /CNT=325 /TID=Hs.84264.0 /TIER=Stack /STK=16 /UG=Hs.84264 /LL=10541 /UG_GENE=SSP29 /UG_TITLE=acidic protein rich in leucines /FL=gb:U70439.1 gb:NM_006401.1	2370	92.26	3253.62	115.31	1.37	1.26	1.5	883.62	2129.44	78.56	4251.61	141.9	2	1.84	2.17	2122.17	1920.52	80.14	3001.37	219.63	1.56	1.35	1.79	1080.85	1.64333
201306_s_at	acidic (leucine-rich) nuclear phosphoprotein 32 family, member B	NM_006401	10541	gb:NM_006401.1 /DB_XREF=gi:5454087 /GEN=SSP29 /FEA=FLmRNA /CNT=325 /TID=Hs.84264.0 /TIER=FL+Stack /STK=17 /UG=Hs.84264 /LL=10541 /DEF=Homo sapiens acidic protein rich in leucines (SSP29), mRNA. /PROD=acidic protein rich in leucines /FL=gb:U70439.1 gb:NM_006401.1	2862.73	90.54	3984.84	125.74	1.39	1.29	1.5	1122.11	2529.41	92.32	5067.73	223.51	2	1.82	2.2	2538.32	2232.91	68.14	3723.77	164.37	1.67	1.52	1.82	1490.85	1.68667
201309_x_at	chromosome 5 open reading frame 13	U36189	9315	gb:U36189.1 /DB_XREF=gi:1244509 /GEN=hP311 /FEA=FLmRNA /CNT=470 /TID=Hs.142827.0 /TIER=FL /STK=0 /UG=Hs.142827 /LL=9315 /DEF=Human p311 protein (hP311) mRNA, complete cds. /PROD=p311 protein /FL=gb:U30521.1 gb:NM_004772.1 gb:U36189.1	221.15	18.6	698.28	40.97	3.16	2.68	3.76	477.13	137.72	18.23	820.62	31.63	5.96	4.84	7.67	682.9	230.72	13.31	342.51	44.91	1.48	1.15	1.85	111.79	3.53333
201310_s_at	chromosome 5 open reading frame 13	NM_004772	9315	gb:NM_004772.1 /DB_XREF=gi:4758865 /GEN=P311 /FEA=FLmRNA /CNT=470 /TID=Hs.142827.0 /TIER=FL+Stack /STK=195 /UG=Hs.142827 /LL=9315 /DEF=Homo sapiens P311 protein (P311), mRNA. /PROD=P311 protein /FL=gb:U30521.1 gb:NM_004772.1 gb:U36189.1	943.02	67.47	3207.37	83.13	3.4	3.02	3.88	2264.35	883.11	60	3758.58	119.52	4.26	3.78	4.84	2875.47	1124.19	34.58	3596.95	170.75	3.2	2.91	3.51	2472.76	3.62
201320_at	myosin, light polypeptide 6, alkali, smooth muscle and non-muscle	BF663402	4637	gb:BF663402 /DB_XREF=gi:11937297 /DB_XREF=602144558F1 /CLONE=IMAGE:4297695 /FEA=FLmRNA /CNT=252 /TID=Hs.236030.0 /TIER=Stack /STK=45 /UG=Hs.236030 /LL=6601 /UG_GENE=SMARCC2 /UG_TITLE=SWISNF related, matrix associated, actin dependent regulator of chromatin, subfamily c, member 2 /FL=gb:NM_003075.1 gb:U66616.1	385.47	24.22	513.71	29.35	1.33	1.16	1.53	128.25	277.52	25.37	794.35	42.07	2.86	2.42	3.44	516.83	228.19	18.59	581.48	75.01	2.55	1.95	3.24	353.29	2.24667
201328_at	v-ets erythroblastosis virus E26 oncogene homolog 2 (avian)	AL575509	2114	gb:AL575509 /DB_XREF=gi:12936742 /DB_XREF=AL575509 /CLONE=CS0DI059YP21 (3 prime) /FEA=FLmRNA /CNT=357 /TID=Hs.85146.0 /TIER=Stack /STK=9 /UG=Hs.85146 /LL=2114 /UG_GENE=ETS2 /UG_TITLE=v-ets avian erythroblastosis virus E26 oncogene homolog 2 /FL=gb:NM_005239.1 gb:J04102.1	814.14	49.63	1200.37	72.32	1.47	1.28	1.7	386.23	1058.07	50.85	1304.28	84.89	1.23	1.08	1.41	246.21	873.62	32.88	1618.7	139.43	1.85	1.57	2.15	745.08	1.51667
201334_s_at	Rho guanine nucleotide exchange factor (GEF) 12	AB002380	23365	gb:AB002380.1 /DB_XREF=gi:2224704 /GEN=KIAA0382 /FEA=FLmRNA /CNT=252 /TID=Hs.6582.0 /TIER=Stack /STK=71 /UG=Hs.6582 /LL=23365 /UG_TITLE=Rho guanine exchange factor (GEF) 12 /DEF=Human mRNA for KIAA0382 gene, partial cds. /FL=gb:NM_015313.1 gb:AF180681.1	1429.67	70.39	1907.43	84.41	1.33	1.2	1.49	477.76	1014.13	64.09	1955.32	110.95	1.93	1.68	2.22	941.19	838.14	55.65	2081.24	74.17	2.48	2.2	2.82	1243.1	1.91333
201335_s_at	Rho guanine nucleotide exchange factor (GEF) 12	NM_015313	23365	gb:NM_015313.1 /DB_XREF=gi:7662087 /GEN=ARHGEF12 /FEA=FLmRNA /CNT=252 /TID=Hs.6582.0 /TIER=FL /STK=4 /UG=Hs.6582 /LL=23365 /DEF=Homo sapiens KIAA0382 protein; leukemia-associated rho guanine nucleotide exchange factor (GEF) (ARHGEF12), mRNA. /PROD=KIAA0382 protein; leukemia-associated rhoguanine nucleotide exchange factor (GEF) /FL=gb:NM_015313.1 gb:AF180681.1	168.21	8.67	245.16	13.12	1.46	1.29	1.65	76.96	106.68	16	220.97	12.76	2.07	1.62	2.79	114.29	67.13	11.15	277.25	19.37	4.13	3.15	5.78	210.12	2.55333
201336_at	vesicle-associated membrane protein 3 (cellubrevin)	BC003570	9341	gb:BC003570.1 /DB_XREF=gi:13097737 /FEA=FLmRNA /CNT=259 /TID=Hs.66708.0 /TIER=FL+Stack /STK=66 /UG=Hs.66708 /LL=9341 /UG_GENE=VAMP3 /DEF=Homo sapiens, Similar to vesicle-associated membrane protein 3, clone MGC:2110, mRNA, complete cds. /PROD=Similar to vesicle-associated membrane protein3 /FL=gb:NM_004781.2 gb:BC003570.1	1939.59	137.89	1746.09	94.1	-1.11	-0.96	-1.28	-193.5	1797.08	125.42	3045.16	163.61	1.69	1.47	1.97	1248.08	1732.85	66.84	2565.93	147.25	1.48	1.32	1.66	833.08	1.35697
201343_at	ubiquitin-conjugating enzyme E2D 2 (UBC4/5 homolog, yeast)	BE621259	7322	gb:BE621259 /DB_XREF=gi:9892197 /DB_XREF=601493415F1 /CLONE=IMAGE:3895850 /FEA=FLmRNA /CNT=275 /TID=Hs.108332.0 /TIER=Stack /STK=86 /UG=Hs.108332 /LL=7322 /UG_GENE=UBE2D2 /UG_TITLE=ubiquitin-conjugating enzyme E2D 2 (homologous to yeast UBC45) /FL=gb:NM_003339.1 gb:U39317.1	1890.62	102.82	3452.17	116.18	1.83	1.65	2.03	1561.54	1662.89	93	4056.93	163.29	2.44	2.18	2.74	2394.04	1383.18	90.29	3294.01	192.7	2.38	2.06	2.76	1910.83	2.21667
201344_at	ubiquitin-conjugating enzyme E2D 2 (UBC4/5 homolog, yeast)	BF196642	7322	gb:BF196642 /DB_XREF=gi:11084786 /DB_XREF=7m93c12.x1 /CLONE=IMAGE:3562750 /FEA=FLmRNA /CNT=275 /TID=Hs.108332.0 /TIER=Stack /STK=9 /UG=Hs.108332 /LL=7322 /UG_GENE=UBE2D2 /UG_TITLE=ubiquitin-conjugating enzyme E2D 2 (homologous to yeast UBC45) /FL=gb:NM_003339.1 gb:U39317.1	132.18	18.25	536.84	30.9	4.06	3.23	5.33	404.66	105.06	14.02	533.64	34.01	5.08	4.04	6.63	428.58	159.58	15.04	1055.86	41.52	6.62	5.64	7.92	896.28	5.25333
201345_s_at	ubiquitin-conjugating enzyme E2D 2 (UBC4/5 homolog, yeast)	NM_003339	7322	gb:NM_003339.1 /DB_XREF=gi:4507774 /GEN=UBE2D2 /FEA=FLmRNA /CNT=275 /TID=Hs.108332.0 /TIER=FL+Stack /STK=16 /UG=Hs.108332 /LL=7322 /DEF=Homo sapiens ubiquitin-conjugating enzyme E2D 2 (homologous to yeast UBC45) (UBE2D2), mRNA. /PROD=ubiquitin-conjugating enzyme E2D 2 (homologousto yeast UBC45) /FL=gb:NM_003339.1 gb:U39317.1	1306.4	50.02	2362.22	100.34	1.81	1.64	1.99	1055.82	1151.82	36.66	3214.35	91.55	2.79	2.6	2.99	2062.53	1060.38	28.05	2551.94	195.32	2.41	2.09	2.73	1491.56	2.33667
201346_at	adiponectin receptor 2	NM_024551	79602	gb:NM_024551.1 /DB_XREF=gi:13375714 /GEN=FLJ21432 /FEA=FLmRNA /CNT=285 /TID=Hs.11641.0 /TIER=FL+Stack /STK=74 /UG=Hs.11641 /LL=79602 /DEF=Homo sapiens hypothetical protein FLJ21432 (FLJ21432), mRNA. /PROD=hypothetical protein FLJ21432 /FL=gb:NM_024551.1 gb:BC004906.1	1286.04	61.43	2624.41	62.3	2.04	1.87	2.23	1338.37	1029.25	56.04	3030.78	101.02	2.94	2.66	3.28	2001.54	1041.24	43.9	3873.64	100.19	3.72	3.43	4.04	2832.41	2.9
201350_at	flotillin 2	NM_004475	2319	gb:NM_004475.1 /DB_XREF=gi:4758393 /GEN=FLOT2 /FEA=FLmRNA /CNT=258 /TID=Hs.184488.0 /TIER=FL+Stack /STK=76 /UG=Hs.184488 /LL=2319 /DEF=Homo sapiens flotillin 2 (FLOT2), mRNA. /PROD=flotillin 2 /FL=gb:NM_004475.1 gb:M60922.1	977.06	35.92	2389	54.26	2.45	2.28	2.63	1411.94	945.06	50.58	2870.05	91.76	3.04	2.75	3.37	1924.99	1039.25	27.34	2800.4	148.6	2.69	2.44	2.96	1761.16	2.72667
201353_s_at	bromodomain adjacent to zinc finger domain, 2A	AI653126	11176	gb:AI653126 /DB_XREF=gi:4737105 /DB_XREF=wb43c08.x1 /CLONE=IMAGE:2308430 /FEA=FLmRNA /CNT=279 /TID=Hs.277401.0 /TIER=Stack /STK=41 /UG=Hs.277401 /LL=11176 /UG_GENE=BAZ2A /UG_TITLE=bromodomain adjacent to zinc finger domain, 2A /FL=gb:NM_013449.1 gb:AB032254.1	987.31	29.2	1589.95	63.82	1.61	1.48	1.75	602.63	1064.63	19.15	1924.31	30.34	1.81	1.74	1.88	859.67	1102.25	47.37	1616.01	53.57	1.47	1.34	1.6	513.76	1.63
201354_s_at	bromodomain adjacent to zinc finger domain, 2A	AA788652	11176	gb:AA788652 /DB_XREF=gi:2848772 /DB_XREF=ah30a09.s1 /CLONE=1240312 /FEA=FLmRNA /CNT=279 /TID=Hs.277401.0 /TIER=Stack /STK=14 /UG=Hs.277401 /LL=11176 /UG_GENE=BAZ2A /UG_TITLE=bromodomain adjacent to zinc finger domain, 2A /FL=gb:NM_013449.1 gb:AB032254.1	173.72	13.75	531.4	29.07	3.06	2.62	3.6	357.68	98.27	19.19	467.84	23.08	4.76	3.56	7.06	369.56	166.76	21.05	356.07	36.8	2.14	1.64	2.83	189.31	3.32
201355_s_at	bromodomain adjacent to zinc finger domain, 2A	NM_013449	11176	gb:NM_013449.1 /DB_XREF=gi:7304920 /GEN=BAZ2A /FEA=FLmRNA /CNT=279 /TID=Hs.277401.0 /TIER=FL /STK=0 /UG=Hs.277401 /LL=11176 /DEF=Homo sapiens bromodomain adjacent to zinc finger domain, 2A (BAZ2A), mRNA. /PROD=bromodomain adjacent to zinc finger domain, 2A /FL=gb:NM_013449.1 gb:AB032254.1	384.44	17.63	968.39	27.63	2.52	2.31	2.76	583.95	307.73	23.91	999.39	14.81	3.25	2.87	3.73	691.66	414.24	25.02	1098.03	136.01	2.65	2.07	3.28	683.78	2.80667
201375_s_at	protein phosphatase 2 (formerly 2A), catalytic subunit, beta isoform	NM_004156	5516	gb:NM_004156.1 /DB_XREF=gi:4758951 /GEN=PPP2CB /FEA=FLmRNA /CNT=288 /TID=Hs.80350.0 /TIER=FL+Stack /STK=98 /UG=Hs.80350 /LL=5516 /DEF=Homo sapiens protein phosphatase 2 (formerly 2A), catalytic subunit, beta isoform (PPP2CB), mRNA. /PROD=protein phosphatase 2 (formerly 2A), catalyticsubunit, beta isoform /FL=gb:NM_004156.1	2077.19	110.22	1902.42	133.05	-1.09	-0.95	-1.27	-174.77	1464.14	137.57	2469.88	183.92	1.69	1.39	2.07	1005.73	1300.46	83.24	2164.43	202.08	1.66	1.37	2	863.97	1.42248
201380_at	cartilage associated protein	NM_006371	10491	gb:NM_006371.1 /DB_XREF=gi:5453600 /GEN=CRTAP /FEA=FLmRNA /CNT=265 /TID=Hs.155481.0 /TIER=FL /STK=0 /UG=Hs.155481 /LL=10491 /DEF=Homo sapiens cartilage associated protein (CRTAP), mRNA. /PROD=cartilage associated protein /FL=gb:NM_006371.1	1136.53	67.21	1835.08	84.41	1.61	1.43	1.83	698.54	1110.57	77.39	2609.94	107.57	2.35	2.06	2.7	1499.37	1185.67	62.28	2290.67	176.36	1.93	1.65	2.24	1105	1.96333
201382_at	Siah-interacting protein	NM_014412	27101	gb:NM_014412.1 /DB_XREF=gi:7656951 /GEN=CACYBP /FEA=FLmRNA /CNT=247 /TID=Hs.27258.0 /TIER=FL /STK=1 /UG=Hs.27258 /LL=27101 /DEF=Homo sapiens calcyclin binding protein (CACYBP), mRNA. /PROD=calcyclin binding protein /FL=gb:AF057356.1 gb:NM_014412.1 gb:AF314752.1	384.54	17.3	559.41	14.02	1.45	1.34	1.59	174.87	322.54	16.4	529.38	23.17	1.64	1.47	1.84	206.85	404.28	30.32	260.83	36.1	-1.55	-1.21	-2.06	-143.44	1.24505
201384_s_at	membrane component, chromosome 17, surface marker 2 (ovarian carcinoma antigen CA125)	NM_005899	4077	gb:NM_005899.1 /DB_XREF=gi:5174504 /GEN=M17S2 /FEA=FLmRNA /CNT=249 /TID=Hs.277721.0 /TIER=FL+Stack /STK=75 /UG=Hs.277721 /LL=4077 /DEF=Homo sapiens membrane component, chromosome 17, surface marker 2 (ovarian carcinoma antigen CA125) (M17S2), mRNA. /PROD=membrane component, chromosome 17, surfacemarker 2 (ovarian carcinoma antigen CA125) /FL=gb:D30756.1 gb:NM_005899.1	1207.2	37.08	1045.71	30.63	-1.15	-1.08	-1.24	-161.49	682.66	37.88	1012.38	22.42	1.48	1.35	1.64	329.72	915.42	35.3	1562.29	65.76	1.71	1.55	1.87	646.86	1.35319
201396_s_at	small glutamine-rich tetratricopeptide repeat (TPR)-containing	NM_003021	6449	gb:NM_003021.2 /DB_XREF=gi:13259553 /GEN=SGT /FEA=FLmRNA /CNT=264 /TID=Hs.203910.0 /TIER=FL+Stack /STK=97 /UG=Hs.203910 /LL=6449 /DEF=Homo sapiens small glutamine-rich tetratricopeptide repeat (TPR)-containing (SGT), mRNA. /PROD=small glutamine-rich tetratricopeptide /FL=gb:BC005165.1 gb:BC000390.1 gb:AL050156.1 gb:NM_003021.2	543.26	43.54	1403.35	110.3	2.58	2.15	3.11	860.09	809.61	37.54	1402.35	63.59	1.73	1.56	1.93	592.74	681.08	43.51	2265.48	129.82	3.33	2.89	3.84	1584.4	2.54667
201398_s_at	translocation associated membrane protein 1	BC000687	23471	gb:BC000687.1 /DB_XREF=gi:12653796 /FEA=FLmRNA /CNT=269 /TID=Hs.4147.0 /TIER=FL+Stack /STK=104 /UG=Hs.4147 /LL=23471 /UG_GENE=TRAM /DEF=Homo sapiens, translocating chain-associating membrane protein, clone MGC:784, mRNA, complete cds. /PROD=translocating chain-associating membraneprotein /FL=gb:BC000687.1 gb:NM_014294.1	3207.73	120.25	3954.33	125.03	1.23	1.14	1.34	746.6	2829.37	92.07	4655.75	218.09	1.65	1.5	1.8	1826.38	2826.66	79.58	4498.9	186.06	1.59	1.46	1.73	1672.24	1.49
201412_at	low density lipoprotein receptor-related protein 10	NM_014045	26020	gb:NM_014045.1 /DB_XREF=gi:13027587 /GEN=DKFZP564C1940 /FEA=FLmRNA /CNT=254 /TID=Hs.3804.0 /TIER=FL+Stack /STK=118 /UG=Hs.3804 /LL=26020 /DEF=Homo sapiens DKFZP564C1940 protein (DKFZP564C1940), mRNA. /PROD=DKFZP564C1940 protein /FL=gb:BC000424.1 gb:AF131760.1 gb:NM_014045.1	448.77	32.42	365.78	39.23	-1.23	-1	-1.53	-82.99	247.87	22.2	537.87	17.37	2.17	1.87	2.57	290	356.13	20.72	862.58	37.22	2.42	2.15	2.74	506.46	1.801
201416_at	SRY (sex determining region Y)-box 4	BG528420	6659	gb:BG528420 /DB_XREF=gi:13519957 /DB_XREF=602579853F1 /CLONE=IMAGE:4719060 /FEA=FLmRNA /CNT=369 /TID=Hs.83484.0 /TIER=Stack /STK=16 /UG=Hs.83484 /LL=6659 /UG_GENE=SOX4 /UG_TITLE=SRY (sex determining region Y)-box 4 /FL=gb:NM_003107.1	903.39	62.89	1062.69	107.97	1.18	0.95	1.43	159.3	861.33	20.42	2307.71	103.36	2.68	2.46	2.91	1446.39	860.31	38.51	1551.78	81.72	1.8	1.61	2.02	691.46	1.88667
201436_at	eukaryotic translation initiation factor 4E	AI742789	1977	gb:AI742789 /DB_XREF=gi:5111077 /DB_XREF=wg46c05.x1 /CLONE=IMAGE:2368136 /FEA=FLmRNA /CNT=277 /TID=Hs.79306.0 /TIER=Stack /STK=18 /UG=Hs.79306 /LL=1977 /UG_GENE=EIF4E /UG_TITLE=eukaryotic translation initiation factor 4E /FL=gb:M15353.1 gb:NM_001968.1	1138.7	40.22	1753.9	50.15	1.54	1.43	1.66	615.2	1308.51	60.22	1049.92	44.85	-1.25	-1.12	-1.38	-258.58	1032.86	40.67	1777.45	84.74	1.72	1.55	1.9	744.59	1.35333
201460_at	mitogen-activated protein kinase-activated protein kinase 2	AI141802	9261	gb:AI141802 /DB_XREF=gi:3649259 /DB_XREF=qa56e05.s1 /CLONE=IMAGE:1690784 /FEA=FLmRNA /CNT=243 /TID=Hs.75074.0 /TIER=Stack /STK=133 /UG=Hs.75074 /LL=9261 /UG_GENE=MAPKAPK2 /UG_TITLE=mitogen-activated protein kinase-activated protein kinase 2 /FL=gb:U12779.1 gb:NM_004759.1	1255.85	78.1	2569.05	47.3	2.05	1.85	2.29	1313.2	1344.82	85.79	1946.72	114.13	1.45	1.26	1.67	601.9	1157.52	65.43	2285.63	64.58	1.97	1.78	2.2	1128.12	1.82333
201462_at	KIAA0193 gene product	NM_014766	9805	gb:NM_014766.1 /DB_XREF=gi:7661983 /GEN=KIAA0193 /FEA=FLmRNA /CNT=238 /TID=Hs.75137.0 /TIER=FL+Stack /STK=29 /UG=Hs.75137 /LL=9805 /DEF=Homo sapiens KIAA0193 gene product (KIAA0193), mRNA. /PROD=KIAA0193 gene product /FL=gb:D83777.1 gb:NM_014766.1	559.77	25.1	772.29	35.42	1.38	1.24	1.53	212.52	377.59	20.44	1018.71	34.95	2.7	2.43	3.01	641.12	431	22.22	890.51	51.2	2.07	1.82	2.34	459.51	2.05
201484_at	suppressor of Ty 4 homolog 1 (S. cerevisiae)	NM_003168	6827	gb:NM_003168.1 /DB_XREF=gi:4507310 /GEN=SUPT4H1 /FEA=FLmRNA /CNT=250 /TID=Hs.79058.0 /TIER=FL+Stack /STK=71 /UG=Hs.79058 /LL=6827 /DEF=Homo sapiens suppressor of Ty (S.cerevisiae) 4 homolog 1 (SUPT4H1), mRNA. /PROD=suppressor of Ty (S.cerevisiae) 4 homolog 1 /FL=gb:NM_003168.1 gb:BC002802.1 gb:U38818.1 gb:U38817.1 gb:U43923.1	1175.56	36.61	1757.14	56.75	1.49	1.39	1.61	581.58	1095.23	30.79	2977.06	51.84	2.72	2.58	2.87	1881.83	996.99	17.92	1323.73	62.12	1.33	1.22	1.44	326.74	1.84667
201485_s_at	reticulocalbin 2, EF-hand calcium binding domain	BC004892	5955	gb:BC004892.1 /DB_XREF=gi:13436151 /FEA=FLmRNA /CNT=257 /TID=Hs.79088.0 /TIER=FL /STK=7 /UG=Hs.79088 /LL=5955 /UG_GENE=RCN2 /DEF=Homo sapiens, reticulocalbin 2, EF-hand calcium binding domain, clone MGC:1650, mRNA, complete cds. /PROD=reticulocalbin 2, EF-hand calcium bindingdomain /FL=gb:BC004892.1 gb:NM_002902.1	2163.68	135.25	2532.69	155.65	1.17	1.01	1.35	369.02	1583.12	82	2953.98	148.25	1.87	1.66	2.1	1370.87	2176.57	47.48	4134.41	247.86	1.9	1.7	2.1	1957.84	1.64667
201486_at	reticulocalbin 2, EF-hand calcium binding domain	NM_002902	5955	gb:NM_002902.1 /DB_XREF=gi:4506456 /GEN=RCN2 /FEA=FLmRNA /CNT=257 /TID=Hs.79088.0 /TIER=FL+Stack /STK=102 /UG=Hs.79088 /LL=5955 /DEF=Homo sapiens reticulocalbin 2, EF-hand calcium binding domain (RCN2), mRNA. /PROD=reticulocalbin 2, EF-hand calcium bindingdomain /FL=gb:BC004892.1 gb:NM_002902.1	2750.87	183.01	3286.8	145.59	1.19	1.05	1.37	535.93	2084.31	125.88	3286.66	176.49	1.58	1.38	1.8	1202.36	2074.94	138.36	4439.07	203.96	2.14	1.88	2.45	2364.13	1.63667
201493_s_at	pumilio homolog 2 (Drosophila)	BE778078	23369	gb:BE778078 /DB_XREF=gi:10199276 /DB_XREF=601463189F1 /CLONE=IMAGE:3866399 /FEA=FLmRNA /CNT=212 /TID=Hs.6151.0 /TIER=Stack /STK=15 /UG=Hs.6151 /LL=23369 /UG_GENE=PUM2 /UG_TITLE=pumilio (Drosophila) homolog 2 /FL=gb:AF315591.1 gb:NM_015317.1	1724.06	84.17	2147.56	78.16	1.25	1.13	1.38	423.51	1230.82	57.23	2082.97	81.49	1.69	1.53	1.87	852.15	1374.86	59.01	2313.44	194.3	1.68	1.43	1.95	938.58	1.54
201500_s_at	protein phosphatase 1, regulatory (inhibitor) subunit 11	NM_021959	6992	gb:NM_021959.1 /DB_XREF=gi:11386174 /GEN=PPP1R11 /FEA=FLmRNA /CNT=264 /TID=Hs.82887.0 /TIER=FL+Stack /STK=123 /UG=Hs.82887 /LL=6992 /DEF=Homo sapiens protein phosphatase 1, regulatory (inhibitor) subunit 11 (PPP1R11), mRNA. /PROD=protein phosphatase 1, regulatory (inhibitor)subunit 11 /FL=gb:NM_021959.1	1050.09	75.11	1754.76	110.46	1.67	1.43	1.96	704.67	951.34	46.83	3091.5	129.86	3.25	2.92	3.62	2140.16	931.33	50.34	2044.02	187.66	2.19	1.83	2.6	1112.69	2.37
201518_at	chromobox homolog 1 (HP1 beta homolog Drosophila )	NM_006807	10951	gb:NM_006807.1 /DB_XREF=gi:5803075 /GEN=CBX1 /FEA=FLmRNA /CNT=330 /TID=Hs.77254.0 /TIER=FL+Stack /STK=133 /UG=Hs.77254 /LL=10951 /DEF=Homo sapiens chromobox homolog 1 (Drosophila HP1 beta) (CBX1), mRNA. /PROD=chromobox homolog 1 (Drosophila HP1 beta) /FL=gb:NM_006807.1 gb:U35451.1 gb:BC002609.1	1350.75	52.77	1585.05	57.02	1.17	1.08	1.28	234.3	1031.23	47.99	2465.8	66.62	2.39	2.19	2.62	1434.57	1151.41	57.88	1906.42	102.78	1.66	1.47	1.87	755.01	1.74
201526_at	ADP-ribosylation factor 5	NM_001662	381	gb:NM_001662.2 /DB_XREF=gi:6995999 /GEN=ARF5 /FEA=FLmRNA /CNT=228 /TID=Hs.77541.0 /TIER=FL+Stack /STK=86 /UG=Hs.77541 /LL=381 /DEF=Homo sapiens ADP-ribosylation factor 5 (ARF5), mRNA. /PROD=ADP-ribosylation factor 5 /FL=gb:NM_001662.2 gb:M57567.1 gb:BC003043.1	2073.77	82.58	4685.5	137.23	2.26	2.08	2.45	2611.74	2005.02	80.58	4511.75	156.39	2.25	2.06	2.46	2506.73	2336.23	58.89	4398.53	120.12	1.88	1.77	2	2062.3	2.13
201531_at	zinc finger protein 36, C3H type, homolog (mouse)	NM_003407	7538	gb:NM_003407.1 /DB_XREF=gi:4507960 /GEN=ZFP36 /FEA=FLmRNA /CNT=364 /TID=Hs.1665.0 /TIER=FL+Stack /STK=208 /UG=Hs.1665 /LL=7538 /DEF=Homo sapiens zinc finger protein homologous to Zfp-36 in mouse (ZFP36), mRNA. /PROD=zinc finger protein homologous to Zfp-36 inmouse /FL=gb:NM_003407.1 gb:M92843.1 gb:M63625.1	267.86	20.05	574.35	37.05	2.14	1.82	2.53	306.49	207.23	18.8	933.03	67.91	4.5	3.73	5.48	725.8	354.14	22.78	1231.33	68.22	3.48	3.03	4.01	877.2	3.37333
201534_s_at	ubiquitin-like 3	AF044221	5412	gb:AF044221.1 /DB_XREF=gi:4105251 /GEN=HCG-1 /FEA=FLmRNA /CNT=244 /TID=Hs.173091.0 /TIER=FL /STK=0 /UG=Hs.173091 /LL=5412 /DEF=Homo sapiens HCG-1 protein (HCG-1) mRNA, complete cds. /PROD=HCG-1 protein /FL=gb:AF044221.1 gb:AL080177.1 gb:NM_007106.1	1228.54	70.84	1796.37	95.31	1.46	1.29	1.67	567.82	1195.48	49.61	1879.92	90.94	1.57	1.41	1.75	684.44	1162.84	44.6	1927.35	158.24	1.66	1.42	1.91	764.51	1.56333
201535_at	ubiquitin-like 3	NM_007106	5412	gb:NM_007106.1 /DB_XREF=gi:6005927 /GEN=UBL3 /FEA=FLmRNA /CNT=244 /TID=Hs.173091.0 /TIER=FL+Stack /STK=46 /UG=Hs.173091 /LL=5412 /DEF=Homo sapiens ubiquitin-like 3 (UBL3), mRNA. /PROD=ubiquitin-like 3 /FL=gb:AF044221.1 gb:AL080177.1 gb:NM_007106.1	611.92	22.9	967.59	43.25	1.58	1.44	1.74	355.67	534.92	58.57	973.62	27.64	1.82	1.53	2.23	438.71	489.41	28.92	686.06	37.05	1.4	1.23	1.6	196.65	1.6
201545_s_at	poly(A) binding protein, nuclear 1	NM_004643	8106	gb:NM_004643.1 /DB_XREF=gi:4758875 /GEN=PABPN1 /FEA=FLmRNA /CNT=177 /TID=Hs.117176.0 /TIER=FL+Stack /STK=35 /UG=Hs.117176 /LL=8106 /DEF=Homo sapiens poly(A)-binding protein, nuclear 1 (PABPN1), mRNA. /PROD=poly(A)-binding protein, nuclear 1 /FL=gb:NM_004643.1	876.2	53.39	1866.66	70.02	2.13	1.9	2.4	990.46	908.13	38.02	1923.85	51.32	2.12	1.95	2.3	1015.72	906.96	15.96	1334.58	101.83	1.47	1.28	1.66	427.62	1.90667
201548_s_at	putative DNA/chromatin binding motif	W02593	10765	gb:W02593 /DB_XREF=gi:1274571 /DB_XREF=za51e06.r1 /CLONE=IMAGE:296098 /FEA=FLmRNA /CNT=261 /TID=Hs.143323.0 /TIER=Stack /STK=18 /UG=Hs.143323 /LL=10765 /UG_GENE=PLU-1 /UG_TITLE=putative DNAchromatin binding motif /FL=gb:NM_006618.1	515.04	26.16	695.21	38.53	1.35	1.19	1.53	180.17	299.03	19.96	796.97	34.75	2.67	2.34	3.05	497.94	452.7	12.64	915.37	54.82	2.02	1.81	2.25	462.66	2.01333
201549_x_at	putative DNA/chromatin binding motif	NM_006618	10765	gb:NM_006618.1 /DB_XREF=gi:5729977 /GEN=PLU-1 /FEA=FLmRNA /CNT=261 /TID=Hs.143323.0 /TIER=FL /STK=0 /UG=Hs.143323 /LL=10765 /DEF=Homo sapiens putative DNAchromatin binding motif (PLU-1), mRNA. /PROD=putative DNAchromatin binding motif /FL=gb:NM_006618.1	731.46	37.48	1284.57	52.69	1.76	1.58	1.96	553.1	550.1	35.5	1478.97	50.26	2.69	2.39	3.04	928.87	617.64	19.33	1205.08	73.53	1.95	1.74	2.18	587.43	2.13333
201556_s_at	vesicle-associated membrane protein 2 (synaptobrevin 2)	BC002737	6844	gb:BC002737.1 /DB_XREF=gi:12803794 /FEA=FLmRNA /CNT=254 /TID=Hs.194534.0 /TIER=FL /STK=0 /UG=Hs.194534 /LL=6844 /UG_GENE=VAMP2 /DEF=Homo sapiens, vesicle-associated membrane protein 2, clone MGC:3377, mRNA, complete cds. /PROD=vesicle-associated membrane protein 2 /FL=gb:BC002737.1 gb:NM_014232.1	153.93	19.53	412.45	23.2	2.68	2.16	3.44	258.52	132.64	22.92	741.44	23.95	5.59	4.33	7.84	608.8	155.79	20.69	391.58	44.48	2.51	1.89	3.39	235.79	3.59333
201571_s_at	dCMP deaminase	AI656493	1635	gb:AI656493 /DB_XREF=gi:4740472 /DB_XREF=tt51d09.x1 /CLONE=IMAGE:2244305 /FEA=FLmRNA /CNT=231 /TID=Hs.76894.0 /TIER=Stack /STK=17 /UG=Hs.76894 /LL=1635 /UG_GENE=DCTD /UG_TITLE=dCMP deaminase /FL=gb:NM_001921.1 gb:L12136.1	443.62	25.58	427.56	18.63	-1.04	-0.92	-1.17	-16.07	429.22	31.54	1117.61	36.36	2.6	2.29	2.99	688.39	452.19	21.61	811.48	72.87	1.79	1.5	2.11	359.29	1.78385
201572_x_at	dCMP deaminase	NM_001921	1635	gb:NM_001921.1 /DB_XREF=gi:4503276 /GEN=DCTD /FEA=FLmRNA /CNT=231 /TID=Hs.76894.0 /TIER=FL+Stack /STK=86 /UG=Hs.76894 /LL=1635 /DEF=Homo sapiens dCMP deaminase (DCTD), mRNA. /PROD=dCMP deaminase /FL=gb:NM_001921.1 gb:L12136.1	747.98	66.14	1443.42	79.03	1.93	1.64	2.31	695.44	696.52	59.29	1600.2	62.09	2.3	1.98	2.7	903.68	595.16	33.26	1628.11	99.32	2.74	2.38	3.13	1032.95	2.32333
201574_at	eukaryotic translation termination factor 1	NM_004730	2107	gb:NM_004730.1 /DB_XREF=gi:4759033 /GEN=ETF1 /FEA=FLmRNA /CNT=229 /TID=Hs.77324.0 /TIER=FL+Stack /STK=27 /UG=Hs.77324 /LL=2107 /DEF=Homo sapiens eukaryotic translation termination factor 1 (ETF1), mRNA. /PROD=eukaryotic translation termination factor 1 /FL=gb:U90176.1 gb:M75715.1 gb:NM_004730.1	1402.9	88.06	1240.02	67.88	-1.13	-0.98	-1.3	-162.88	1000.95	48.25	1673.22	99.83	1.67	1.47	1.89	672.27	829.11	78.48	1662.47	101.67	2.01	1.68	2.43	833.36	1.52165
201580_s_at	hypothetical protein DJ971N18.2	AL544094	56255	gb:AL544094 /DB_XREF=gi:12876573 /DB_XREF=AL544094 /CLONE=CS0DI004YG20 (3 prime) /FEA=FLmRNA /CNT=268 /TID=Hs.169358.0 /TIER=Stack /STK=28 /UG=Hs.169358 /LL=56255 /UG_GENE=DJ971N18.2 /UG_TITLE=hypothetical protein /FL=gb:NM_021156.1	471.75	20.14	903.01	40.64	1.91	1.73	2.12	431.26	374.73	22.7	1439.22	31.13	3.84	3.47	4.29	1064.5	423.39	20.34	878.23	56.23	2.07	1.81	2.36	454.83	2.60667
201581_at	hypothetical protein DJ971N18.2	BF572868	56255	gb:BF572868 /DB_XREF=gi:11646580 /DB_XREF=602079440F2 /CLONE=IMAGE:4254176 /FEA=FLmRNA /CNT=268 /TID=Hs.169358.0 /TIER=Stack /STK=35 /UG=Hs.169358 /LL=56255 /UG_GENE=DJ971N18.2 /UG_TITLE=hypothetical protein /FL=gb:NM_021156.1	826.18	28.07	1350.9	46.1	1.64	1.51	1.77	524.72	783.23	23.06	1132.28	49.69	1.45	1.32	1.57	349.05	919.62	35.4	1346.42	83.62	1.46	1.29	1.65	426.8	1.51667
201587_s_at	interleukin-1 receptor-associated kinase 1	NM_001569	3654	gb:NM_001569.2 /DB_XREF=gi:4755143 /GEN=IRAK1 /FEA=FLmRNA /CNT=321 /TID=Hs.182018.0 /TIER=FL+Stack /STK=112 /UG=Hs.182018 /LL=3654 /DEF=Homo sapiens interleukin-1 receptor-associated kinase 1 (IRAK1), mRNA. /PROD=interleukin-1 receptor-associated kinase 1 /FL=gb:L76191.1 gb:NM_001569.2	3476.66	68.7	4811.16	177.89	1.38	1.29	1.48	1334.5	3329.28	52.74	4356.01	82.4	1.31	1.26	1.36	1026.72	3097.43	83.33	5015.92	119.42	1.62	1.53	1.72	1918.49	1.43667
201594_s_at	protein phosphatase 4, regulatory subunit 1	NM_005134	9989	gb:NM_005134.1 /DB_XREF=gi:4826933 /GEN=PPP4R1 /FEA=FLmRNA /CNT=266 /TID=Hs.3382.0 /TIER=FL+Stack /STK=36 /UG=Hs.3382 /LL=9989 /DEF=Homo sapiens protein phosphatase 4, regulatory subunit 1 (PPP4R1), mRNA. /PROD=protein phosphatase 4, regulatory subunit 1 /FL=gb:AF111106.1 gb:NM_005134.1 gb:AF100744.1	735.21	23.98	707.89	26.36	-1.04	-0.96	-1.13	-27.32	692.39	21.55	1004.5	33.35	1.45	1.35	1.56	312.11	487.32	33.67	1077.48	45.69	2.21	1.94	2.54	590.16	1.54051
201609_x_at	isoprenylcysteine carboxyl methyltransferase	AL578502	23463	gb:AL578502 /DB_XREF=gi:12942638 /DB_XREF=AL578502 /CLONE=CS0DK011YK08 (3 prime) /FEA=FLmRNA /CNT=300 /TID=Hs.183212.0 /TIER=Stack /STK=8 /UG=Hs.183212 /LL=23463 /UG_GENE=ICMT /UG_TITLE=isoprenylcysteine carboxyl methyltransferase /FL=gb:NM_012405.1 gb:AF173157.1 gb:AF064084.1	865.08	60.23	1164.48	50.59	1.35	1.18	1.55	299.4	817.42	42.36	1585.96	128.02	1.94	1.65	2.26	768.54	672.66	49.79	2485.61	100.64	3.7	3.23	4.27	1812.95	2.33
201610_at	isoprenylcysteine carboxyl methyltransferase	AF064084	23463	gb:AF064084.1 /DB_XREF=gi:3135668 /GEN=PCCMT /FEA=FLmRNA /CNT=300 /TID=Hs.183212.0 /TIER=ConsEnd /STK=0 /UG=Hs.183212 /LL=23463 /DEF=Homo sapiens prenylcysteine carboxyl methyltransferase (PCCMT) mRNA, complete cds. /PROD=prenylcysteine carboxyl methyltransferase /FL=gb:NM_012405.1 gb:AF173157.1 gb:AF064084.1	254.33	17.23	306.18	16.17	1.2	1.05	1.39	51.85	204.15	22.93	342.77	10.65	1.68	1.41	2.07	138.62	265.01	17.83	469.3	27.68	1.77	1.53	2.06	204.29	1.55
201626_at	insulin induced gene 1	BG292233	3638	gb:BG292233 /DB_XREF=gi:13050848 /DB_XREF=602386668F1 /CLONE=IMAGE:4515521 /FEA=FLmRNA /CNT=289 /TID=Hs.56205.0 /TIER=Stack /STK=72 /UG=Hs.56205 /LL=3638 /UG_GENE=INSIG1 /UG_TITLE=insulin induced gene 1 /FL=gb:NM_005542.1	1387.46	100.22	1932.05	114.85	1.39	1.2	1.63	544.59	867.09	70.2	1846.48	76.33	2.13	1.84	2.49	979.39	2135.18	73.56	3114.91	136.71	1.46	1.33	1.6	979.73	1.66
201643_x_at	chromosome 5 open reading frame 7	NM_016604	51780	gb:NM_016604.1 /DB_XREF=gi:7706598 /GEN=LOC51780 /FEA=FLmRNA /CNT=188 /TID=Hs.24125.0 /TIER=FL+Stack /STK=74 /UG=Hs.24125 /LL=51780 /DEF=Homo sapiens putative zinc finger protein (LOC51780), mRNA. /PROD=putative zinc finger protein /FL=gb:NM_016604.1 gb:AF251039.1	501.69	20.61	733.24	44.28	1.46	1.29	1.64	231.55	350.88	46.14	652.78	16.46	1.86	1.52	2.38	301.91	381.78	26	478.25	46.99	1.25	1.02	1.52	96.47	1.52333
201689_s_at	tumor protein D52	BE974098	7163	gb:BE974098 /DB_XREF=gi:10587434 /DB_XREF=601680437F1 /CLONE=IMAGE:3950697 /FEA=FLmRNA /CNT=202 /TID=Hs.2384.0 /TIER=Stack /STK=12 /UG=Hs.2384 /LL=7163 /UG_GENE=TPD52 /UG_TITLE=tumor protein D52 /FL=gb:NM_005079.1 gb:U18914.1	2583.02	141.58	2646.54	178.93	1.02	0.89	1.18	63.52	2151	152.64	3507.97	122.98	1.63	1.44	1.87	1356.96	2131.09	102.8	3387.55	123.64	1.59	1.44	1.76	1256.46	1.41333
201690_s_at	tumor protein D52	AA524023	7163	gb:AA524023 /DB_XREF=gi:2264951 /DB_XREF=ng32e06.s1 /CLONE=IMAGE:936514 /FEA=FLmRNA /CNT=202 /TID=Hs.2384.0 /TIER=Stack /STK=54 /UG=Hs.2384 /LL=7163 /UG_GENE=TPD52 /UG_TITLE=tumor protein D52 /FL=gb:NM_005079.1 gb:U18914.1	3188.08	122.66	3682.82	139.41	1.16	1.06	1.26	494.73	2816.07	135.07	4564.08	181.41	1.62	1.46	1.8	1748.01	2842.42	125.17	4177.54	208.73	1.47	1.32	1.64	1335.12	1.41667
201691_s_at	tumor protein D52	NM_005079	7163	gb:NM_005079.1 /DB_XREF=gi:4827037 /GEN=TPD52 /FEA=FLmRNA /CNT=202 /TID=Hs.2384.0 /TIER=FL+Stack /STK=13 /UG=Hs.2384 /LL=7163 /DEF=Homo sapiens tumor protein D52 (TPD52), mRNA. /PROD=tumor protein D52 /FL=gb:NM_005079.1 gb:U18914.1	343.53	11.19	545.83	26.08	1.59	1.44	1.74	202.31	216.15	13.44	631.89	26.43	2.92	2.59	3.32	415.75	352.39	13.48	685.98	41	1.95	1.73	2.18	333.58	2.15333
201696_at	splicing factor, arginine/serine-rich 4	NM_005626	6429	gb:NM_005626.1 /DB_XREF=gi:5032088 /GEN=SFRS4 /FEA=FLmRNA /CNT=194 /TID=Hs.76122.0 /TIER=FL+Stack /STK=49 /UG=Hs.76122 /LL=6429 /DEF=Homo sapiens splicing factor, arginineserine-rich 4 (SFRS4), mRNA. /PROD=splicing factor, arginineserine-rich 4 /FL=gb:BC002781.1 gb:L14076.1 gb:NM_005626.1	1486.07	78.69	1952.3	90.23	1.31	1.17	1.48	466.23	1256.24	72.36	2337.47	84.92	1.86	1.67	2.09	1081.24	1229.16	48.55	2376.68	124.41	1.93	1.73	2.15	1147.52	1.7
201698_s_at	splicing factor, arginine/serine-rich 9	NM_003769	8683	gb:NM_003769.1 /DB_XREF=gi:4506902 /GEN=SFRS9 /FEA=FLmRNA /CNT=200 /TID=Hs.77608.0 /TIER=FL /STK=6 /UG=Hs.77608 /LL=8683 /DEF=Homo sapiens splicing factor, arginineserine-rich 9 (SFRS9), mRNA. /PROD=splicing factor, arginineserine-rich 9 /FL=gb:U30825.1 gb:NM_003769.1	3078.8	81.99	4246.21	82.98	1.38	1.31	1.46	1167.4	2742.82	77.11	5182.8	148.89	1.89	1.77	2.02	2439.98	2801.59	50.42	4855.83	130.73	1.73	1.64	1.83	2054.24	1.66667
201700_at	cyclin D3	NM_001760	896	gb:NM_001760.1 /DB_XREF=gi:4502618 /GEN=CCND3 /FEA=FLmRNA /CNT=200 /TID=Hs.83173.0 /TIER=FL+Stack /STK=61 /UG=Hs.83173 /LL=896 /DEF=Homo sapiens cyclin D3 (CCND3), mRNA. /PROD=cyclin D3 /FL=gb:NM_001760.1 gb:M92287.1 gb:M90814.1	836	30.91	1211.21	34.11	1.45	1.34	1.57	375.21	775.89	32.67	1739.82	61.1	2.24	2.05	2.46	963.92	679	22.75	1561.08	109.08	2.3	2.01	2.6	882.08	1.99667
201701_s_at	progesterone receptor membrane component 2	NM_006320	10424	gb:NM_006320.1 /DB_XREF=gi:5453915 /GEN=PMBP /FEA=FLmRNA /CNT=276 /TID=Hs.9071.0 /TIER=FL+Stack /STK=118 /UG=Hs.9071 /LL=10424 /DEF=Homo sapiens progesterone membrane binding protein (PMBP), mRNA. /PROD=progesterone membrane binding protein /FL=gb:NM_006320.1	1554.21	59.1	2055.49	97.63	1.32	1.2	1.46	501.28	1158.95	83.41	2319.42	116.12	2	1.74	2.32	1160.48	1380.38	45.87	3328.58	114.84	2.41	2.23	2.61	1948.19	1.91
201702_s_at	protein phosphatase 1, regulatory subunit 10	AI492873	5514	gb:AI492873 /DB_XREF=gi:4393876 /DB_XREF=th78b05.x1 /CLONE=IMAGE:2124753 /FEA=FLmRNA /CNT=220 /TID=Hs.106019.0 /TIER=Stack /STK=32 /UG=Hs.106019 /LL=5514 /UG_GENE=PPP1R10 /UG_TITLE=protein phosphatase 1, regulatory subunit 10 /FL=gb:NM_002714.1	298.32	14.68	186.01	15.71	-1.6	-1.37	-1.9	-112.31	360.87	18.57	689.2	25.41	1.91	1.72	2.12	328.32	226.77	12.25	420.54	25.42	1.85	1.62	2.12	193.77	1.46167
201707_at	peroxisomal farnesylated protein	NM_002857	5824	gb:NM_002857.1 /DB_XREF=gi:4506338 /GEN=PXF /FEA=FLmRNA /CNT=286 /TID=Hs.168670.0 /TIER=FL /STK=3 /UG=Hs.168670 /LL=5824 /DEF=Homo sapiens peroxisomal farnesylated protein (PXF), mRNA. /PROD=peroxisomal farnesylated protein /FL=gb:BC000496.1 gb:AB018541.1 gb:NM_002857.1	903.54	38.97	1130.23	49.41	1.25	1.13	1.38	226.69	961.67	54.14	1770.78	56.95	1.84	1.66	2.06	809.1	867.8	35.9	1699.12	88.32	1.96	1.75	2.18	831.32	1.68333
201719_s_at	erythrocyte membrane protein band 4.1-like 2	NM_001431	2037	gb:NM_001431.1 /DB_XREF=gi:4503578 /GEN=EPB41L2 /FEA=FLmRNA /CNT=241 /TID=Hs.7857.0 /TIER=FL+Stack /STK=95 /UG=Hs.7857 /LL=2037 /DEF=Homo sapiens erythrocyte membrane protein band 4.1-like 2 (EPB41L2), mRNA. /PROD=erythrocyte membrane protein band 4.1-like 2 /FL=gb:NM_001431.1 gb:AF027299.1	1595.96	113.04	2016.19	102.6	1.26	1.1	1.46	420.23	1344.71	84.18	2485.71	92.05	1.85	1.65	2.09	1141	1308.77	63.45	2161.6	87.67	1.65	1.49	1.83	852.84	1.58667
201722_s_at	UDP-N-acetyl-alpha-D-galactosamine:polypeptide N-acetylgalactosaminyltransferase 1 (GalNAc-T1)	AV692127	2589	gb:AV692127 /DB_XREF=gi:10293990 /DB_XREF=AV692127 /CLONE=GKCAOB04 /FEA=FLmRNA /CNT=212 /TID=Hs.80120.0 /TIER=Stack /STK=42 /UG=Hs.80120 /LL=2589 /UG_GENE=GALNT1 /UG_TITLE=UDP-N-acetyl-alpha-D-galactosamine:polypeptide N-acetylgalactosaminyltransferase 1 (GalNAc-T1) /FL=gb:NM_020474.2 gb:U41514.1	1426.35	53.11	1615.7	44.87	1.13	1.05	1.22	189.35	955.32	42.76	1489.13	54.41	1.56	1.42	1.72	533.81	1153.27	27.75	1859.48	78.55	1.61	1.49	1.74	706.21	1.43333
201724_s_at	UDP-N-acetyl-alpha-D-galactosamine:polypeptide N-acetylgalactosaminyltransferase 1 (GalNAc-T1)	NM_020474	2589	gb:NM_020474.2 /DB_XREF=gi:13124890 /GEN=GALNT1 /FEA=FLmRNA /CNT=212 /TID=Hs.80120.0 /TIER=FL+Stack /STK=10 /UG=Hs.80120 /LL=2589 /DEF=Homo sapiens UDP-N-acetyl-alpha-D-galactosamine:polypeptide N-acetylgalactosaminyltransferase 1 (GalNAc-T1) (GALNT1), mRNA. /PROD=polypeptide N-acetylgalactosaminyltransferase 1 /FL=gb:NM_020474.2 gb:U41514.1	781.6	32.27	1039.66	62.76	1.33	1.18	1.5	258.06	522.1	27.46	820.69	37.52	1.57	1.4	1.77	298.6	644.3	18.29	1300.64	87.36	2.02	1.78	2.27	656.33	1.64
201737_s_at	similar to S. cerevisiae SSM4	NM_005885	10299	gb:NM_005885.1 /DB_XREF=gi:5032166 /GEN=TEB4 /FEA=FLmRNA /CNT=237 /TID=Hs.20141.0 /TIER=FL+Stack /STK=64 /UG=Hs.20141 /LL=10299 /DEF=Homo sapiens similar to S. cerevisiae SSM4 (TEB4), mRNA. /PROD=similar to S. cerevisiae SSM4 /FL=gb:AF009301.1 gb:NM_005885.1	464.73	33.65	818.04	36.72	1.76	1.54	2.04	353.3	289.65	13.43	522.06	23.66	1.8	1.62	2.01	232.41	322.56	20.86	735.16	42.78	2.28	1.98	2.63	412.61	1.94667
201742_x_at	splicing factor, arginine/serine-rich 1 (splicing factor 2, alternate splicing factor)	NM_006924	6426	gb:NM_006924.1 /DB_XREF=gi:5902075 /GEN=SFRS1 /FEA=FLmRNA /CNT=202 /TID=Hs.73737.0 /TIER=FL /STK=0 /UG=Hs.73737 /LL=6426 /DEF=Homo sapiens splicing factor, arginineserine-rich 1 (splicing factor 2, alternate splicing factor) (SFRS1), mRNA. /PROD=splicing factor, arginineserine-rich 1(splicing factor 2, alternate splicing factor) /FL=gb:M69040.1 gb:NM_006924.1	1374.04	66.83	1521.13	75.1	1.11	0.99	1.24	147.1	937.72	59.16	1548.62	83.48	1.65	1.44	1.9	610.9	743.64	39.1	1265.56	107.43	1.7	1.43	2	521.92	1.48667
201745_at	PTK9 protein tyrosine kinase 9	NM_002822	5756	gb:NM_002822.1 /DB_XREF=gi:4506274 /GEN=PTK9 /FEA=FLmRNA /CNT=232 /TID=Hs.82643.0 /TIER=FL+Stack /STK=76 /UG=Hs.82643 /LL=5756 /DEF=Homo sapiens protein tyrosine kinase 9 (PTK9), mRNA. /PROD=protein tyrosine kinase 9 /FL=gb:U02680.1 gb:NM_002822.1	3111.53	156.85	3505	286.23	1.13	0.96	1.31	393.47	2469.4	229.79	4213.58	206.5	1.71	1.45	2.05	1744.17	2612.19	124.67	4146.64	230.8	1.59	1.4	1.79	1534.45	1.47667
201751_at	KIAA0063 gene product	NM_014876	9929	gb:NM_014876.1 /DB_XREF=gi:7661887 /GEN=KIAA0063 /FEA=FLmRNA /CNT=181 /TID=Hs.3094.0 /TIER=FL+Stack /STK=87 /UG=Hs.3094 /LL=9929 /DEF=Homo sapiens KIAA0063 gene product (KIAA0063), mRNA. /PROD=KIAA0063 gene product /FL=gb:D31884.1 gb:NM_014876.1	1044.04	38	1705.14	47.6	1.63	1.52	1.76	661.09	982.49	39.8	2172.99	97.68	2.21	2	2.44	1190.5	967.59	39.91	1984.26	133.25	2.05	1.79	2.33	1016.67	1.96333
201753_s_at	adducin 3 (gamma)	NM_019903	120	gb:NM_019903.1 /DB_XREF=gi:9951926 /GEN=ADD3 /FEA=FLmRNA /CNT=200 /TID=Hs.324470.1 /TIER=FL+Stack /STK=64 /UG=Hs.324470 /LL=120 /DEF=Homo sapiens adducin 3 (gamma) (ADD3), transcript variant 2, mRNA. /PROD=adducin 3, isoform b /FL=gb:NM_019903.1 gb:D67031.1	632.71	37.5	634.13	43.69	1	0.86	1.16	1.42	420.02	44.32	680.71	46.07	1.62	1.33	2.01	260.69	389.73	43.29	706.93	70.55	1.81	1.42	2.33	317.2	1.47667
201773_at	activity-dependent neuroprotector	NM_015339	23394	gb:NM_015339.1 /DB_XREF=gi:12229216 /GEN=ADNP /FEA=FLmRNA /CNT=219 /TID=Hs.3657.0 /TIER=FL+Stack /STK=88 /UG=Hs.3657 /LL=23394 /DEF=Homo sapiens activity-dependent neuroprotective protein (ADNP), mRNA. /PROD=activity-dependent neuroprotective protein /FL=gb:AF250860.1 gb:NM_015339.1	1315.42	51.71	996.23	42.98	-1.32	-1.2	-1.45	-319.2	909.96	43.63	1312.7	43.07	1.44	1.31	1.59	402.75	825.28	27.01	1241.24	71.06	1.5	1.34	1.67	415.95	1.23253
201794_s_at	chromosome 1 open reading frame 16	NM_014837	9887	gb:NM_014837.1 /DB_XREF=gi:7662023 /GEN=KIAA0250 /FEA=FLmRNA /CNT=188 /TID=Hs.15087.0 /TIER=FL+Stack /STK=47 /UG=Hs.15087 /LL=9887 /DEF=Homo sapiens KIAA0250 gene product (KIAA0250), mRNA. /PROD=KIAA0250 gene product /FL=gb:NM_014837.1 gb:D87437.1	869.15	41.32	2105.79	150.52	2.42	2.09	2.78	1236.63	747.04	34.83	2926.34	120.96	3.92	3.54	4.34	2179.3	699.56	33.71	2441.98	243.82	3.49	2.87	4.15	1742.42	3.27667
201817_at	ubiquitin-protein isopeptide ligase (E3)	NM_014671	9690	gb:NM_014671.1 /DB_XREF=gi:7661855 /GEN=KIAA0010 /FEA=FLmRNA /CNT=177 /TID=Hs.155287.0 /TIER=FL+Stack /STK=26 /UG=Hs.155287 /LL=9690 /DEF=Homo sapiens KIAA0010 gene product (KIAA0010), mRNA. /PROD=KIAA0010 gene product /FL=gb:D13635.1 gb:NM_014671.1	1172.79	74.24	1706.77	110.36	1.46	1.25	1.69	533.99	1144.44	94.27	2039.93	93.31	1.78	1.54	2.1	895.49	897.51	56.14	1739.49	123.3	1.94	1.66	2.26	841.98	1.72667
201824_at	ring finger protein 14	AB022663	9604	gb:AB022663.1 /DB_XREF=gi:5019617 /GEN=HFB30 /FEA=FLmRNA /CNT=198 /TID=Hs.215857.0 /TIER=FL+Stack /STK=44 /UG=Hs.215857 /LL=9604 /UG_TITLE=ring finger protein 14 /DEF=Homo sapiens HFB30 mRNA, complete cds. /FL=gb:AB022663.1 gb:AF060544.1 gb:NM_004290.1	927.21	56.83	1034.59	53.72	1.12	0.98	1.28	107.38	669.17	50.54	1596.52	79.39	2.39	2.06	2.78	927.35	615.03	22.86	1231.52	122.38	2	1.66	2.36	616.49	1.83667
201828_x_at	CAAX box 1	NM_003928	8933	gb:NM_003928.1 /DB_XREF=gi:4503180 /GEN=CXX1 /FEA=FLmRNA /CNT=217 /TID=Hs.250708.0 /TIER=FL+Stack /STK=68 /UG=Hs.250708 /LL=8933 /DEF=Homo sapiens CAAX box 1 (CXX1), mRNA. /PROD=CAAX box 1 /FL=gb:BC002385.1 gb:BC002410.1 gb:NM_003928.1 gb:AF038168.1 gb:AF052096.1	1412.98	79.89	1968.46	57.79	1.39	1.26	1.55	555.48	1273.06	97.35	3244.02	94.1	2.55	2.24	2.94	1970.97	1397.72	66.05	1947.73	120.2	1.39	1.22	1.58	550.01	1.77667
201833_at	histone deacetylase 2	NM_001527	3066	gb:NM_001527.1 /DB_XREF=gi:4557640 /GEN=HDAC2 /FEA=FLmRNA /CNT=171 /TID=Hs.3352.0 /TIER=FL /STK=7 /UG=Hs.3352 /LL=3066 /DEF=Homo sapiens histone deacetylase 2 (HDAC2), mRNA. /PROD=histone deacetylase 2 /FL=gb:NM_001527.1 gb:U31814.1	2741.91	100.55	3070.51	114.99	1.12	1.03	1.22	328.6	2258.9	59.43	3395.91	130.14	1.5	1.39	1.62	1137.01	2321.6	72.09	3870.35	145.82	1.67	1.54	1.81	1548.75	1.43
201844_s_at	RING1 and YY1 binding protein	W84482	23429	gb:W84482 /DB_XREF=gi:1395613 /DB_XREF=zd89h07.s1 /CLONE=IMAGE:356701 /FEA=FLmRNA /CNT=342 /TID=Hs.7910.0 /TIER=Stack /STK=68 /UG=Hs.7910 /LL=23429 /UG_GENE=RYBP /UG_TITLE=RING1 and YY1 binding protein /FL=gb:NM_012234.1 gb:AF179286.1 gb:AB029551.1	928.86	48.06	1641.61	65.14	1.77	1.59	1.97	712.75	897.16	70.17	1500.3	57.29	1.67	1.46	1.94	603.14	830.77	36.78	1611.9	90.55	1.94	1.72	2.18	781.13	1.79333
201845_s_at	RING1 and YY1 binding protein	AB029551	23429	gb:AB029551.1 /DB_XREF=gi:6714542 /GEN=YEAF1 /FEA=FLmRNA /CNT=342 /TID=Hs.7910.0 /TIER=FL+Stack /STK=69 /UG=Hs.7910 /LL=23429 /DEF=Homo sapiens YEAF1 mRNA for YY1 and E4TF1 associated factor 1, complete cds. /PROD=YY1 and E4TF1 associated factor 1 /FL=gb:NM_012234.1 gb:AF179286.1 gb:AB029551.1	742.64	21.79	1393.03	50.1	1.88	1.74	2.02	650.39	760.67	45.64	1654.74	62.34	2.18	1.94	2.45	894.08	867.88	47.71	1337.97	90.3	1.54	1.33	1.78	470.09	1.86667
201846_s_at	RING1 and YY1 binding protein	NM_012234	23429	gb:NM_012234.1 /DB_XREF=gi:6912639 /GEN=RYBP /FEA=FLmRNA /CNT=342 /TID=Hs.7910.0 /TIER=FL+Stack /STK=34 /UG=Hs.7910 /LL=23429 /DEF=Homo sapiens RING1 and YY1 binding protein (RYBP), mRNA. /PROD=RING1 and YY1 binding protein /FL=gb:NM_012234.1 gb:AF179286.1 gb:AB029551.1	360.83	21.29	597.88	30.67	1.66	1.46	1.89	237.05	339.54	22.53	592.68	18.75	1.75	1.55	1.98	253.14	396.83	17.88	774.48	98.43	1.95	1.53	2.4	377.65	1.78667
201853_s_at	cell division cycle 25B	NM_021873	994	gb:NM_021873.1 /DB_XREF=gi:11641412 /GEN=CDC25B /FEA=FLmRNA /CNT=220 /TID=Hs.153752.1 /TIER=FL+Stack /STK=51 /UG=Hs.153752 /LL=994 /DEF=Homo sapiens cell division cycle 25B (CDC25B), transcript variant 3, mRNA. /PROD=cell division cycle 25B, isoform 3 /FL=gb:NM_021873.1	648.15	42.09	990.66	61.93	1.53	1.32	1.77	342.52	525.49	20.33	1380.75	62.5	2.63	2.38	2.9	855.27	555.07	20.77	1635.86	87.88	2.95	2.64	3.28	1080.79	2.37
201854_s_at	KIAA0431 protein	AI744148	23300	gb:AI744148 /DB_XREF=gi:5112436 /DB_XREF=wc36h01.x1 /CLONE=IMAGE:2317297 /FEA=FLmRNA /CNT=203 /TID=Hs.16349.0 /TIER=Stack /STK=52 /UG=Hs.16349 /LL=23300 /UG_GENE=KIAA0431 /UG_TITLE=KIAA0431 protein /FL=gb:NM_015251.1	975.55	48.11	1001.79	79.48	1.03	0.88	1.19	26.25	743.57	54.71	1775	101.71	2.39	2.05	2.79	1031.42	865.19	66.84	1781.04	177.47	2.06	1.66	2.52	915.85	1.82667
201860_s_at	plasminogen activator, tissue	NM_000930	5327	gb:NM_000930.1 /DB_XREF=gi:4505860 /GEN=PLAT /FEA=FLmRNA /CNT=265 /TID=Hs.274404.0 /TIER=FL+Stack /STK=118 /UG=Hs.274404 /LL=5327 /DEF=Homo sapiens plasminogen activator, tissue (PLAT), mRNA. /PROD=plasminogen activator, tissue /FL=gb:NM_000930.1 gb:NM_000931.1 gb:M15518.1 gb:M18182.1	356.91	17.79	571.36	19.48	1.6	1.45	1.77	214.45	292.19	21.42	205.97	16.41	-1.42	-1.19	-1.7	-86.22	352.71	14.73	527.02	27.43	1.49	1.34	1.67	174.31	1.26474
201889_at	family with sequence similarity 3, member C	NM_014888	10447	gb:NM_014888.1 /DB_XREF=gi:7661713 /GEN=GS3786 /FEA=FLmRNA /CNT=233 /TID=Hs.29882.0 /TIER=FL+Stack /STK=53 /UG=Hs.29882 /LL=10447 /DEF=Homo sapiens predicted osteoblast protein (GS3786), mRNA. /PROD=predicted osteoblast protein /FL=gb:NM_014888.1 gb:D87120.1	1492.36	60.06	1898.35	136.08	1.27	1.11	1.45	405.98	1108.82	101.23	2670.64	78.92	2.41	2.08	2.85	1561.82	836.91	34.77	1690.7	212.7	2.02	1.59	2.47	853.79	1.9
201908_at	dishevelled, dsh homolog 3 (Drosophila)	NM_004423	1857	gb:NM_004423.2 /DB_XREF=gi:6806886 /GEN=DVL3 /FEA=FLmRNA /CNT=184 /TID=Hs.174044.0 /TIER=FL+Stack /STK=9 /UG=Hs.174044 /LL=1857 /DEF=Homo sapiens dishevelled 3 (homologous to Drosophila dsh) (DVL3), mRNA. /PROD=dishevelled 3 /FL=gb:NM_004423.2 gb:D86963.1 gb:U49262.1 gb:U75651.1 gb:AF006013.1	1246.99	51.84	2363.39	103.39	1.9	1.72	2.09	1116.41	1383.13	47.08	3659.59	109.47	2.65	2.46	2.85	2276.45	1110.89	33.56	2371.59	132.98	2.13	1.92	2.36	1260.71	2.22667
201910_at	FERM, RhoGEF (ARHGEF) and pleckstrin domain protein 1 (chondrocyte-derived)	BF213279	10160	gb:BF213279 /DB_XREF=gi:11106865 /DB_XREF=601844779F1 /CLONE=IMAGE:4070203 /FEA=FLmRNA /CNT=244 /TID=Hs.183738.0 /TIER=Stack /STK=68 /UG=Hs.183738 /LL=10160 /UG_GENE=FARP1 /UG_TITLE=FERM, RhoGEF (ARHGEF) and pleckstrin domain protein 1 (chondrocyte-derived) /FL=gb:NM_005766.1 gb:AB008430.1	93.02	13.91	211.82	25.59	2.28	1.67	3.18	118.8	123.2	14.35	373.18	19.9	3.03	2.48	3.8	249.98	164.99	14.8	391.38	16.47	2.37	2.03	2.82	226.39	2.56
201919_at	hypothetical protein FLJ10618	AL049246	55186	gb:AL049246.1 /DB_XREF=gi:4499983 /FEA=FLmRNA /CNT=234 /TID=Hs.42484.0 /TIER=Stack /STK=60 /UG=Hs.42484 /LL=55186 /UG_GENE=FLJ10618 /UG_TITLE=hypothetical protein FLJ10618 /DEF=Homo sapiens mRNA; cDNA DKFZp564C053 (from clone DKFZp564C053). /FL=gb:NM_018155.1	2210.76	97.92	2956.56	151.33	1.34	1.2	1.49	745.81	1547.86	60.53	2799.2	113.59	1.81	1.65	1.98	1251.34	1976.15	57.91	2979.29	196.22	1.51	1.33	1.69	1003.13	1.55333
201932_at	MUF1 protein	NM_006369	10489	gb:NM_006369.1 /DB_XREF=gi:5453747 /GEN=MUF1 /FEA=FLmRNA /CNT=199 /TID=Hs.172210.0 /TIER=FL+Stack /STK=63 /UG=Hs.172210 /LL=10489 /DEF=Homo sapiens MUF1 protein (MUF1), mRNA. /PROD=MUF1 protein /FL=gb:BC004953.1 gb:NM_006369.1	952.63	49.54	1624.4	73.54	1.71	1.52	1.91	671.76	1387.19	43.06	1166.13	47.62	-1.19	-1.09	-1.3	-221.07	1261.35	46.03	2165.1	110.62	1.72	1.54	1.9	903.75	1.42345
201957_at	protein phosphatase 1, regulatory (inhibitor) subunit 12B	AF324888	4660	gb:AF324888.1 /DB_XREF=gi:12642661 /FEA=FLmRNA /CNT=215 /TID=Hs.130760.0 /TIER=FL+Stack /STK=62 /UG=Hs.130760 /LL=4660 /UG_GENE=MYPT2 /DEF=Homo sapiens myosin phosphatase target subunit 2 mRNA, complete cds. /PROD=myosin phosphatase target subunit 2 /FL=gb:AF324888.1 gb:NM_002481.1 gb:AB003062.1	277.4	22.2	606.17	26.11	2.19	1.89	2.56	328.77	258.03	15.48	377.85	27.44	1.46	1.25	1.71	119.82	352.49	16.29	762.38	57.68	2.16	1.86	2.49	409.89	1.93667
201961_s_at	ring finger protein 41	AL583171	10193	gb:AL583171 /DB_XREF=gi:12951876 /DB_XREF=AL583171 /CLONE=CS0DL009YA21 (3 prime) /FEA=FLmRNA /CNT=174 /TID=Hs.153639.0 /TIER=Stack /STK=31 /UG=Hs.153639 /LL=10193 /UG_GENE=SBB103 /UG_TITLE=hypothetical SBBI03 protein /FL=gb:NM_005785.1 gb:AF077599.1	653.81	32.14	759.5	47.51	1.16	1.02	1.32	105.69	569.45	28.9	1429.91	77.34	2.51	2.22	2.84	860.46	568.78	24.58	1197.54	95.12	2.11	1.8	2.43	628.76	1.92667
201973_s_at	Homo sapiens cDNA FLJ10131 fis, clone HEMBA1003041.	AL550875		gb:AL550875 /DB_XREF=gi:12888273 /DB_XREF=AL550875 /CLONE=CS0DI065YO01 (5 prime) /FEA=FLmRNA /CNT=190 /TID=Hs.289112.0 /TIER=Stack /STK=77 /UG=Hs.289112 /LL=51622 /UG_GENE=LOC51622 /UG_TITLE=CGI-43 protein /FL=gb:AF151801.1 gb:NM_015622.1	2785.49	126.32	2674.7	170.25	-1.04	-0.92	-1.19	-110.79	2334.38	93.26	3700.05	202.25	1.59	1.41	1.77	1365.67	2235.03	66.42	3412.13	191.33	1.53	1.37	1.69	1177.1	1.36051
201989_s_at	cAMP responsive element binding protein-like 2	AL529409	1389	gb:AL529409 /DB_XREF=gi:12792902 /DB_XREF=AL529409 /CLONE=CS0DD006YM17 (3 prime) /FEA=FLmRNA /CNT=211 /TID=Hs.13313.0 /TIER=Stack /STK=62 /UG=Hs.13313 /LL=1389 /UG_GENE=CREBL2 /UG_TITLE=cAMP responsive element binding protein-like 2 /FL=gb:NM_001310.1 gb:AF039081.1	590.84	25.65	882.68	38.49	1.49	1.35	1.65	291.84	367.46	30.14	1140.71	46.68	3.1	2.69	3.64	773.25	454.85	26.09	857.33	47.2	1.88	1.65	2.15	402.47	2.15667
201990_s_at	cAMP responsive element binding protein-like 2	NM_001310	1389	gb:NM_001310.1 /DB_XREF=gi:4503034 /GEN=CREBL2 /FEA=FLmRNA /CNT=211 /TID=Hs.13313.0 /TIER=FL+Stack /STK=20 /UG=Hs.13313 /LL=1389 /DEF=Homo sapiens cAMP responsive element binding protein-like 2 (CREBL2), mRNA. /PROD=cAMP responsive element binding protein-like 2 /FL=gb:NM_001310.1 gb:AF039081.1	418.13	26.63	572.64	55.53	1.37	1.12	1.65	154.51	320.22	39.76	791.61	50.48	2.47	1.99	3.17	471.4	341.33	37.58	917.35	81.8	2.69	2.14	3.42	576.02	2.17667
202050_s_at	zinc finger protein 262	AI650586	9202	gb:AI650586 /DB_XREF=gi:4734565 /DB_XREF=wa92g09.x1 /CLONE=IMAGE:2303680 /FEA=FLmRNA /CNT=169 /TID=Hs.150390.0 /TIER=Stack /STK=12 /UG=Hs.150390 /LL=9202 /UG_GENE=ZNF262 /UG_TITLE=zinc finger protein 262 /FL=gb:NM_005095.1 gb:AB007885.1	476.64	24.92	573.27	34.33	1.2	1.05	1.37	96.63	324.58	30.77	660.8	35.08	2.04	1.71	2.46	336.22	385.67	18.38	754.27	41.34	1.96	1.73	2.2	368.61	1.73333
202051_s_at	zinc finger protein 262	NM_005095	9202	gb:NM_005095.1 /DB_XREF=gi:4827068 /GEN=ZNF262 /FEA=FLmRNA /CNT=169 /TID=Hs.150390.0 /TIER=FL+Stack /STK=16 /UG=Hs.150390 /LL=9202 /DEF=Homo sapiens zinc finger protein 262 (ZNF262), mRNA. /PROD=zinc finger protein 262 /FL=gb:NM_005095.1 gb:AB007885.1	452.02	18.06	645.08	18.82	1.43	1.32	1.55	193.06	374.41	23.31	647.7	19	1.73	1.55	1.95	273.29	379.89	18.26	981.12	60.35	2.58	2.27	2.93	601.23	1.91333
202057_at	karyopherin alpha 1 (importin alpha 5)	BC002374	3836	gb:BC002374.1 /DB_XREF=gi:12803140 /FEA=FLmRNA /CNT=194 /TID=Hs.169149.0 /TIER=ConsEnd /STK=0 /UG=Hs.169149 /LL=3836 /UG_GENE=KPNA1 /DEF=Homo sapiens, karyopherin alpha 1 (importin alpha 5), clone MGC:8554, mRNA, complete cds. /PROD=karyopherin alpha 1 (importin alpha 5) /FL=gb:NM_002264.1 gb:BC002374.1 gb:BC003009.1	662.54	21	971.18	46.94	1.47	1.33	1.61	308.64	702.94	42.57	309.8	11.53	-2.27	-2.01	-2.54	-393.14	525.86	19.47	989.79	60.64	1.88	1.67	2.11	463.93	1.26351
202076_at	baculoviral IAP repeat-containing 2	NM_001166	329	gb:NM_001166.2 /DB_XREF=gi:10880127 /GEN=BIRC2 /FEA=FLmRNA /CNT=163 /TID=Hs.289107.0 /TIER=FL+Stack /STK=55 /UG=Hs.289107 /LL=329 /DEF=Homo sapiens baculoviral IAP repeat-containing 2 (BIRC2), mRNA. /PROD=baculoviral IAP repeat-containing protein 2 /FL=gb:L49431.1 gb:U37547.1 gb:NM_001166.2 gb:U45879.1	1660.12	68.66	1910.76	58	1.15	1.06	1.25	250.64	1122.97	36.83	2216.87	143.18	1.97	1.74	2.22	1093.9	1057.82	65.95	1919.89	77	1.81	1.61	2.06	862.07	1.64333
202079_s_at	OGT(O-Glc-NAc transferase)-interacting protein 106 KDa	AI633774	22906	gb:AI633774 /DB_XREF=gi:4685104 /DB_XREF=tt28d06.x1 /CLONE=IMAGE:2242091 /FEA=FLmRNA /CNT=178 /TID=Hs.6705.0 /TIER=Stack /STK=13 /UG=Hs.6705 /LL=22906 /UG_GENE=KIAA1042 /UG_TITLE=KIAA1042 protein /FL=gb:AB028965.1 gb:NM_014965.1	480.26	30.87	708.95	46.46	1.48	1.27	1.72	228.69	357.62	47.95	1170.04	39.74	3.27	2.66	4.22	812.42	390.61	32.61	346.92	25.75	-1.13	-0.93	-1.35	-43.69	1.87832
202080_s_at	OGT(O-Glc-NAc transferase)-interacting protein 106 KDa	NM_014965	22906	gb:NM_014965.1 /DB_XREF=gi:7662457 /GEN=KIAA1042 /FEA=FLmRNA /CNT=178 /TID=Hs.6705.0 /TIER=FL+Stack /STK=52 /UG=Hs.6705 /LL=22906 /DEF=Homo sapiens KIAA1042 protein (KIAA1042), mRNA. /PROD=KIAA1042 protein /FL=gb:AB028965.1 gb:NM_014965.1	439.51	18.25	739.56	25.47	1.68	1.54	1.84	300.05	368.88	18.13	1161.19	36.25	3.15	2.87	3.47	792.31	473.01	24.92	597.65	40.39	1.26	1.09	1.45	124.65	2.03
202084_s_at	SEC14-like 1 (S. cerevisiae)	NM_003003	6397	gb:NM_003003.1 /DB_XREF=gi:4506866 /GEN=SEC14L1 /FEA=FLmRNA /CNT=202 /TID=Hs.75232.0 /TIER=FL+Stack /STK=54 /UG=Hs.75232 /LL=6397 /DEF=Homo sapiens SEC14 (S. cerevisiae)-like 1 (SEC14L1), mRNA. /PROD=SEC14 (S. cerevisiae)-like 1 /FL=gb:D67029.1 gb:NM_003003.1	603.15	10.41	1358.29	51.06	2.25	2.1	2.41	755.15	622.53	25.16	1948.92	46.75	3.13	2.9	3.39	1326.39	616.47	20.98	1372.68	71.87	2.23	2	2.46	756.21	2.53667
202092_s_at	binder of Arl Two	BF244411	23568	gb:BF244411 /DB_XREF=gi:11158342 /DB_XREF=601862994F1 /CLONE=IMAGE:4080550 /FEA=FLmRNA /CNT=240 /TID=Hs.9552.0 /TIER=Stack /STK=11 /UG=Hs.9552 /LL=23568 /UG_GENE=BART1 /UG_TITLE=binder of Arl Two /FL=gb:NM_012106.1 gb:AF126062.1 gb:BC003087.1	1219.96	74.9	1425.23	62.79	1.17	1.03	1.33	205.27	1167.68	49.99	3150.31	121.29	2.7	2.45	2.97	1982.64	985.67	36.83	1933.51	150.51	1.96	1.69	2.25	947.84	1.94333
202100_at	v-ral simian leukemia viral oncogene homolog B (ras related; GTP binding protein)	BG169673	5899	gb:BG169673 /DB_XREF=gi:12676376 /DB_XREF=602324650F1 /CLONE=IMAGE:4427484 /FEA=FLmRNA /CNT=191 /TID=Hs.250811.0 /TIER=Stack /STK=101 /UG=Hs.250811 /LL=5899 /UG_GENE=RALB /UG_TITLE=v-ral simian leukemia viral oncogene homolog B (ras related; GTP binding protein) /FL=gb:M35416.1 gb:NM_002881.1	627.89	39.55	1123.58	74.41	1.79	1.54	2.08	495.69	594.7	45.96	1606.89	80.82	2.7	2.33	3.16	1012.19	669.79	37.65	1952.36	122.29	2.91	2.53	3.35	1282.58	2.46667
202101_s_at	v-ral simian leukemia viral oncogene homolog B (ras related; GTP binding protein)	NM_002881	5899	gb:NM_002881.1 /DB_XREF=gi:4506404 /GEN=RALB /FEA=FLmRNA /CNT=191 /TID=Hs.250811.0 /TIER=FL /STK=4 /UG=Hs.250811 /LL=5899 /DEF=Homo sapiens v-ral simian leukemia viral oncogene homolog B (ras related; GTP binding protein) (RALB), mRNA. /PROD=v-ral simian leukemia viral oncogene homolog B /FL=gb:M35416.1 gb:NM_002881.1	543.29	38.45	787.79	52.08	1.45	1.24	1.7	244.49	523.61	25.1	1375.61	54.66	2.63	2.37	2.91	852	556	11.53	1080.86	94.19	1.94	1.66	2.23	524.87	2.00667
202103_at	bromodomain containing 4	AI991631	23476	gb:AI991631 /DB_XREF=gi:5838623 /DB_XREF=wr12h09.x1 /CLONE=IMAGE:2481377 /FEA=FLmRNA /CNT=183 /TID=Hs.278675.0 /TIER=Stack /STK=46 /UG=Hs.278675 /LL=23476 /UG_GENE=BRD4 /UG_TITLE=bromodomain-containing 4 /FL=gb:NM_014299.1	124.83	11.46	169.93	12.71	1.36	1.12	1.66	45.1	143.6	13.62	343.68	13.7	2.39	2.04	2.87	200.08	148.56	12.18	317.96	16.08	2.14	1.84	2.52	169.4	1.96333
202125_s_at	amyotrophic lateral sclerosis 2 (juvenile) chromosome region, candidate 3	NM_015049	66008	gb:NM_015049.1 /DB_XREF=gi:13027379 /GEN=ALS2CR3 /FEA=FLmRNA /CNT=253 /TID=Hs.154248.0 /TIER=FL+Stack /STK=77 /UG=Hs.154248 /LL=66008 /DEF=Homo sapiens amyotrophic lateral sclerosis 2 (juvenile) chromosome region, candidate 3 (ALS2CR3), mRNA. /PROD=amyotrophic lateral sclerosis 2 (juvenile)chromosome region, candidate 3 /FL=gb:AB038951.1 gb:NM_015049.1	687.24	37.73	1116.34	62.44	1.62	1.43	1.85	429.1	683.29	40.94	968.3	26.66	1.42	1.28	1.59	285.02	529.41	18.56	1383.45	92.29	2.61	2.3	2.95	854.03	1.88333
202136_at	adenovirus 5 E1A binding protein	BE250417	10771	gb:BE250417 /DB_XREF=gi:9120528 /DB_XREF=600943460T1 /CLONE=IMAGE:2959935 /FEA=FLmRNA /CNT=194 /TID=Hs.301449.0 /TIER=Stack /STK=22 /UG=Hs.301449 /LL=10771 /UG_GENE=BS69 /UG_TITLE=adenovirus 5 E1A binding protein /FL=gb:NM_006624.1	1055.95	42.39	1814.55	68.92	1.72	1.57	1.88	758.6	735.3	30.83	1825.25	76.67	2.48	2.25	2.74	1089.95	845.06	27.16	2504.67	161.36	2.96	2.62	3.32	1659.6	2.38667
202137_s_at	adenovirus 5 E1A binding protein	NM_006624	10771	gb:NM_006624.1 /DB_XREF=gi:5729745 /GEN=BS69 /FEA=FLmRNA /CNT=194 /TID=Hs.301449.0 /TIER=FL /STK=0 /UG=Hs.301449 /LL=10771 /DEF=Homo sapiens adenovirus 5 E1A binding protein (BS69), mRNA. /PROD=adenovirus 5 E1A binding protein /FL=gb:NM_006624.1	504.4	26.59	706.39	34.01	1.4	1.25	1.58	201.99	347.39	14.98	806.61	18.91	2.32	2.15	2.52	459.22	371.28	13.5	805.03	22.71	2.17	2.01	2.34	433.75	1.96333
202173_s_at	zinc finger protein 161	NM_007146	7716	gb:NM_007146.1 /DB_XREF=gi:6005967 /GEN=ZNF161 /FEA=FLmRNA /CNT=228 /TID=Hs.6557.0 /TIER=FL+Stack /STK=26 /UG=Hs.6557 /LL=7716 /DEF=Homo sapiens zinc finger protein 161 (ZNF161), mRNA. /PROD=zinc finger protein 161 /FL=gb:D28118.1 gb:NM_007146.1	521.75	26.17	448.93	18.88	-1.16	-1.04	-1.29	-72.82	357.45	14.57	639.59	33.89	1.79	1.6	1.99	282.15	418.86	47.33	721.04	42.49	1.72	1.41	2.16	302.18	1.45736
202181_at	KIAA0247 gene product	NM_014734	9766	gb:NM_014734.1 /DB_XREF=gi:7662019 /GEN=KIAA0247 /FEA=FLmRNA /CNT=183 /TID=Hs.82426.0 /TIER=FL+Stack /STK=74 /UG=Hs.82426 /LL=9766 /DEF=Homo sapiens KIAA0247 gene product (KIAA0247), mRNA. /PROD=KIAA0247 gene product /FL=gb:NM_014734.1 gb:D87434.1	1218.72	63.11	2878.2	101.9	2.36	2.13	2.62	1659.49	1653.47	47.12	1668.55	61.04	1.01	0.93	1.09	15.08	1499.75	56.63	2517.73	134.51	1.68	1.5	1.87	1017.97	1.68333
202187_s_at	protein phosphatase 2, regulatory subunit B (B56), alpha isoform	NM_006243	5525	gb:NM_006243.1 /DB_XREF=gi:5453949 /GEN=PPP2R5A /FEA=FLmRNA /CNT=214 /TID=Hs.155079.0 /TIER=FL+Stack /STK=87 /UG=Hs.155079 /LL=5525 /DEF=Homo sapiens protein phosphatase 2, regulatory subunit B (B56), alpha isoform (PPP2R5A), mRNA. /PROD=protein phosphatase 2, regulatory subunit B(B56), alpha isoform /FL=gb:L42373.1 gb:NM_006243.1	858.31	27.15	1296.83	49.47	1.51	1.39	1.64	438.52	660.12	29.01	1619.4	45.34	2.45	2.25	2.68	959.28	739.76	25.73	1390.18	92.76	1.88	1.65	2.12	650.42	1.94667
202203_s_at	autocrine motility factor receptor	NM_001144	267	gb:NM_001144.1 /DB_XREF=gi:4502074 /GEN=AMFR /FEA=FLmRNA /CNT=231 /TID=Hs.80731.0 /TIER=FL /STK=2 /UG=Hs.80731 /LL=267 /DEF=Homo sapiens autocrine motility factor receptor (AMFR), mRNA. /PROD=autocrine motility factor receptor /FL=gb:L35233.1 gb:NM_001144.1 gb:AF124145.1	658.26	41.03	1049.22	36.98	1.59	1.42	1.8	390.95	465.05	60.23	1007.02	22.71	2.17	1.78	2.76	541.97	490.12	25.81	882.76	32.02	1.8	1.62	2.01	392.65	1.85333
202213_s_at	cullin 4B	AI650819	8450	gb:AI650819 /DB_XREF=gi:4734798 /DB_XREF=wa95a10.x1 /CLONE=IMAGE:2303898 /FEA=FLmRNA /CNT=168 /TID=Hs.155976.0 /TIER=Stack /STK=10 /UG=Hs.155976 /LL=8450 /UG_GENE=CUL4B /UG_TITLE=cullin 4B /FL=gb:AB014595.1 gb:NM_003588.1	867.28	36.11	1094.16	39.57	1.26	1.15	1.38	226.89	549.81	24.59	1288.18	40.71	2.34	2.14	2.57	738.36	766.86	32.78	1794.76	69.19	2.34	2.13	2.57	1027.9	1.98
202214_s_at	cullin 4B	NM_003588	8450	gb:NM_003588.1 /DB_XREF=gi:13270466 /GEN=CUL4B /FEA=FLmRNA /CNT=168 /TID=Hs.155976.0 /TIER=FL+Stack /STK=48 /UG=Hs.155976 /LL=8450 /DEF=Homo sapiens cullin 4B (CUL4B), mRNA. /PROD=cullin 4B /FL=gb:AB014595.1 gb:NM_003588.1	1959.04	78.71	2533.09	92.19	1.29	1.18	1.41	574.05	1483.91	57.64	2628.25	74.38	1.77	1.64	1.92	1144.34	1658.6	52.39	2503.14	80.37	1.51	1.4	1.63	844.53	1.52333
202215_s_at	nuclear transcription factor Y, gamma	NM_014223	4802	gb:NM_014223.2 /DB_XREF=gi:11496977 /GEN=NFYC /FEA=FLmRNA /CNT=172 /TID=Hs.168157.0 /TIER=FL+Stack /STK=53 /UG=Hs.168157 /LL=4802 /DEF=Homo sapiens nuclear transcription factor Y, gamma (NFYC), mRNA. /PROD=nuclear transcription factor Y, gamma /FL=gb:D89986.1 gb:D85425.1 gb:BC005003.1 gb:NM_014223.2	1664.62	64.18	2908.74	44.98	1.75	1.63	1.87	1244.11	1868.6	57.82	3513.3	80.31	1.88	1.77	2	1644.69	1774.65	60.62	3482.71	102	1.96	1.82	2.11	1708.06	1.86333
202216_x_at	nuclear transcription factor Y, gamma	BC005003	4802	gb:BC005003.1 /DB_XREF=gi:13436472 /FEA=FLmRNA /CNT=172 /TID=Hs.168157.0 /TIER=FL+Stack /STK=27 /UG=Hs.168157 /LL=4802 /UG_GENE=NFYC /DEF=Homo sapiens, nuclear transcription factor Y, gamma, clone MGC:792, mRNA, complete cds. /PROD=nuclear transcription factor Y, gamma /FL=gb:D89986.1 gb:D85425.1 gb:BC005003.1 gb:NM_014223.2	594.37	30.91	865.33	43.74	1.46	1.29	1.64	270.96	597.55	30.58	1769.56	59.25	2.96	2.68	3.28	1172.01	604.65	37.98	1245.25	69.66	2.06	1.79	2.37	640.6	2.16
202219_at	solute carrier family 6 (neurotransmitter transporter, creatine), member 8	NM_005629	6535	gb:NM_005629.1 /DB_XREF=gi:5032096 /GEN=SLC6A8 /FEA=FLmRNA /CNT=176 /TID=Hs.187958.0 /TIER=FL+Stack /STK=70 /UG=Hs.187958 /LL=6535 /DEF=Homo sapiens solute carrier family 6 (neurotransmitter transporter, creatine), member 8 (SLC6A8), mRNA. /PROD=solute carrier family 6 (neurotransmittertransporter, creatine), member 8 /FL=gb:NM_005629.1 gb:L31409.1	725.41	61.7	1272.32	65.04	1.75	1.5	2.08	546.91	495.07	50.13	1532.36	71.07	3.1	2.6	3.77	1037.29	695.91	34.21	1470.61	97.43	2.11	1.84	2.42	774.71	2.32
202220_at	KIAA0907 protein	NM_014949	22889	gb:NM_014949.1 /DB_XREF=gi:7662371 /GEN=KIAA0907 /FEA=FLmRNA /CNT=146 /TID=Hs.24656.0 /TIER=FL+Stack /STK=54 /UG=Hs.24656 /LL=22889 /DEF=Homo sapiens KIAA0907 protein (KIAA0907), mRNA. /PROD=KIAA0907 protein /FL=gb:NM_014949.1 gb:AB020714.1	2581.25	135.5	4154.56	151.69	1.61	1.45	1.79	1573.31	1231.79	76.57	2430.41	125.43	1.97	1.73	2.26	1198.62	1189.78	46.88	3660.97	208.86	3.08	2.74	3.44	2471.19	2.22
202221_s_at	E1A binding protein p300	AV727101	2033	gb:AV727101 /DB_XREF=gi:10836522 /DB_XREF=AV727101 /CLONE=HTCBGF05 /FEA=FLmRNA /CNT=136 /TID=Hs.25272.0 /TIER=Stack /STK=20 /UG=Hs.25272 /LL=2033 /UG_GENE=EP300 /UG_TITLE=E1A binding protein p300 /FL=gb:U01877.1 gb:NM_001429.1	455.33	33.14	612.9	34.56	1.35	1.16	1.57	157.57	352.66	25.87	751.37	35.15	2.13	1.85	2.47	398.71	324.47	17.73	770.67	38.27	2.38	2.1	2.68	446.2	1.95333
202241_at	phosphoprotein regulated by mitogenic pathways	NM_025195	10221	gb:NM_025195.1 /DB_XREF=gi:13399327 /GEN=C8FW /FEA=FLmRNA /CNT=184 /TID=Hs.7837.0 /TIER=FL+Stack /STK=96 /UG=Hs.7837 /LL=10221 /DEF=Homo sapiens phosphoprotein regulated by mitogenic pathways (C8FW), mRNA. /PROD=G-protein-coupled receptor induced protein /FL=gb:AF205437.1 gb:NM_025195.1	626.15	23.03	951.2	33.76	1.52	1.4	1.65	325.05	365.81	20.27	1029.61	22.3	2.81	2.56	3.12	663.81	411.54	22.94	661.1	39.45	1.61	1.4	1.84	249.55	1.98
202250_s_at	H326	NM_015726	50717	gb:NM_015726.1 /DB_XREF=gi:7657147 /GEN=H326 /FEA=FLmRNA /CNT=163 /TID=Hs.110707.0 /TIER=FL+Stack /STK=51 /UG=Hs.110707 /LL=50717 /DEF=Homo sapiens H326 (H326), mRNA. /PROD=H326 /FL=gb:NM_015726.1 gb:U06631.1	571.06	40.48	1027.22	43.67	1.8	1.58	2.07	456.16	443.65	20.15	1161.5	32.25	2.62	2.4	2.86	717.84	481.38	15.56	883.57	39.34	1.84	1.67	2.01	402.2	2.08667
202251_at	U4/U6-associated RNA splicing factor	NM_004698	9129	gb:NM_004698.1 /DB_XREF=gi:4758555 /GEN=HPRP3P /FEA=FLmRNA /CNT=146 /TID=Hs.11776.0 /TIER=FL+Stack /STK=71 /UG=Hs.11776 /LL=9129 /DEF=Homo sapiens U4U6-associated RNA splicing factor (HPRP3P), mRNA. /PROD=U4U6-associated RNA splicing factor /FL=gb:AF001947.1 gb:NM_004698.1 gb:BC000184.1 gb:AF016370.1 gb:BC001954.1	906.39	12.37	775.54	24.15	-1.17	-1.11	-1.24	-130.86	782.07	20.73	1181.03	22.54	1.51	1.43	1.59	398.96	703.9	14.44	1173.95	54.44	1.67	1.53	1.81	470.05	1.3449
202254_at	signal-induced proliferation-associated 1-like 1	AB007900	26037	gb:AB007900.1 /DB_XREF=gi:2662160 /GEN=KIAA0440 /FEA=FLmRNA /CNT=149 /TID=Hs.172180.0 /TIER=Stack /STK=11 /UG=Hs.172180 /LL=26037 /UG_TITLE=KIAA0440 protein /DEF=Homo sapiens KIAA0440 mRNA, partial cds. /FL=gb:AF090990.1 gb:NM_015556.1	212.48	12.77	324.52	21	1.53	1.32	1.77	112.04	178.13	16.84	282.79	15.64	1.59	1.33	1.92	104.66	187.71	10.47	171.97	13.69	-1.09	-0.93	-1.29	-15.74	1.34581
202261_at	transcription factor-like 1	NM_005997	6944	gb:NM_005997.1 /DB_XREF=gi:5174714 /GEN=TCFL1 /FEA=FLmRNA /CNT=150 /TID=Hs.2430.0 /TIER=FL+Stack /STK=62 /UG=Hs.2430 /LL=6944 /DEF=Homo sapiens transcription factor-like 1 (TCFL1), mRNA. /PROD=transcription factor-like 1 /FL=gb:D43642.1 gb:BC003151.1 gb:NM_005997.1	940.01	59.41	1904.11	64.74	2.03	1.81	2.29	964.09	865.07	44.56	3448.79	118.19	3.99	3.61	4.42	2583.73	826.4	20.39	2188.7	180.8	2.65	2.28	3.03	1362.31	2.89
202265_at	B lymphoma Mo-MLV insertion region (mouse)	NM_005180	648	gb:NM_005180.1 /DB_XREF=gi:4885094 /GEN=BMI1 /FEA=FLmRNA /CNT=143 /TID=Hs.431.0 /TIER=FL /STK=2 /UG=Hs.431 /LL=648 /DEF=Homo sapiens murine leukemia viral (bmi-1) oncogene homolog (BMI1), mRNA. /PROD=murine leukemia viral (bmi-1) oncogene homolog /FL=gb:NM_005180.1 gb:L13689.1	1246.12	37.78	2374.11	131.06	1.91	1.71	2.11	1127.98	1043.37	27.33	2921.73	99.53	2.8	2.61	3	1878.36	814.42	52.05	2632.36	75.16	3.23	2.89	3.64	1817.94	2.64667
202266_at	TRAF and TNF receptor associated protein	NM_016614	51567	gb:NM_016614.1 /DB_XREF=gi:7705261 /GEN=AD022 /FEA=FLmRNA /CNT=152 /TID=Hs.46847.0 /TIER=FL+Stack /STK=46 /UG=Hs.46847 /LL=51567 /DEF=Homo sapiens TRAF and TNF receptor-associated protein (AD022), mRNA. /PROD=TRAF and TNF receptor-associated protein /FL=gb:NM_016614.1 gb:AF201687.1 gb:AF223469.1	2656.56	109	2497.9	130.39	-1.06	-0.95	-1.19	-158.66	2446.5	108.63	3857.63	106.93	1.58	1.45	1.72	1411.13	2038.69	109.06	3387.56	253.82	1.66	1.42	1.93	1348.86	1.39447
202284_s_at	cyclin-dependent kinase inhibitor 1A (p21, Cip1)	NM_000389	1026	gb:NM_000389.1 /DB_XREF=gi:11386202 /GEN=CDKN1A /FEA=FLmRNA /CNT=215 /TID=Hs.179665.0 /TIER=FL+Stack /STK=131 /UG=Hs.179665 /LL=1026 /DEF=Homo sapiens cyclin-dependent kinase inhibitor 1A (p21, Cip1) (CDKN1A), mRNA. /PROD=cyclin-dependent kinase inhibitor 1A (p21,Cip1) /FL=gb:U03106.1 gb:BC000275.1 gb:BC001935.1 gb:L25610.1 gb:U09579.1 gb:NM_000389.1 gb:L26165.1	1212.13	38.52	1970.98	43.95	1.63	1.53	1.73	758.85	1147.5	28.6	3051.89	75.85	2.66	2.51	2.82	1904.4	1214.84	25.96	2117.16	77.95	1.74	1.62	1.87	902.32	2.01
202289_s_at	transforming, acidic coiled-coil containing protein 2	NM_006997	10579	gb:NM_006997.1 /DB_XREF=gi:11119413 /GEN=TACC2 /FEA=FLmRNA /CNT=190 /TID=Hs.272023.0 /TIER=FL /STK=0 /UG=Hs.272023 /LL=10579 /DEF=Homo sapiens transforming, acidic coiled-coil containing protein 2 (TACC2), mRNA. /PROD=transforming, acidic coiled-coil containingprotein 2 /FL=gb:AF095791.2 gb:NM_006997.1	1138.27	46.53	2053.53	54.95	1.8	1.67	1.96	915.27	1626.99	61	830.2	46.98	-1.96	-1.76	-2.2	-796.8	1154.92	28.09	2153.61	72.38	1.86	1.74	2	998.68	1.39007
202290_at	PDGFA associated protein 1	NM_014891	11333	gb:NM_014891.1 /DB_XREF=gi:7657440 /GEN=HASPP28 /FEA=FLmRNA /CNT=179 /TID=Hs.278426.0 /TIER=FL /STK=0 /UG=Hs.278426 /LL=11333 /DEF=Homo sapiens PDGF associated protein (HASPP28), mRNA. /PROD=PDGF associated protein /FL=gb:BC000684.1 gb:NM_014891.1 gb:U41745.1	297.93	16.22	299.41	20.25	1	0.87	1.16	1.48	281.22	25.04	806.78	53.71	2.87	2.4	3.47	525.56	329.62	14.13	522.12	26.81	1.58	1.42	1.77	192.5	1.81667
202292_x_at	lysophospholipase II	NM_007260	11313	gb:NM_007260.1 /DB_XREF=gi:9966763 /GEN=LYPLA2 /FEA=FLmRNA /CNT=180 /TID=Hs.283655.0 /TIER=FL+Stack /STK=66 /UG=Hs.283655 /LL=11313 /DEF=Homo sapiens lysophospholipase II (LYPLA2), mRNA. /PROD=lysophospholipase II /FL=gb:NM_007260.1 gb:AF098668.1	1099.02	77.74	1858.16	54.9	1.69	1.5	1.93	759.14	1034.91	41.4	2701.21	54.05	2.61	2.43	2.81	1666.3	903.74	28.54	1752.89	151.48	1.94	1.65	2.24	849.15	2.08
202294_at	propionyl Coenzyme A carboxylase, beta polypeptide	AI126490	5096	gb:AI126490 /DB_XREF=gi:3595004 /DB_XREF=qd82h04.x1 /CLONE=IMAGE:1736023 /FEA=FLmRNA /CNT=157 /TID=Hs.286148.0 /TIER=Stack /STK=66 /UG=Hs.286148 /LL=10274 /UG_GENE=STAG1 /UG_TITLE=stromal antigen 1 /FL=gb:NM_005862.1	442.06	18.4	475.48	21.76	1.08	0.97	1.19	33.42	233.75	22.61	415.47	25.31	1.78	1.48	2.17	181.72	336.03	15.16	550.32	41.67	1.64	1.41	1.89	214.29	1.5
202321_at	geranylgeranyl diphosphate synthase 1	AW299507	9453	gb:AW299507 /DB_XREF=gi:6709184 /DB_XREF=xs40e12.x1 /CLONE=IMAGE:2772142 /FEA=FLmRNA /CNT=191 /TID=Hs.55498.0 /TIER=ConsEnd /STK=5 /UG=Hs.55498 /LL=9453 /UG_GENE=GGPS1 /UG_TITLE=geranylgeranyl diphosphate synthase 1 /FL=gb:AB019036.1 gb:NM_004837.1 gb:BC005252.1 gb:AF057698.1 gb:AB016043.1 gb:AB017971.1 gb:AF125394.1	269.63	14.78	439.83	23.26	1.63	1.44	1.85	170.2	220.44	17.06	895.32	38.56	4.06	3.53	4.73	674.88	248.12	17.83	309.62	28.14	1.25	1.03	1.51	61.5	2.31333
202329_at	c-src tyrosine kinase	NM_004383	1445	gb:NM_004383.1 /DB_XREF=gi:4758077 /GEN=CSK /FEA=FLmRNA /CNT=169 /TID=Hs.77793.0 /TIER=FL+Stack /STK=57 /UG=Hs.77793 /LL=1445 /DEF=Homo sapiens c-src tyrosine kinase (CSK), mRNA. /PROD=c-src tyrosine kinase /FL=gb:NM_004383.1	1386.84	66.76	2473.68	78.56	1.78	1.62	1.97	1086.84	1309.61	57.61	2399.67	84.6	1.83	1.67	2.01	1090.06	1236.77	47.86	3062.45	106.67	2.48	2.27	2.7	1825.68	2.03
202332_at	casein kinase 1, epsilon	NM_001894	1454	gb:NM_001894.1 /DB_XREF=gi:4503092 /GEN=CSNK1E /FEA=FLmRNA /CNT=158 /TID=Hs.79658.0 /TIER=FL+Stack /STK=64 /UG=Hs.79658 /LL=1454 /DEF=Homo sapiens casein kinase 1, epsilon (CSNK1E), mRNA. /PROD=casein kinase 1, epsilon /FL=gb:NM_001894.1 gb:AB024597.1 gb:L37043.1	1919.62	125.81	2735.96	128.74	1.43	1.25	1.63	816.35	1751.43	153.8	3027.16	83.11	1.73	1.5	2.03	1275.73	2509.37	125.32	3638.78	231.74	1.45	1.27	1.65	1129.4	1.53667
202340_x_at	nuclear receptor subfamily 4, group A, member 1	NM_002135	3164	gb:NM_002135.1 /DB_XREF=gi:4504440 /GEN=NR4A1 /FEA=FLmRNA /CNT=145 /TID=Hs.1119.0 /TIER=FL+Stack /STK=57 /UG=Hs.1119 /LL=3164 /DEF=Homo sapiens nuclear receptor subfamily 4, group A, member 1 (NR4A1), mRNA. /PROD=nuclear receptor subfamily 4, group A, member 1 /FL=gb:NM_002135.1 gb:L13740.1	800.6	32.63	781.89	40.27	-1.02	-0.92	-1.14	-18.71	629.49	30.77	951.89	24.18	1.51	1.38	1.66	322.39	592.29	21.37	887.58	31.52	1.5	1.38	1.63	295.29	1.33013
202346_at	huntingtin interacting protein 2	NM_005339	3093	gb:NM_005339.2 /DB_XREF=gi:12545382 /GEN=HIP2 /FEA=FLmRNA /CNT=172 /TID=Hs.155485.0 /TIER=FL /STK=0 /UG=Hs.155485 /LL=3093 /DEF=Homo sapiens huntingtin interacting protein 2 (HIP2), mRNA. /PROD=huntingtin interacting protein 2 /FL=gb:U58522.1 gb:NM_005339.2 gb:AB022435.1	297.82	13.62	567.21	17.63	1.9	1.74	2.09	269.39	190.57	17.18	567.61	14.73	2.98	2.58	3.52	377.04	218.58	13.93	354.91	18.26	1.62	1.42	1.86	136.33	2.16667
202347_s_at	huntingtin interacting protein 2	AB022435	3093	gb:AB022435.1 /DB_XREF=gi:4996607 /GEN=LIG /FEA=FLmRNA /CNT=172 /TID=Hs.155485.0 /TIER=FL /STK=0 /UG=Hs.155485 /LL=3093 /DEF=Homo sapiens LIG mRNA for E2 ubiquitin-conjugating enzyme, complete cds. /PROD=E2 ubiquitin-conjugating enzyme /FL=gb:U58522.1 gb:NM_005339.2 gb:AB022435.1	1069.52	49.33	1153.59	53.67	1.08	0.97	1.2	84.07	1109.19	35.7	2188.38	102.05	1.97	1.79	2.16	1079.18	1221.4	54.63	2588.24	114.12	2.12	1.91	2.35	1366.84	1.72333
202360_at	mastermind-like 1 (Drosophila)	NM_014757	9794	gb:NM_014757.2 /DB_XREF=gi:13376996 /GEN=MAML1 /FEA=FLmRNA /CNT=159 /TID=Hs.76986.0 /TIER=FL+Stack /STK=74 /UG=Hs.76986 /LL=9794 /DEF=Homo sapiens mastermind (Drosophila), homolog of (MAML1), mRNA. /PROD=homolog of Drosophila mastermind /FL=gb:NM_014757.2 gb:D83785.1	470.52	22.16	522.81	33.21	1.11	0.97	1.26	52.29	401.94	37.38	810.98	41.29	2.02	1.71	2.43	409.04	305.96	29.58	696.4	48.55	2.28	1.88	2.79	390.44	1.80333
202362_at	RAP1A, member of RAS oncogene family	NM_002884	5906	gb:NM_002884.1 /DB_XREF=gi:4506412 /GEN=RAP1A /FEA=FLmRNA /CNT=219 /TID=Hs.865.0 /TIER=FL+Stack /STK=108 /UG=Hs.865 /LL=5906 /DEF=Homo sapiens RAP1A, member of RAS oncogene family (RAP1A), mRNA. /PROD=RAP1A, member of RAS oncogene family /FL=gb:M22995.1 gb:NM_002884.1	2413.27	68.06	2557.95	85.87	1.06	0.99	1.14	144.68	1923.33	61.92	3136.66	71	1.63	1.53	1.74	1213.33	1767	40.97	2616.36	117.29	1.48	1.36	1.61	849.37	1.39
202365_at	hypothetical protein MGC5139	BC004815	84747	gb:BC004815.1 /DB_XREF=gi:13435956 /FEA=FLmRNA /CNT=171 /TID=Hs.127610.0 /TIER=FL+Stack /STK=72 /UG=Hs.127610 /LL=35 /UG_GENE=ACADS /DEF=Homo sapiens, clone MGC:5139, mRNA, complete cds. /PROD=Unknown (protein for MGC:5139) /FL=gb:M26393.1 gb:BC004815.1 gb:NM_000017.1	729.17	29.72	1061.91	30.81	1.46	1.34	1.58	332.74	485.1	34.69	1559.22	46.63	3.21	2.84	3.67	1074.12	510.31	26.17	577.22	21.9	1.13	1.02	1.26	66.91	1.93333
202368_s_at	translocation associated membrane protein 2	AI986461	9697	gb:AI986461 /DB_XREF=gi:5813738 /DB_XREF=wz65f07.x1 /CLONE=IMAGE:2562949 /FEA=FLmRNA /CNT=191 /TID=Hs.153954.0 /TIER=Stack /STK=31 /UG=Hs.153954 /LL=9697 /UG_GENE=KIAA0057 /UG_TITLE=TRAM-like protein /FL=gb:NM_012288.1 gb:D31762.1	411.7	30.71	956.09	39.41	2.32	2.03	2.69	544.39	288.87	11.28	1161.27	29.48	4.02	3.73	4.35	872.41	398.27	16.6	874.49	68.95	2.2	1.88	2.53	476.22	2.84667
202369_s_at	translocation associated membrane protein 2	NM_012288	9697	gb:NM_012288.1 /DB_XREF=gi:6912449 /GEN=KIAA0057 /FEA=FLmRNA /CNT=191 /TID=Hs.153954.0 /TIER=FL+Stack /STK=58 /UG=Hs.153954 /LL=9697 /DEF=Homo sapiens TRAM-like protein (KIAA0057), mRNA. /PROD=TRAM-like protein /FL=gb:NM_012288.1 gb:D31762.1	757.84	45.13	1218.86	60.2	1.61	1.42	1.83	461.02	569.3	49.97	1650.31	51.43	2.9	2.51	3.41	1081.01	657.46	19.9	1298.5	123.97	1.98	1.65	2.31	641.03	2.16333
202371_at	hypothetical protein FLJ21174	NM_024863	79921	gb:NM_024863.1 /DB_XREF=gi:13376293 /GEN=FLJ21174 /FEA=FLmRNA /CNT=146 /TID=Hs.194329.0 /TIER=FL /STK=2 /UG=Hs.194329 /LL=79921 /DEF=Homo sapiens hypothetical protein FLJ21174 (FLJ21174), mRNA. /PROD=hypothetical protein FLJ21174 /FL=gb:NM_024863.1 gb:AF271783.1	1507.14	82.16	1453.02	76.96	-1.04	-0.91	-1.18	-54.12	1526.88	52.58	3465.25	104.19	2.27	2.11	2.45	1938.37	1452.74	42.26	2648.02	119.35	1.82	1.67	1.99	1195.27	1.68385
202380_s_at	natural killer-tumor recognition sequence	NM_005385	4820	gb:NM_005385.2 /DB_XREF=gi:6631099 /GEN=NKTR /FEA=FLmRNA /CNT=122 /TID=Hs.241493.0 /TIER=FL /STK=1 /UG=Hs.241493 /LL=4820 /DEF=Homo sapiens natural killer-tumor recognition sequence (NKTR), mRNA. /PROD=natural killer-tumor recognition sequence /FL=gb:NM_005385.2 gb:L04288.2	512.1	20.41	863.48	17.03	1.69	1.57	1.82	351.38	405.01	18.23	486.96	17.83	1.2	1.09	1.32	81.95	375.4	13.2	615.13	30.79	1.64	1.48	1.81	239.73	1.51
202383_at	Smcx homolog, X-linked (mouse)	NM_004187	8242	gb:NM_004187.1 /DB_XREF=gi:11321604 /GEN=SMCX /FEA=FLmRNA /CNT=118 /TID=Hs.283429.0 /TIER=FL+Stack /STK=11 /UG=Hs.283429 /LL=8242 /DEF=Homo sapiens SMC (mouse) homolog, X chromosome (SMCX), mRNA. /PROD=SMC (mouse) homolog, X chromosome /FL=gb:L25270.1 gb:NM_004187.1	318.07	24.09	496.37	32.54	1.56	1.32	1.85	178.3	331.41	31.98	520.82	37.21	1.57	1.3	1.93	189.41	288.06	15.82	229.92	11.18	-1.25	-1.11	-1.41	-58.15	1.31
202386_s_at	limkain b1	NM_019081	9665	gb:NM_019081.1 /DB_XREF=gi:11464998 /GEN=KIAA0430 /FEA=FLmRNA /CNT=129 /TID=Hs.30909.0 /TIER=FL+Stack /STK=39 /UG=Hs.30909 /LL=9665 /DEF=Homo sapiens KIAA0430 gene product (KIAA0430), mRNA. /PROD=hypothetical protein A-362G6.1 /FL=gb:NM_019081.1	823.92	22.47	1234.47	21.59	1.5	1.42	1.58	410.55	621.23	34.35	986.49	22.31	1.59	1.44	1.76	365.26	790.02	22.7	1479.23	54.06	1.87	1.73	2.02	689.2	1.65333
202387_at	BCL2-associated athanogene	NM_004323	573	gb:NM_004323.2 /DB_XREF=gi:7549801 /GEN=BAG1 /FEA=FLmRNA /CNT=166 /TID=Hs.41714.0 /TIER=FL+Stack /STK=81 /UG=Hs.41714 /LL=573 /DEF=Homo sapiens BCL2-associated athanogene (BAG1), mRNA. /PROD=BCL2-associated athanogene /FL=gb:NM_004323.2 gb:BC001936.1 gb:U46917.1 gb:AF022224.1	1793.88	97.6	2416.97	72.68	1.35	1.22	1.5	623.09	1879.81	72.97	3499.51	143.97	1.86	1.7	2.04	1619.7	2042.83	57.33	3456.91	186.23	1.69	1.53	1.87	1414.08	1.63333
202390_s_at	huntingtin (Huntington disease)	NM_002111	3064	gb:NM_002111.3 /DB_XREF=gi:4755137 /GEN=HD /FEA=FLmRNA /CNT=143 /TID=Hs.79391.0 /TIER=FL+Stack /STK=28 /UG=Hs.79391 /LL=3064 /DEF=Homo sapiens huntingtin (Huntington disease) (HD), mRNA. /PROD=huntingtin /FL=gb:L12392.1 gb:L20431.1 gb:NM_002111.3	318.66	23.3	510.14	23.32	1.6	1.39	1.85	191.47	450.61	31.62	85.76	23.63	-5.25	-3.54	-9.68	-364.85	349.87	20.63	574.04	53.49	1.64	1.36	1.96	224.17	1.14349
202419_at	follicular lymphoma variant translocation 1	NM_002035	2531	gb:NM_002035.1 /DB_XREF=gi:4503816 /GEN=FVT1 /FEA=FLmRNA /CNT=158 /TID=Hs.74050.0 /TIER=FL /STK=0 /UG=Hs.74050 /LL=2531 /DEF=Homo sapiens follicular lymphoma variant translocation 1 (FVT1), mRNA. /PROD=follicular lymphoma variant translocation 1 /FL=gb:NM_002035.1	2619.94	256.35	2937.5	180.28	1.12	0.93	1.37	317.56	2080.73	164.88	3219.7	144.57	1.55	1.34	1.81	1138.98	2176.9	128.99	3412.53	169.49	1.57	1.38	1.78	1235.63	1.41333
202423_at	MYST histone acetyltransferase (monocytic leukemia) 3	NM_006766	7994	gb:NM_006766.1 /DB_XREF=gi:5803097 /GEN=ZNF220 /FEA=FLmRNA /CNT=124 /TID=Hs.82210.0 /TIER=FL+Stack /STK=40 /UG=Hs.82210 /LL=7994 /DEF=Homo sapiens zinc finger protein 220 (ZNF220), mRNA. /PROD=zinc finger protein 220 /FL=gb:NM_006766.1 gb:U47742.1	426.97	24.04	927.57	44.38	2.17	1.93	2.46	500.6	239.07	23.9	844.24	25.94	3.53	3.01	4.25	605.18	274.83	14.46	930.92	78.52	3.39	2.86	3.97	656.09	3.03
202438_x_at	iduronate 2-sulfatase (Hunter syndrome)	BF346014	3423	gb:BF346014 /DB_XREF=gi:11293609 /DB_XREF=602018737F1 /CLONE=IMAGE:4154216 /FEA=FLmRNA /CNT=157 /TID=Hs.172458.0 /TIER=ConsEnd /STK=0 /UG=Hs.172458 /LL=3423 /UG_GENE=IDS /UG_TITLE=iduronate 2-sulfatase (Hunter syndrome) /FL=gb:M58342.1 gb:NM_000202.2	239.7	14.65	418.67	16.84	1.75	1.55	1.98	178.97	187.79	12.99	485.08	15.53	2.58	2.29	2.94	297.29	318.45	12.78	298.84	21.47	-1.07	-0.93	-1.23	-19.61	1.75486
202439_s_at	iduronate 2-sulfatase (Hunter syndrome)	NM_000202	3423	gb:NM_000202.2 /DB_XREF=gi:5360215 /GEN=IDS /FEA=FLmRNA /CNT=157 /TID=Hs.172458.0 /TIER=FL+Stack /STK=9 /UG=Hs.172458 /LL=3423 /DEF=Homo sapiens iduronate 2-sulfatase (Hunter syndrome) (IDS), transcript variant 1, mRNA. /PROD=iduronate-2-sulfatase isoform a precursor /FL=gb:M58342.1 gb:NM_000202.2	262.62	25.46	450.9	29.08	1.72	1.43	2.1	188.29	254.94	44.43	753.43	30.84	2.96	2.27	4.17	498.49	266.07	29.61	473.36	17.77	1.78	1.49	2.2	207.29	2.15333
202449_s_at	retinoid X receptor, alpha	NM_002957	6256	gb:NM_002957.2 /DB_XREF=gi:10862707 /GEN=RXRA /FEA=FLmRNA /CNT=182 /TID=Hs.20084.0 /TIER=FL+Stack /STK=20 /UG=Hs.20084 /LL=6256 /DEF=Homo sapiens retinoid X receptor, alpha (RXRA), mRNA. /PROD=retinoid X receptor, alpha /FL=gb:NM_002957.2	328	26.02	484.77	29.32	1.48	1.26	1.75	156.76	304.08	25.07	411.14	36.53	1.35	1.1	1.65	107.06	325.4	26.92	898.61	69.55	2.76	2.29	3.34	573.21	1.86333
202451_at	general transcription factor IIH, polypeptide 1, 62kDa	BC000365	2965	gb:BC000365.1 /DB_XREF=gi:12653194 /FEA=FLmRNA /CNT=152 /TID=Hs.89578.0 /TIER=FL+Stack /STK=8 /UG=Hs.89578 /LL=2965 /UG_GENE=GTF2H1 /DEF=Homo sapiens, general transcription factor IIH, polypeptide 1 (62kD subunit), clone MGC:8323, mRNA, complete cds. /PROD=general transcription factor IIH, polypeptide 1(62kD subunit) /FL=gb:BC000365.1 gb:M95809.1 gb:NM_005316.1 gb:BC004452.1	668.38	29.92	982.38	40.09	1.47	1.33	1.62	314	538.01	24.01	1318.21	51.46	2.45	2.22	2.7	780.2	519.28	31.59	1208.12	104.22	2.33	1.94	2.76	688.84	2.08333
202466_at	polymerase (DNA directed) sigma	NM_006999	11044	gb:NM_006999.2 /DB_XREF=gi:6631114 /GEN=TRF4 /FEA=FLmRNA /CNT=170 /TID=Hs.225951.0 /TIER=FL /STK=0 /UG=Hs.225951 /LL=11044 /DEF=Homo sapiens topoisomerase-related function protein 4-1 (TRF4), mRNA. /PROD=topoisomerase-related function protein 4-1 /FL=gb:NM_006999.2 gb:AB005754.3	1294.97	48.69	1537.06	57.16	1.19	1.09	1.3	242.08	1090.04	29.36	1738.89	32.78	1.6	1.51	1.68	648.85	1159.73	21.12	1741.01	45.85	1.5	1.42	1.58	581.28	1.43
202484_s_at	methyl-CpG binding domain protein 2	AF072242	8932	gb:AF072242.1 /DB_XREF=gi:3800792 /GEN=MBD2 /FEA=FLmRNA /CNT=147 /TID=Hs.25674.1 /TIER=FL+Stack /STK=49 /UG=Hs.25674 /LL=8932 /DEF=Homo sapiens methyl-CpG binding protein MBD2 (MBD2) mRNA, complete cds. /PROD=methyl-CpG binding protein MBD2 /FL=gb:NM_003927.2 gb:AF072242.1	1398.65	32.34	1808.17	41.12	1.29	1.23	1.36	409.52	1227.68	37.47	1885.89	65.85	1.54	1.42	1.66	658.22	1113.88	46.84	1860.51	78.52	1.67	1.51	1.84	746.63	1.5
202506_at	sperm specific antigen 2	NM_006751	6744	gb:NM_006751.1 /DB_XREF=gi:5803178 /GEN=SSFA2 /FEA=FLmRNA /CNT=141 /TID=Hs.82767.0 /TIER=FL /STK=6 /UG=Hs.82767 /LL=6744 /DEF=Homo sapiens sperm specific antigen 2 (SSFA2), mRNA. /PROD=sperm specific antigen 2 /FL=gb:NM_006751.1 gb:M61199.1	1857.22	99.21	2308.96	162.23	1.24	1.07	1.43	451.74	1199.95	73.02	2800.14	138.07	2.33	2.05	2.66	1600.19	1108.83	45.59	2078.16	184.31	1.87	1.58	2.18	969.33	1.81333
202512_s_at	APG5 autophagy 5-like (S. cerevisiae)	NM_004849	9474	gb:NM_004849.1 /DB_XREF=gi:4757797 /GEN=APG5L /FEA=FLmRNA /CNT=140 /TID=Hs.11171.0 /TIER=FL /STK=0 /UG=Hs.11171 /LL=9474 /DEF=Homo sapiens APG5 (autophagy 5, S. cerevisiae)-like (APG5L), mRNA. /PROD=APG5 (autophagy 5, S. cerevisiae)-like /FL=gb:NM_004849.1	798.55	45.81	1356.15	80.51	1.7	1.48	1.95	557.6	727.45	41.25	1537.91	64.89	2.11	1.89	2.38	810.47	846.15	49.54	1327.53	89.8	1.57	1.35	1.82	481.37	1.79333
202514_at	discs, large homolog 1 (Drosophila)	AW139131	1739	gb:AW139131 /DB_XREF=gi:6143449 /DB_XREF=UI-H-BI1-aet-a-12-0-UI.s1 /CLONE=IMAGE:2720183 /FEA=FLmRNA /CNT=150 /TID=Hs.154294.0 /TIER=Stack /STK=16 /UG=Hs.154294 /LL=1739 /UG_GENE=DLG1 /UG_TITLE=discs, large (Drosophila) homolog 1 /FL=gb:NM_004087.1 gb:U13896.1	1206.41	41.15	1106.51	52.43	-1.09	-0.99	-1.2	-99.9	755.53	42.86	1100.06	39.89	1.46	1.31	1.63	344.52	946.44	32.97	1565.94	115.4	1.65	1.44	1.88	619.5	1.34248
202515_at	discs, large homolog 1 (Drosophila)	BG251175	1739	gb:BG251175 /DB_XREF=gi:12760991 /DB_XREF=602364982F1 /CLONE=IMAGE:4473165 /FEA=FLmRNA /CNT=150 /TID=Hs.154294.0 /TIER=Stack /STK=37 /UG=Hs.154294 /LL=1739 /UG_GENE=DLG1 /UG_TITLE=discs, large (Drosophila) homolog 1 /FL=gb:NM_004087.1 gb:U13896.1	1353.18	68.18	1578.41	94.49	1.17	1.02	1.33	225.23	916.26	40.35	1641.09	69.2	1.79	1.62	1.98	724.82	779.78	29.15	1615.08	131.41	2.07	1.77	2.38	835.3	1.67667
202516_s_at	discs, large homolog 1 (Drosophila)	NM_004087	1739	gb:NM_004087.1 /DB_XREF=gi:4758161 /GEN=DLG1 /FEA=FLmRNA /CNT=150 /TID=Hs.154294.0 /TIER=FL /STK=0 /UG=Hs.154294 /LL=1739 /DEF=Homo sapiens discs, large (Drosophila) homolog 1 (DLG1), mRNA. /PROD=discs, large (Drosophila) homolog 1 /FL=gb:NM_004087.1 gb:U13896.1	443.97	17.3	340.77	17.46	-1.3	-1.17	-1.45	-103.2	251.46	13.39	393.66	22.04	1.57	1.38	1.78	142.2	308.46	12.37	467.37	25.96	1.52	1.35	1.69	158.91	1.28641
202518_at	B-cell CLL/lymphoma 7B	NM_001707	9275	gb:NM_001707.1 /DB_XREF=gi:4502384 /GEN=BCL7B /FEA=FLmRNA /CNT=174 /TID=Hs.16269.0 /TIER=FL+Stack /STK=88 /UG=Hs.16269 /LL=9275 /DEF=Homo sapiens B-cell CLLlymphoma 7B (BCL7B), mRNA. /PROD=B-cell CLLlymphoma 7B /FL=gb:BC000956.2 gb:NM_001707.1 gb:BC001967.1	411.89	22.22	575.84	33.88	1.4	1.22	1.59	163.95	300.66	34.45	1324.7	32.62	4.41	3.69	5.45	1024.04	315.78	48.89	572.55	32.13	1.81	1.42	2.46	256.77	2.54
202543_s_at	glia maturation factor, beta	BC005359	2764	gb:BC005359.1 /DB_XREF=gi:13529184 /FEA=FLmRNA /CNT=154 /TID=Hs.151413.0 /TIER=FL+Stack /STK=10 /UG=Hs.151413 /LL=2764 /UG_GENE=GMFB /DEF=Homo sapiens, glia maturation factor, beta, clone MGC:12462, mRNA, complete cds. /PROD=glia maturation factor, beta /FL=gb:AB001106.1 gb:NM_004124.1 gb:M86492.1 gb:BC005359.1	792	32.95	1043.14	44.32	1.32	1.19	1.45	251.14	613.96	16.46	1741.41	39.85	2.84	2.68	3.01	1127.45	704.5	25.89	1136.95	64.95	1.61	1.44	1.8	432.46	1.92333
202544_at	glia maturation factor, beta	NM_004124	2764	gb:NM_004124.1 /DB_XREF=gi:4758441 /GEN=GMFB /FEA=FLmRNA /CNT=154 /TID=Hs.151413.0 /TIER=FL+Stack /STK=52 /UG=Hs.151413 /LL=2764 /DEF=Homo sapiens glia maturation factor, beta (GMFB), mRNA. /PROD=glia maturation factor, beta /FL=gb:AB001106.1 gb:NM_004124.1 gb:M86492.1 gb:BC005359.1	1307.5	59.54	2144.91	135.44	1.64	1.44	1.86	837.41	935.57	54.46	2742.72	95.09	2.93	2.63	3.29	1807.14	1054.75	46.04	2533.97	113.66	2.4	2.17	2.66	1479.22	2.32333
202561_at	tankyrase, TRF1-interacting ankyrin-related ADP-ribose polymerase	AF070613	8658	gb:AF070613.1 /DB_XREF=gi:3387995 /FEA=FLmRNA /CNT=168 /TID=Hs.131814.0 /TIER=Stack /STK=44 /UG=Hs.131814 /LL=8658 /UG_GENE=TNKS /UG_TITLE=tankyrase, TRF1-interacting ankyrin-related ADP-ribose polymerase /DEF=Homo sapiens clone 24585 mRNA sequence. /FL=gb:NM_003747.1 gb:AF082556.1	542.23	16.77	734.01	26.68	1.35	1.25	1.46	191.78	305.79	21.5	716	33.78	2.34	2.04	2.7	410.21	531.95	14.11	1551.92	81.62	2.92	2.64	3.21	1019.98	2.20333
202562_s_at	chromosome 14 open reading frame 1	AL136658	11161	gb:AL136658.1 /DB_XREF=gi:12052839 /GEN=DKFZp564H0664 /FEA=FLmRNA /CNT=129 /TID=Hs.15106.0 /TIER=FL+Stack /STK=53 /UG=Hs.15106 /LL=11161 /DEF=Homo sapiens mRNA; cDNA DKFZp564H0664 (from clone DKFZp564H0664); complete cds. /PROD=hypothetical protein /FL=gb:BC002444.1 gb:AL136658.1 gb:AF136971.1 gb:AF134159.2 gb:NM_007176.1	1603.25	174.86	3328.72	186.45	2.08	1.71	2.58	1725.47	1765.01	120.01	4790.33	203.82	2.71	2.39	3.11	3025.32	1723.46	90.32	4395.8	363.55	2.55	2.16	2.98	2672.33	2.44667
202572_s_at	disks large-associated protein 4	NM_014902	22839	gb:NM_014902.1 /DB_XREF=gi:7662411 /GEN=KIAA0964 /FEA=FLmRNA /CNT=145 /TID=Hs.177425.0 /TIER=FL+Stack /STK=34 /UG=Hs.177425 /LL=22839 /DEF=Homo sapiens KIAA0964 protein (KIAA0964), mRNA. /PROD=KIAA0964 protein /FL=gb:AB023181.1 gb:NM_014902.1	303.63	20.22	608.26	16.29	2	1.79	2.27	304.63	341.57	21.43	406.74	22.03	1.19	1.04	1.37	65.17	346.4	18.28	568.78	26.27	1.64	1.46	1.84	222.37	1.61
202580_x_at	forkhead box M1	NM_021953	2305	gb:NM_021953.1 /DB_XREF=gi:11386144 /GEN=FOXM1 /FEA=FLmRNA /CNT=160 /TID=Hs.239.0 /TIER=FL+Stack /STK=37 /UG=Hs.239 /LL=2305 /DEF=Homo sapiens forkhead box M1 (FOXM1), mRNA. /PROD=forkhead box M1 /FL=gb:U83113.1 gb:NM_021953.1 gb:L16783.1	2118.08	144.64	2896.58	51.25	1.37	1.22	1.55	778.51	1958.92	110.02	3136.83	140.94	1.6	1.42	1.81	1177.92	1917.71	101.76	2983.48	198.27	1.56	1.35	1.79	1065.76	1.51
202583_s_at	RAN binding protein 9	NM_005493	10048	gb:NM_005493.1 /DB_XREF=gi:4885570 /GEN=RANBP9 /FEA=FLmRNA /CNT=132 /TID=Hs.279886.0 /TIER=FL /STK=0 /UG=Hs.279886 /LL=10048 /DEF=Homo sapiens RAN binding protein 9 (RANBP9), mRNA. /PROD=RAN binding protein 9 /FL=gb:AF306510.1 gb:NM_005493.1 gb:AB008515.1	942.49	44.2	904.37	41.83	-1.04	-0.93	-1.16	-38.12	687	29.37	998.83	50.58	1.45	1.3	1.62	311.82	714.47	29.42	1286.19	47.5	1.8	1.64	1.97	571.72	1.40385
202596_at	endosulfine alpha	BC000436	2029	gb:BC000436.1 /DB_XREF=gi:12653334 /FEA=FLmRNA /CNT=145 /TID=Hs.111680.0 /TIER=FL+Stack /STK=92 /UG=Hs.111680 /LL=2029 /UG_GENE=ENSA /DEF=Homo sapiens, endosulfine alpha, clone MGC:8394, mRNA, complete cds. /PROD=endosulfine alpha /FL=gb:BC000436.1 gb:NM_004436.1 gb:BC004461.1 gb:AF157509.1	834.23	48.04	1447.17	90.92	1.73	1.51	2	612.94	912.3	47.47	1676.72	65.93	1.84	1.65	2.05	764.41	847.19	51	1108.54	117.48	1.31	1.06	1.59	261.35	1.62667
202611_s_at	cofactor required for Sp1 transcriptional activation, subunit 2, 150kDa	AI971089	9282	gb:AI971089 /DB_XREF=gi:5767915 /DB_XREF=wr23g11.x1 /CLONE=IMAGE:2488580 /FEA=FLmRNA /CNT=258 /TID=Hs.21586.0 /TIER=Stack /STK=14 /UG=Hs.21586 /LL=9282 /UG_GENE=CRSP2 /UG_TITLE=cofactor required for Sp1 transcriptional activation, subunit 2 (150kD) /FL=gb:AF304448.1 gb:AB006651.1 gb:AF135802.1 gb:NM_004229.1 gb:AF104256.1	790.9	32.04	1055.51	35.25	1.33	1.22	1.46	264.62	510.03	35.04	776.7	35.4	1.52	1.33	1.75	266.67	590.63	36.24	1127.95	85.61	1.91	1.62	2.24	537.32	1.58667
202614_at	solute carrier family 30 (zinc transporter), member 9	NM_006345	10463	gb:NM_006345.2 /DB_XREF=gi:7656945 /GEN=C4ORF1 /FEA=FLmRNA /CNT=129 /TID=Hs.270956.0 /TIER=FL+Stack /STK=30 /UG=Hs.270956 /LL=10463 /DEF=Homo sapiens chromosome 4 open reading frame 1 (C4ORF1), mRNA. /PROD=chromosome 4 open reading frame 1 /FL=gb:NM_006345.2 gb:AF006621.2	1549.56	108.06	2241.03	101.51	1.45	1.27	1.67	691.47	1529.92	49.7	2376.21	83.85	1.55	1.43	1.68	846.29	1273.15	111.51	2306.4	189.16	1.81	1.49	2.21	1033.26	1.60333
202615_at	Homo sapiens, clone IMAGE:5289004, mRNA	BF222895		gb:BF222895 /DB_XREF=gi:11130072 /DB_XREF=7q24f10.x1 /CLONE=IMAGE:3699235 /FEA=FLmRNA /CNT=145 /TID=Hs.296261.0 /TIER=Stack /STK=21 /UG=Hs.296261 /LL=2776 /UG_GENE=GNAQ /UG_TITLE=guanine nucleotide binding protein (G protein), q polypeptide /FL=gb:U43083.1 gb:NM_002072.1 gb:AF329284.1 gb:AF011496.1	811.97	39.94	1247.94	35.55	1.54	1.4	1.69	435.97	732.16	45.17	1701.31	63.59	2.32	2.07	2.63	969.15	1009.26	53.39	1410.15	99.79	1.4	1.2	1.61	400.9	1.75333
202616_s_at	methyl CpG binding protein 2 (Rett syndrome)	AI631140	4204	gb:AI631140 /DB_XREF=gi:4682470 /DB_XREF=ts93b07.x1 /CLONE=IMAGE:2238805 /FEA=FLmRNA /CNT=142 /TID=Hs.3239.0 /TIER=Stack /STK=20 /UG=Hs.3239 /LL=4204 /UG_GENE=MECP2 /UG_TITLE=methyl CpG binding protein 2 (Rett syndrome) /FL=gb:NM_004992.2 gb:L37298.1 gb:AF158180.1	374.04	25.12	762.69	37.48	2.04	1.78	2.35	388.64	369.03	35.26	1404.81	44.68	3.81	3.26	4.55	1035.79	356.91	25.63	548.2	23.5	1.54	1.34	1.77	191.29	2.46333
202617_s_at	methyl CpG binding protein 2 (Rett syndrome)	NM_004992	4204	gb:NM_004992.2 /DB_XREF=gi:7710148 /GEN=MECP2 /FEA=FLmRNA /CNT=142 /TID=Hs.3239.0 /TIER=FL+Stack /STK=17 /UG=Hs.3239 /LL=4204 /DEF=Homo sapiens methyl CpG binding protein 2 (Rett syndrome) (MECP2), mRNA. /PROD=methyl CpG binding protein 2 /FL=gb:NM_004992.2 gb:L37298.1 gb:AF158180.1	182.05	16.96	365.36	23.18	2.01	1.68	2.43	183.3	130.02	13.52	663.12	21.39	5.1	4.31	6.19	533.1	107.16	13.62	485.91	52.57	4.53	3.45	6.03	378.76	3.88
202625_at	v-yes-1 Yamaguchi sarcoma viral related oncogene homolog	AI356412	4067	gb:AI356412 /DB_XREF=gi:4108033 /DB_XREF=qz26h02.x1 /CLONE=IMAGE:2028051 /FEA=FLmRNA /CNT=162 /TID=Hs.80887.0 /TIER=Stack /STK=53 /UG=Hs.80887 /LL=4067 /UG_GENE=LYN /UG_TITLE=v-yes-1 Yamaguchi sarcoma viral related oncogene homolog /FL=gb:NM_002350.1	567.58	44.9	1076.28	38.75	1.9	1.65	2.2	508.71	674.76	32.07	1154.33	56.69	1.71	1.53	1.91	479.57	567.38	11.11	580.64	64.88	1.02	0.83	1.22	13.26	1.54333
202646_s_at	NRAS-related gene	AA167775	7812	gb:AA167775 /DB_XREF=gi:1744943 /DB_XREF=zq40g07.s1 /CLONE=IMAGE:632220 /FEA=FLmRNA /CNT=135 /TID=Hs.260523.0 /TIER=Stack /STK=32 /UG=Hs.260523 /LL=4893 /UG_GENE=NRAS /UG_TITLE=neuroblastoma RAS viral (v-ras) oncogene homolog /FL=gb:NM_002524.2 gb:BC005219.1	2749.44	80.07	3546.44	111.01	1.29	1.2	1.38	797.01	2482.98	46.52	3744.23	77.96	1.51	1.44	1.58	1261.25	2341.93	63.52	3447.81	158.19	1.47	1.35	1.6	1105.88	1.42333
202656_s_at	transcriptional regulator interacting with the PHS-bromodomain 2	BG107456	9792	gb:BG107456 /DB_XREF=gi:12601302 /DB_XREF=602277568F1 /CLONE=IMAGE:4365352 /FEA=FLmRNA /CNT=169 /TID=Hs.77293.0 /TIER=Stack /STK=46 /UG=Hs.77293 /LL=9792 /UG_GENE=KIAA0127 /UG_TITLE=KIAA0127 gene product /FL=gb:D50917.1 gb:NM_014755.1	441.94	30.69	1469.23	55.73	3.32	2.93	3.81	1027.29	273.64	29.7	1633.5	62.86	5.97	5	7.33	1359.87	375.11	21.41	1710.42	107.02	4.56	3.96	5.24	1335.31	4.61667
202657_s_at	transcriptional regulator interacting with the PHS-bromodomain 2	NM_014755	9792	gb:NM_014755.1 /DB_XREF=gi:7661925 /GEN=KIAA0127 /FEA=FLmRNA /CNT=169 /TID=Hs.77293.0 /TIER=FL+Stack /STK=38 /UG=Hs.77293 /LL=9792 /DEF=Homo sapiens KIAA0127 gene product (KIAA0127), mRNA. /PROD=KIAA0127 gene product /FL=gb:D50917.1 gb:NM_014755.1	423.11	23.82	1502.99	62.5	3.55	3.17	3.99	1079.88	277.75	20.39	1806.16	62.43	6.5	5.72	7.48	1528.41	517.55	20.73	1559.9	170.42	3.01	2.45	3.61	1042.35	4.35333
202658_at	peroxisomal biogenesis factor 11B	NM_003846	8799	gb:NM_003846.1 /DB_XREF=gi:4505718 /GEN=PEX11B /FEA=FLmRNA /CNT=112 /TID=Hs.83023.0 /TIER=FL+Stack /STK=39 /UG=Hs.83023 /LL=8799 /DEF=Homo sapiens peroxisomal biogenesis factor 11B (PEX11B), mRNA. /PROD=peroxisomal biogenesis factor 11B /FL=gb:AF093670.1 gb:NM_003846.1 gb:AB018080.1	1711.69	109.86	2083.39	97.82	1.22	1.07	1.39	371.7	1488.32	81.96	4248.87	102.11	2.85	2.59	3.16	2760.54	1564.98	49.89	2316.54	133.66	1.48	1.32	1.65	751.57	1.85
202680_at	general transcription factor IIE, polypeptide 2, beta 34kDa	NM_002095	2961	gb:NM_002095.1 /DB_XREF=gi:4504194 /GEN=GTF2E2 /FEA=FLmRNA /CNT=149 /TID=Hs.77100.0 /TIER=FL+Stack /STK=76 /UG=Hs.77100 /LL=2961 /DEF=Homo sapiens general transcription factor IIE, polypeptide 2 (beta subunit, 34kD) (GTF2E2), mRNA. /PROD=general transcription factor IIE, polypeptide 2(beta subunit, 34kD) /FL=gb:NM_002095.1	1720.16	131.32	1894.08	60.86	1.1	0.97	1.27	173.92	1543.28	103.52	3186.74	124.29	2.06	1.82	2.36	1643.46	1501.67	37	2559.05	220.41	1.7	1.46	1.96	1057.38	1.62
202683_s_at	RNA (guanine-7-) methyltransferase	NM_003799	8731	gb:NM_003799.1 /DB_XREF=gi:4506566 /GEN=RNMT /FEA=FLmRNA /CNT=128 /TID=Hs.8086.0 /TIER=FL+Stack /STK=23 /UG=Hs.8086 /LL=8731 /DEF=Homo sapiens RNA (guanine-7-) methyltransferase (RNMT), mRNA. /PROD=RNA (guanine-7-) methyltransferase /FL=gb:AB007858.1 gb:AB022604.1 gb:AF067791.1 gb:AB020966.1 gb:NM_003799.1	418.4	35.11	369.01	45.85	-1.13	-0.89	-1.47	-49.4	256.15	11.35	389.56	23.63	1.52	1.34	1.72	133.41	347.49	20.83	646.81	46.4	1.86	1.59	2.17	299.32	1.42165
202691_at	small nuclear ribonucleoprotein D1 polypeptide 16kDa	NM_006938	6632	gb:NM_006938.1 /DB_XREF=gi:5902101 /GEN=SNRPD1 /FEA=FLmRNA /CNT=121 /TID=Hs.86948.0 /TIER=FL+Stack /STK=20 /UG=Hs.86948 /LL=6632 /DEF=Homo sapiens small nuclear ribonucleoprotein D1 polypeptide (16kD) (SNRPD1), mRNA. /PROD=small nuclear ribonucleoprotein D1 polypeptide(16kD) /FL=gb:J03798.1 gb:NM_006938.1 gb:BC001721.1	1009.8	33.21	981.7	44	-1.03	-0.94	-1.13	-28.1	972.48	29.46	1899.99	59.81	1.95	1.82	2.1	927.51	847.34	25.65	1343.27	54.23	1.59	1.46	1.72	495.93	1.50362
202695_s_at	serine/threonine kinase 17a (apoptosis-inducing)	NM_004760	9263	gb:NM_004760.1 /DB_XREF=gi:4758191 /GEN=STK17A /FEA=FLmRNA /CNT=169 /TID=Hs.9075.0 /TIER=FL /STK=1 /UG=Hs.9075 /LL=9263 /DEF=Homo sapiens serinethreonine kinase 17a (apoptosis-inducing) (STK17A), mRNA. /PROD=serinethreonine kinase 17a(apoptosis-inducing) /FL=gb:AB011420.1 gb:NM_004760.1	547.82	27.45	743.8	32.06	1.36	1.22	1.52	195.99	468.25	18.43	680.69	15.22	1.45	1.35	1.57	212.45	380.24	24.93	713.33	37.77	1.88	1.64	2.16	333.09	1.56333
202708_s_at	histone 2, H2be	NM_003528	8349	gb:NM_003528.1 /DB_XREF=gi:4504276 /GEN=H2BFQ /FEA=FLmRNA /CNT=207 /TID=Hs.2178.0 /TIER=FL+Stack /STK=78 /UG=Hs.2178 /LL=8349 /DEF=Homo sapiens H2B histone family, member Q (H2BFQ), mRNA. /PROD=H2B histone family, member Q /FL=gb:NM_003528.1	305.71	25.66	572.81	31.97	1.87	1.59	2.23	267.1	152.05	23.49	328.87	22.15	2.16	1.67	2.95	176.82	231.4	17.94	907.07	44.09	3.92	3.39	4.58	675.67	2.65
202744_at	solute carrier family 20 (phosphate transporter), member 2	NM_006749	6575	gb:NM_006749.1 /DB_XREF=gi:5803172 /GEN=SLC20A2 /FEA=FLmRNA /CNT=138 /TID=Hs.10018.0 /TIER=FL /STK=0 /UG=Hs.10018 /LL=6575 /DEF=Homo sapiens solute carrier family 20 (phosphate transporter), member 2 (SLC20A2), mRNA. /PROD=solute carrier family 20 (phosphatetransporter), member 2 /FL=gb:L20852.1 gb:NM_006749.1	175.86	18.76	157.06	29.53	-1.12	-0.8	-1.67	-18.81	106.61	29.34	224.29	11.35	2.1	1.43	3.86	117.68	109.19	18.44	365.55	17.23	3.35	2.58	4.67	256.35	2.11429
202754_at	R3H domain (binds single-stranded nucleic acids) containing	NM_015361	23518	gb:NM_015361.1 /DB_XREF=gi:7661873 /GEN=KIAA0029 /FEA=FLmRNA /CNT=121 /TID=Hs.268053.0 /TIER=FL+Stack /STK=46 /UG=Hs.268053 /LL=23518 /DEF=Homo sapiens KIAA0029 protein (KIAA0029), mRNA. /PROD=KIAA0029 protein /FL=gb:NM_015361.1	1287.57	80.65	1950.91	157.12	1.52	1.28	1.79	663.34	1175.81	90.35	1996.85	101.09	1.7	1.47	1.99	821.04	1167.81	82.34	2589.83	142.5	2.22	1.92	2.58	1422.02	1.81333
202769_at	cyclin G2	AW134535	901	gb:AW134535 /DB_XREF=gi:6138088 /DB_XREF=UI-H-BI1-abv-g-06-0-UI.s1 /CLONE=IMAGE:2713163 /FEA=FLmRNA /CNT=129 /TID=Hs.79069.0 /TIER=Stack /STK=45 /UG=Hs.79069 /LL=901 /UG_GENE=CCNG2 /UG_TITLE=cyclin G2 /FL=gb:NM_004354.1 gb:U47414.1	364.82	6.77	674.5	44.17	1.85	1.64	2.06	309.68	233.3	9.36	621.73	31.75	2.66	2.39	2.96	388.43	542.38	15.78	706.73	57.91	1.3	1.12	1.49	164.35	1.93667
202770_s_at	cyclin G2	NM_004354	901	gb:NM_004354.1 /DB_XREF=gi:4757935 /GEN=CCNG2 /FEA=FLmRNA /CNT=129 /TID=Hs.79069.0 /TIER=FL /STK=0 /UG=Hs.79069 /LL=901 /DEF=Homo sapiens cyclin G2 (CCNG2), mRNA. /PROD=cyclin G2 /FL=gb:NM_004354.1 gb:U47414.1	227.11	16.34	509.05	20.97	2.24	1.96	2.58	281.94	189.13	11.2	426.67	18.17	2.26	2	2.55	237.54	447.14	32.57	487.56	25.13	1.09	0.94	1.27	40.41	1.86333
202777_at	soc-2 suppressor of clear homolog (C. elegans)	NM_007373	8036	gb:NM_007373.1 /DB_XREF=gi:6677944 /GEN=SHOC2 /FEA=FLmRNA /CNT=128 /TID=Hs.104315.0 /TIER=FL+Stack /STK=51 /UG=Hs.104315 /LL=8036 /DEF=Homo sapiens suppressor of clear, C. elegans, homolog of (SHOC2), mRNA. /PROD=suppressor of clear, C. elegans, homolog of /FL=gb:AB020669.1 gb:NM_007373.1 gb:AF054828.1 gb:AF068920.1	2793.09	173.22	4242.43	177.8	1.52	1.35	1.72	1449.34	2806.4	169.62	4273.67	87.76	1.52	1.38	1.7	1467.27	2618.19	126.39	4370.23	309.24	1.67	1.44	1.92	1752.04	1.57
202794_at	inositol polyphosphate-1-phosphatase	NM_002194	3628	gb:NM_002194.2 /DB_XREF=gi:4755138 /GEN=INPP1 /FEA=FLmRNA /CNT=112 /TID=Hs.32309.0 /TIER=FL+Stack /STK=38 /UG=Hs.32309 /LL=3628 /DEF=Homo sapiens inositol polyphosphate-1-phosphatase (INPP1), mRNA. /PROD=inositol polyphosphate-1-phosphatase /FL=gb:L08488.1 gb:NM_002194.2	438.14	19.82	435.49	29.31	-1.01	-0.88	-1.15	-2.64	338.94	22.52	591.81	20.15	1.75	1.55	1.98	252.88	353.12	19.42	630.17	27.81	1.78	1.59	2.01	277.06	1.5067
202795_x_at	Tara-like protein	NM_007032	11078	gb:NM_007032.1 /DB_XREF=gi:10334853 /GEN=HRIHFB2122 /FEA=FLmRNA /CNT=160 /TID=Hs.40342.0 /TIER=FL+Stack /STK=61 /UG=Hs.40342 /LL=11078 /DEF=Homo sapiens putative nuclear protein (HRIHFB2122), mRNA. /PROD=putative nuclear protein /FL=gb:NM_007032.1	374.86	26.81	680.62	52.16	1.82	1.52	2.16	305.75	407.68	34.81	775.48	57.14	1.9	1.58	2.3	367.8	381.14	37.17	603	76.07	1.58	1.2	2.05	221.85	1.76667
202796_at	synaptopodin	NM_007286	11346	gb:NM_007286.1 /DB_XREF=gi:6005797 /GEN=KIAA1029 /FEA=FLmRNA /CNT=110 /TID=Hs.5307.0 /TIER=FL+Stack /STK=19 /UG=Hs.5307 /LL=11346 /DEF=Homo sapiens synaptopodin (KIAA1029), mRNA. /PROD=synaptopodin /FL=gb:AB028952.1 gb:NM_007286.1	182.46	18.94	302.77	16.5	1.66	1.38	2.04	120.31	194.84	23.98	767.57	45.81	3.94	3.19	5.03	572.73	216.27	16.06	822.51	51.26	3.8	3.25	4.47	606.24	3.13333
202806_at	drebrin 1	NM_004395	1627	gb:NM_004395.1 /DB_XREF=gi:4758123 /GEN=DBN1 /FEA=FLmRNA /CNT=134 /TID=Hs.89434.0 /TIER=FL+Stack /STK=22 /UG=Hs.89434 /LL=1627 /DEF=Homo sapiens drebrin 1 (DBN1), mRNA. /PROD=drebrin 1 /FL=gb:D17530.1 gb:BC000283.1 gb:U00802.1 gb:NM_004395.1	327.44	16.52	394.74	15.63	1.21	1.09	1.34	67.29	161.32	19.19	309.91	13.44	1.92	1.58	2.41	148.58	173.13	15.66	450.4	12.27	2.6	2.25	3.07	277.26	1.91
202808_at	hypothetical protein FLJ20154	AK000161	54838	gb:AK000161.1 /DB_XREF=gi:7020067 /FEA=FLmRNA /CNT=147 /TID=Hs.10346.0 /TIER=Stack /STK=78 /UG=Hs.10346 /LL=54838 /UG_GENE=FLJ20154 /UG_TITLE=hypothetical protein FLJ20154 /DEF=Homo sapiens cDNA FLJ20154 fis, clone COL08740. /FL=gb:NM_017787.1	1385.08	29.66	2189.19	63.71	1.58	1.49	1.68	804.11	1542	55.12	2337.63	71.87	1.52	1.4	1.64	795.63	1656.96	54.94	2421.55	131.29	1.46	1.31	1.62	764.59	1.52
202811_at	associated molecule with the SH3 domain of STAM	NM_006463	10617	gb:NM_006463.1 /DB_XREF=gi:5453544 /GEN=AMSH /FEA=FLmRNA /CNT=160 /TID=Hs.12479.0 /TIER=FL+Stack /STK=92 /UG=Hs.12479 /LL=10617 /DEF=Homo sapiens associated molecule with the SH3 domain of STAM (AMSH), mRNA. /PROD=associated molecule with the SH3 domain of STAM /FL=gb:U73522.1 gb:NM_006463.1	2073.47	97.65	3016.37	90.09	1.45	1.33	1.6	942.9	2009.85	58.73	3349.76	129.35	1.67	1.54	1.8	1339.9	1526.58	46.72	3008.91	207.66	1.97	1.73	2.22	1482.33	1.69667
202813_at	TAR (HIV) RNA binding protein 1	NM_005646	6894	gb:NM_005646.1 /DB_XREF=gi:5032156 /GEN=TARBP1 /FEA=FLmRNA /CNT=132 /TID=Hs.151518.0 /TIER=FL /STK=0 /UG=Hs.151518 /LL=6894 /DEF=Homo sapiens TAR (HIV) RNA-binding protein 1 (TARBP1), mRNA. /PROD=TAR (HIV) RNA-binding protein 1 /FL=gb:NM_005646.1 gb:U38847.1	979.58	44.77	1465.71	45.63	1.5	1.37	1.64	486.13	846.8	38.61	958.56	29.95	1.13	1.03	1.24	111.76	856.01	28.43	1924.37	97.45	2.25	2.03	2.48	1068.35	1.62667
202815_s_at	HMBA-inducible	NM_006460	10614	gb:NM_006460.1 /DB_XREF=gi:5453681 /GEN=HIS1 /FEA=FLmRNA /CNT=117 /TID=Hs.15299.0 /TIER=FL+Stack /STK=24 /UG=Hs.15299 /LL=10614 /DEF=Homo sapiens HMBA-inducible (HIS1), mRNA. /PROD=HMBA-inducible /FL=gb:NM_006460.1 gb:AB021179.1	282.11	12.89	395.06	14.38	1.4	1.27	1.54	112.95	232.55	18.94	360.17	21.78	1.55	1.31	1.84	127.62	270.13	15.01	307	19.78	1.14	0.99	1.31	36.87	1.36333
202829_s_at	synaptobrevin-like 1	NM_005638	6845	gb:NM_005638.1 /DB_XREF=gi:5032136 /GEN=SYBL1 /FEA=FLmRNA /CNT=122 /TID=Hs.24167.0 /TIER=FL+Stack /STK=61 /UG=Hs.24167 /LL=6845 /DEF=Homo sapiens synaptobrevin-like 1 (SYBL1), mRNA. /PROD=synaptobrevin-like 1 /FL=gb:NM_005638.1	2597.56	151	2878.16	130.17	1.11	0.98	1.25	280.59	2185.35	133.47	4349.38	150.35	1.99	1.78	2.24	2164.03	2211	95.61	3414.91	119.85	1.54	1.41	1.69	1203.92	1.54667
202844_s_at	ralA binding protein 1	AW025261	10928	gb:AW025261 /DB_XREF=gi:5878791 /DB_XREF=wu95f02.x1 /CLONE=IMAGE:2527803 /FEA=FLmRNA /CNT=108 /TID=Hs.75447.0 /TIER=Stack /STK=12 /UG=Hs.75447 /LL=10928 /UG_GENE=RALBP1 /UG_TITLE=ralA binding protein 1 /FL=gb:NM_006788.1 gb:L42542.1	1538.25	105.98	2360.99	106.22	1.53	1.34	1.76	822.74	1466.43	99.55	2495.73	62.61	1.7	1.52	1.93	1029.3	1739.7	97.08	1883.57	116.61	1.08	0.94	1.24	143.87	1.43667
202845_s_at	ralA binding protein 1	NM_006788	10928	gb:NM_006788.1 /DB_XREF=gi:5803144 /GEN=RALBP1 /FEA=FLmRNA /CNT=108 /TID=Hs.75447.0 /TIER=FL+Stack /STK=9 /UG=Hs.75447 /LL=10928 /DEF=Homo sapiens ralA binding protein 1 (RALBP1), mRNA. /PROD=ralA binding protein 1 /FL=gb:NM_006788.1 gb:L42542.1	1195.9	58.27	1870.78	102.8	1.56	1.38	1.76	674.88	997.65	77.43	1464.69	58.87	1.47	1.28	1.71	467.04	1075.55	33.92	1783.72	136.84	1.66	1.44	1.89	708.17	1.56333
202853_s_at	RYK receptor-like tyrosine kinase	NM_002958	6259	gb:NM_002958.1 /DB_XREF=gi:11863158 /GEN=RYK /FEA=FLmRNA /CNT=131 /TID=Hs.79350.0 /TIER=FL+Stack /STK=39 /UG=Hs.79350 /LL=6259 /DEF=Homo sapiens RYK receptor-like tyrosine kinase (RYK), mRNA. /PROD=RYK receptor-like tyrosine kinase precursor /FL=gb:NM_002958.1	1307.8	65.75	1694.02	62.54	1.3	1.17	1.44	386.22	1145.81	41.46	1655.47	55.1	1.44	1.33	1.57	509.65	1058.75	32.79	1603.14	107.79	1.51	1.33	1.7	544.39	1.41667
202859_x_at	interleukin 8	NM_000584	3576	gb:NM_000584.1 /DB_XREF=gi:10834977 /GEN=IL8 /FEA=FLmRNA /CNT=368 /TID=Hs.624.0 /TIER=FL+Stack /STK=80 /UG=Hs.624 /LL=3576 /DEF=Homo sapiens interleukin 8 (IL8), mRNA. /PROD=interleukin 8 /FL=gb:M17017.1 gb:M26383.1 gb:NM_000584.1	810.57	80.04	1432.42	56.11	1.77	1.5	2.13	621.84	353.62	97.75	1222.04	83.52	3.46	2.33	6.38	868.42	391.32	27.54	2023.36	127.7	5.17	4.43	6.05	1632.05	3.46667
202860_at	KIAA0476 gene product	NM_014856	9909	gb:NM_014856.1 /DB_XREF=gi:7662151 /GEN=KIAA0476 /FEA=FLmRNA /CNT=116 /TID=Hs.6684.0 /TIER=FL+Stack /STK=58 /UG=Hs.6684 /LL=9909 /DEF=Homo sapiens KIAA0476 gene product (KIAA0476), mRNA. /PROD=KIAA0476 gene product /FL=gb:AB007945.1 gb:NM_014856.1	722.23	40.89	1162.49	34.91	1.61	1.45	1.79	440.26	403.47	27.55	1314.72	44.96	3.26	2.89	3.71	911.25	411.26	15.02	622.8	85.24	1.51	1.17	1.87	211.53	2.12667
202866_at	DnaJ (Hsp40) homolog, subfamily B, member 12	BG283782	54788	gb:BG283782 /DB_XREF=gi:13034069 /DB_XREF=602408085F1 /CLONE=IMAGE:4520181 /FEA=FLmRNA /CNT=135 /TID=Hs.7960.0 /TIER=Stack /STK=49 /UG=Hs.7960 /LL=54788 /UG_GENE=DNAJB12 /UG_TITLE=DnaJ (Hsp40) homolog, subfamily B, member 12 /FL=gb:NM_017626.1	315.81	19.7	307.98	18.41	-1.03	-0.89	-1.18	-7.83	308.5	16.62	514.06	23.88	1.67	1.48	1.88	205.57	290.55	21.9	483.79	24.3	1.67	1.44	1.94	193.24	1.43696
202880_s_at	pleckstrin homology, Sec7 and coiled-coil domains 1(cytohesin 1)	NM_004762	9267	gb:NM_004762.1 /DB_XREF=gi:4758963 /GEN=PSCD1 /FEA=FLmRNA /CNT=130 /TID=Hs.1050.0 /TIER=FL+Stack /STK=60 /UG=Hs.1050 /LL=9267 /DEF=Homo sapiens pleckstrin homology, Sec7 and coiledcoil domains 1(cytohesin 1) (PSCD1), transcript variant 1, mRNA. /PROD=cytohesin 1, isoform 1 /FL=gb:M85169.1 gb:NM_017456.1 gb:NM_004762.1	312.27	22	653.95	45.14	2.09	1.78	2.47	341.68	286.52	20.88	733.47	37.68	2.56	2.22	2.98	446.95	315.16	13.77	1373.36	42.1	4.36	4	4.76	1058.2	3.00333
202890_at	microtubule-associated protein 7	AW242297	9053	gb:AW242297 /DB_XREF=gi:6576051 /DB_XREF=xm96b11.x1 /CLONE=IMAGE:2692029 /FEA=FLmRNA /CNT=114 /TID=Hs.146388.0 /TIER=Stack /STK=30 /UG=Hs.146388 /LL=9053 /UG_GENE=MAP7 /UG_TITLE=microtubule-associated protein 7 /FL=gb:NM_003980.1	1192.56	57.52	1219.96	101.31	1.02	0.87	1.19	27.4	1008.18	89.75	1637.35	94.3	1.62	1.37	1.95	629.17	973.53	79.41	1624.57	103.92	1.67	1.41	1.99	651.03	1.43667
202894_at	EphB4	NM_004444	2050	gb:NM_004444.1 /DB_XREF=gi:4758289 /GEN=HTK /FEA=FLmRNA /CNT=118 /TID=Hs.155227.0 /TIER=FL+Stack /STK=43 /UG=Hs.155227 /LL=2050 /DEF=Homo sapiens EphB4 (EPHB4) mRNA. /PROD=EphB4 /FL=gb:NM_004444.1 gb:U07695.1	616.01	61.49	1121.2	38.21	1.82	1.55	2.19	505.18	646.75	45.49	926.34	48.58	1.43	1.24	1.66	279.59	694.67	22.64	1139.23	98.21	1.64	1.4	1.89	444.56	1.63
202903_at	LSM5 homolog, U6 small nuclear RNA associated (S. cerevisiae)	AU153477	23658	gb:AU153477 /DB_XREF=gi:11014998 /DB_XREF=AU153477 /CLONE=NT2RP3003272 /FEA=FLmRNA /CNT=134 /TID=Hs.227280.0 /TIER=ConsEnd /STK=3 /UG=Hs.227280 /LL=23658 /UG_GENE=LSM5 /UG_TITLE=U6 snRNA-associated Sm-like protein /FL=gb:NM_012322.1 gb:AF182291.1	1882.47	88.33	3989.88	94.08	2.12	1.95	2.32	2107.41	2499.38	110.51	2638.02	134.73	1.06	0.94	1.18	138.64	1758	58.37	2957.09	151.54	1.68	1.52	1.86	1199.09	1.62
202904_s_at	LSM5 homolog, U6 small nuclear RNA associated (S. cerevisiae)	NM_012322	23658	gb:NM_012322.1 /DB_XREF=gi:6912487 /GEN=LSM5 /FEA=FLmRNA /CNT=134 /TID=Hs.227280.0 /TIER=FL+Stack /STK=10 /UG=Hs.227280 /LL=23658 /DEF=Homo sapiens U6 snRNA-associated Sm-like protein (LSM5), mRNA. /PROD=U6 snRNA-associated Sm-like protein /FL=gb:NM_012322.1 gb:AF182291.1	1342.04	77.2	1668.95	80.52	1.24	1.1	1.41	326.91	1416.71	96.91	3474.6	126.15	2.45	2.17	2.8	2057.89	1026.95	40.48	1610.36	103.43	1.57	1.38	1.77	583.41	1.75333
202925_s_at	pleiomorphic adenoma gene-like 2	NM_002657	5326	gb:NM_002657.2 /DB_XREF=gi:6031195 /GEN=PLAGL2 /FEA=FLmRNA /CNT=148 /TID=Hs.154104.0 /TIER=FL+Stack /STK=58 /UG=Hs.154104 /LL=5326 /DEF=Homo sapiens pleiomorphic adenoma gene-like 2 (PLAGL2), mRNA. /PROD=pleiomorphic adenoma gene-like 2 /FL=gb:NM_002657.2 gb:AF006005.1	427.94	16.01	1204.82	32.41	2.82	2.61	3.04	776.88	368.56	15.86	1539.82	49.69	4.18	3.83	4.57	1171.26	305.28	19.87	1092.71	51.39	3.58	3.14	4.1	787.42	3.52667
202932_at	v-yes-1 Yamaguchi sarcoma viral oncogene homolog 1	NM_005433	7525	gb:NM_005433.1 /DB_XREF=gi:4885660 /GEN=YES1 /FEA=FLmRNA /CNT=111 /TID=Hs.194148.0 /TIER=FL+Stack /STK=32 /UG=Hs.194148 /LL=7525 /DEF=Homo sapiens v-yes-1 Yamaguchi sarcoma viral oncogene homolog 1 (YES1), mRNA. /PROD=v-yes-1 Yamaguchi sarcoma viral oncogene homolog1 /FL=gb:NM_005433.1	2161	46.66	3175.22	52.11	1.47	1.41	1.54	1014.22	1657.53	36.17	2872.32	65.72	1.73	1.64	1.83	1214.79	1492.69	25.13	3134.8	82.03	2.1	1.99	2.21	1642.11	1.76667
202933_s_at	v-yes-1 Yamaguchi sarcoma viral oncogene homolog 1	NM_005433	7525	gb:NM_005433.1 /DB_XREF=gi:4885660 /GEN=YES1 /FEA=FLmRNA /CNT=111 /TID=Hs.194148.0 /TIER=FL+Stack /STK=32 /UG=Hs.194148 /LL=7525 /DEF=Homo sapiens v-yes-1 Yamaguchi sarcoma viral oncogene homolog 1 (YES1), mRNA. /PROD=v-yes-1 Yamaguchi sarcoma viral oncogene homolog1 /FL=gb:NM_005433.1	2249.83	84.82	3034.74	84.73	1.35	1.25	1.46	784.9	1772.07	52.98	3366.76	64.33	1.9	1.79	2.02	1594.69	1525.48	36.93	3404.57	220.72	2.23	1.98	2.49	1879.08	1.82667
202938_x_at	CGI-96 protein	NM_015703	27341	gb:NM_015703.1 /DB_XREF=gi:7661545 /GEN=CGI-96 /FEA=FLmRNA /CNT=144 /TID=Hs.239934.0 /TIER=FL /STK=0 /UG=Hs.239934 /LL=27341 /DEF=Homo sapiens CGI-96 protein (CGI-96), mRNA. /PROD=CGI-96 protein /FL=gb:AF151854.1 gb:NM_015703.1	597.02	25.67	850.65	20.39	1.42	1.32	1.55	253.63	658.37	12.34	181.38	23.81	-3.63	-2.98	-4.64	-476.98	500.36	14.02	850.09	26.37	1.7	1.59	1.82	349.73	1.13183
202944_at	N-acetylgalactosaminidase, alpha-	NM_000262	4668	gb:NM_000262.1 /DB_XREF=gi:4557780 /GEN=NAGA /FEA=FLmRNA /CNT=163 /TID=Hs.75372.0 /TIER=FL+Stack /STK=44 /UG=Hs.75372 /LL=4668 /DEF=Homo sapiens N-acetylgalactosaminidase, alpha- (NAGA), mRNA. /PROD=alpha-N-acetylgalactosaminidase precursor /FL=gb:M62783.1 gb:BC000095.1 gb:M38083.1 gb:NM_000262.1	308.26	8.74	685	28.18	2.22	2.04	2.41	376.74	190.89	16.58	875.91	18.23	4.59	4	5.37	685.02	256.52	9.8	629.07	17.37	2.45	2.27	2.65	372.56	3.08667
202946_s_at	BTB (POZ) domain containing 3	NM_014962	22903	gb:NM_014962.1 /DB_XREF=gi:7662401 /GEN=KIAA0952 /FEA=FLmRNA /CNT=169 /TID=Hs.7935.0 /TIER=FL+Stack /STK=69 /UG=Hs.7935 /LL=22903 /DEF=Homo sapiens KIAA0952 protein (KIAA0952), mRNA. /PROD=KIAA0952 protein /FL=gb:AB023169.1 gb:NM_014962.1	1957.94	140.35	2983.98	181.11	1.52	1.31	1.78	1026.05	1650.12	108.29	3380.82	129.03	2.05	1.81	2.33	1730.71	1410.92	52.58	4115.45	218.37	2.92	2.62	3.24	2704.53	2.16333
202948_at	interleukin 1 receptor, type I	NM_000877	3554	gb:NM_000877.1 /DB_XREF=gi:4504658 /GEN=IL1R1 /FEA=FLmRNA /CNT=156 /TID=Hs.82112.0 /TIER=FL+Stack /STK=49 /UG=Hs.82112 /LL=3554 /DEF=Homo sapiens interleukin 1 receptor, type I (IL1R1), mRNA. /PROD=interleukin 1 receptor, type I /FL=gb:NM_000877.1 gb:M27492.1	133.55	10.44	286.68	29.16	2.15	1.72	2.64	153.13	72.51	14.52	276.65	13.04	3.82	2.84	5.72	204.14	101.71	8.9	361.44	28.33	3.55	2.93	4.33	259.74	3.17333
202956_at	brefeldin A-inhibited guanine nucleotide-exchange protein 1	NM_006421	10565	gb:NM_006421.2 /DB_XREF=gi:6715588 /GEN=BIG1 /FEA=FLmRNA /CNT=136 /TID=Hs.94631.0 /TIER=FL+Stack /STK=31 /UG=Hs.94631 /LL=10565 /DEF=Homo sapiens brefeldin A-inhibited guanine nucleotide-exchange protein 1 (BIG1), mRNA. /PROD=brefeldin A-inhibited guaninenucleotide-exchange protein 1 /FL=gb:AF111162.1 gb:NM_006421.2 gb:AF084520.1	546.84	17.51	612.85	23.59	1.12	1.03	1.22	66.01	312.14	23.86	675.61	37.5	2.16	1.86	2.54	363.47	376.53	14.01	724.34	30.48	1.92	1.75	2.11	347.81	1.73333
202958_at	protein tyrosine phosphatase, non-receptor type 9	NM_002833	5780	gb:NM_002833.1 /DB_XREF=gi:4506300 /GEN=PTPN9 /FEA=FLmRNA /CNT=122 /TID=Hs.147663.0 /TIER=FL /STK=0 /UG=Hs.147663 /LL=5780 /DEF=Homo sapiens protein tyrosine phosphatase, non-receptor type 9 (PTPN9), mRNA. /PROD=protein tyrosine phosphatase, non-receptor type9 /FL=gb:M83738.1 gb:NM_002833.1	503.9	19.56	841.62	28.86	1.67	1.53	1.82	337.72	443.2	22.09	1420.52	25.1	3.21	2.95	3.51	977.31	469.54	27.29	646.03	96.64	1.38	1.02	1.75	176.49	2.08667
202963_at	regulatory factor X, 5 (influences HLA class II expression)	AW027312	5993	gb:AW027312 /DB_XREF=gi:5886068 /DB_XREF=wt73b04.x1 /CLONE=IMAGE:2513071 /FEA=FLmRNA /CNT=124 /TID=Hs.166891.0 /TIER=Stack /STK=41 /UG=Hs.166891 /LL=5993 /UG_GENE=RFX5 /UG_TITLE=regulatory factor X, 5 (influences HLA class II expression) /FL=gb:NM_000449.1	1554.61	115.6	2184.19	82.42	1.4	1.23	1.62	629.58	1607.39	121.2	2566.04	154.97	1.6	1.36	1.88	958.65	1802.92	121.65	2389.79	204.96	1.33	1.1	1.58	586.87	1.44333
202969_at	dual-specificity tyrosine-(Y)-phosphorylation regulated kinase 2	AI216690	8445	gb:AI216690 /DB_XREF=gi:3785731 /DB_XREF=qg66h07.x1 /CLONE=IMAGE:1840189 /FEA=FLmRNA /CNT=129 /TID=Hs.173135.1 /TIER=Stack /STK=19 /UG=Hs.173135 /LL=8445 /UG_GENE=DYRK2 /UG_TITLE=dual-specificity tyrosine-(Y)-phosphorylation regulated kinase 2 /FL=gb:NM_006482.1	441.07	20.35	830.35	28.06	1.88	1.72	2.07	389.27	452.91	25.27	680.38	37.48	1.5	1.32	1.71	227.46	509.23	32.54	1018.06	39.91	2	1.77	2.27	508.83	1.79333
202970_at	dual-specificity tyrosine-(Y)-phosphorylation regulated kinase 2	AI192838	8445	gb:AI192838 /DB_XREF=gi:3744047 /DB_XREF=qe63c04.x1 /CLONE=IMAGE:1743654 /FEA=FLmRNA /CNT=129 /TID=Hs.173135.1 /TIER=ConsEnd /STK=2 /UG=Hs.173135 /LL=8445 /UG_GENE=DYRK2 /UG_TITLE=dual-specificity tyrosine-(Y)-phosphorylation regulated kinase 2 /FL=gb:NM_006482.1	282.48	19.63	447.69	23.06	1.58	1.38	1.83	165.21	201.95	18.52	409.01	15.9	2.03	1.73	2.41	207.05	251.18	11.66	447.17	40.72	1.78	1.49	2.09	195.99	1.79667
202971_s_at	dual-specificity tyrosine-(Y)-phosphorylation regulated kinase 2	NM_006482	8445	gb:NM_006482.1 /DB_XREF=gi:5922003 /GEN=DYRK2 /FEA=FLmRNA /CNT=129 /TID=Hs.173135.1 /TIER=FL /STK=5 /UG=Hs.173135 /LL=8445 /DEF=Homo sapiens dual-specificity tyrosine-(Y)-phosphorylation regulated kinase 2 (DYRK2), transcript variant 2, mRNA. /PROD=dual-specificity tyrosine-(Y)-phosphorylationregulated kinase 2 isoform 2 /FL=gb:NM_006482.1	123.58	15.77	253.39	18.1	2.05	1.63	2.66	129.81	71	12.22	326.76	17.05	4.6	3.53	6.48	255.76	95.63	10.27	108.46	15.84	1.13	0.83	1.52	12.84	2.59333
202979_s_at	HCF-binding transcription factor Zhangfei	NM_021212	58487	gb:NM_021212.1 /DB_XREF=gi:10864024 /GEN=ZF /FEA=FLmRNA /CNT=228 /TID=Hs.29417.0 /TIER=FL+Stack /STK=22 /UG=Hs.29417 /LL=58487 /DEF=Homo sapiens HCF-binding transcription factor Zhangfei (ZF), mRNA. /PROD=HCF-binding transcription factor Zhangfei /FL=gb:AF039942.1 gb:NM_021212.1	984.85	31.02	1361.34	70.63	1.38	1.25	1.52	376.48	768.11	42.16	1331.13	45.85	1.73	1.56	1.93	563.02	701.28	37.7	948.96	38.84	1.35	1.21	1.52	247.68	1.48667
202980_s_at	seven in absentia homolog 1 (Drosophila)	AI953523	6477	gb:AI953523 /DB_XREF=gi:5745833 /DB_XREF=wq29g12.x1 /CLONE=IMAGE:2472742 /FEA=FLmRNA /CNT=142 /TID=Hs.295923.0 /TIER=Stack /STK=12 /UG=Hs.295923 /LL=6477 /UG_GENE=SIAH1 /UG_TITLE=seven in absentia (Drosophila) homolog 1 /FL=gb:U76247.1 gb:U63295.1 gb:NM_003031.1	367.15	15.96	655.67	38.32	1.79	1.58	2.01	288.52	313.15	27.89	958.47	36.33	3.06	2.63	3.63	645.32	324.73	12.55	790.52	56.87	2.43	2.12	2.77	465.8	2.42667
202981_x_at	seven in absentia homolog 1 (Drosophila)	NM_003031	6477	gb:NM_003031.1 /DB_XREF=gi:4506946 /GEN=SIAH1 /FEA=FLmRNA /CNT=142 /TID=Hs.295923.0 /TIER=FL+Stack /STK=47 /UG=Hs.295923 /LL=6477 /DEF=Homo sapiens seven in absentia (Drosophila) homolog 1 (SIAH1), mRNA. /PROD=seven in absentia (Drosophila) homolog 1 /FL=gb:U76247.1 gb:U63295.1 gb:NM_003031.1	736.55	29.97	1339.02	55.12	1.82	1.65	2	602.47	657.96	52.16	1733.37	55.41	2.63	2.3	3.06	1075.41	676.73	34.14	1974.51	147.25	2.92	2.5	3.37	1297.78	2.45667
202982_s_at	peroxisomal long-chain acyl-coA thioesterase	NM_006821	10965	gb:NM_006821.1 /DB_XREF=gi:13375613 /GEN=ZAP128 /FEA=FLmRNA /CNT=168 /TID=Hs.299629.0 /TIER=FL+Stack /STK=97 /UG=Hs.299629 /LL=10965 /DEF=Homo sapiens peroxisomal long-chain acyl-coA thioesterase (ZAP128), mRNA. /PROD=peroxisomal long-chain acyl-coA thioesterase /FL=gb:AY005822.1 gb:NM_006821.1 gb:BC004436.1	306.47	15.55	284.51	21.75	-1.08	-0.93	-1.26	-21.96	257.17	30.38	448.97	23.22	1.75	1.43	2.2	191.79	307.92	18.53	575.41	51.99	1.87	1.55	2.22	267.48	1.51531
202985_s_at	BCL2-associated athanogene 5	NM_004873	9529	gb:NM_004873.1 /DB_XREF=gi:6631076 /GEN=BAG5 /FEA=FLmRNA /CNT=116 /TID=Hs.5443.0 /TIER=FL+Stack /STK=17 /UG=Hs.5443 /LL=9529 /DEF=Homo sapiens BCL2-associated athanogene 5 (BAG5), mRNA. /PROD=BCL2-associated athanogene 5 /FL=gb:AF095195.2 gb:NM_004873.1	1729.71	132.52	2601.96	110.51	1.5	1.31	1.75	872.25	1512.89	112.01	1729.26	81.76	1.14	0.99	1.33	216.37	1263.44	82.08	2881.7	295.66	2.28	1.85	2.77	1618.25	1.64
203002_at	angiomotin like 2	NM_016201	51421	gb:NM_016201.1 /DB_XREF=gi:7705577 /GEN=LCCP /FEA=FLmRNA /CNT=133 /TID=Hs.92186.0 /TIER=FL+Stack /STK=30 /UG=Hs.92186 /LL=51421 /DEF=Homo sapiens Leman coiled-coil protein (LCCP), mRNA. /PROD=Leman coiled-coil protein /FL=gb:NM_016201.1 gb:AF175966.1	561.44	20.51	1060.32	41.8	1.89	1.73	2.06	498.88	258.61	15.87	740.56	43.41	2.86	2.49	3.3	481.95	184.89	8.69	542.96	31.45	2.94	2.59	3.32	358.08	2.56333
203015_s_at	synovial sarcoma, X breakpoint 2 interacting protein	AW136988	117178	gb:AW136988 /DB_XREF=gi:6141121 /DB_XREF=UI-H-BI1-acu-b-04-0-UI.s1 /CLONE=IMAGE:2715582 /FEA=FLmRNA /CNT=165 /TID=Hs.22587.0 /TIER=Stack /STK=10 /UG=Hs.22587 /LL=22892 /UG_GENE=KIAA0923 /UG_TITLE=KIAA0923 protein /FL=gb:AB023140.1 gb:NM_014021.1	582.08	30.7	484.99	26.85	-1.2	-1.06	-1.36	-97.09	419.15	24.47	669.64	40.66	1.6	1.39	1.84	250.48	523.52	16.26	962.06	69.64	1.84	1.6	2.08	438.54	1.42444
203016_s_at	synovial sarcoma, X breakpoint 2 interacting protein	AK001710	117178	gb:AK001710.1 /DB_XREF=gi:7023139 /FEA=FLmRNA /CNT=165 /TID=Hs.22587.0 /TIER=Stack /STK=13 /UG=Hs.22587 /LL=22892 /UG_GENE=KIAA0923 /UG_TITLE=KIAA0923 protein /DEF=Homo sapiens cDNA FLJ10848 fis, clone NT2RP4001407, highly similar to Homo sapiens mRNA for KIAA0923 protein. /FL=gb:AB023140.1 gb:NM_014021.1	726.52	41.48	1162.65	31.59	1.6	1.45	1.78	436.13	475.87	16.93	1058.61	34.14	2.22	2.06	2.41	582.74	455.92	25.4	957.52	76.91	2.1	1.78	2.46	501.6	1.97333
203017_s_at	synovial sarcoma, X breakpoint 2 interacting protein	R52678	117178	gb:R52678 /DB_XREF=gi:814580 /DB_XREF=yg99c07.s1 /CLONE=IMAGE:41738 /FEA=FLmRNA /CNT=165 /TID=Hs.22587.0 /TIER=Stack /STK=20 /UG=Hs.22587 /LL=22892 /UG_GENE=KIAA0923 /UG_TITLE=KIAA0923 protein /FL=gb:AB023140.1 gb:NM_014021.1	546.41	11.61	808.64	25.11	1.48	1.39	1.57	262.23	332.53	13.32	731.44	17.85	2.2	2.04	2.38	398.91	322.18	14.38	557.5	37.29	1.73	1.51	1.97	235.32	1.80333
203018_s_at	synovial sarcoma, X breakpoint 2 interacting protein	AU152583	117178	gb:AU152583 /DB_XREF=gi:11014104 /DB_XREF=AU152583 /CLONE=NT2RP3001245 /FEA=FLmRNA /CNT=165 /TID=Hs.22587.0 /TIER=Stack /STK=15 /UG=Hs.22587 /LL=22892 /UG_GENE=KIAA0923 /UG_TITLE=KIAA0923 protein /FL=gb:AB023140.1 gb:NM_014021.1	320.62	16.81	489.47	33.63	1.53	1.32	1.76	168.85	117.46	16.16	377.58	14.93	3.21	2.59	4.18	260.12	187.56	19.97	481.96	33.66	2.57	2.1	3.2	294.4	2.43667
203019_x_at	synovial sarcoma, X breakpoint 2 interacting protein	NM_014021	117178	gb:NM_014021.1 /DB_XREF=gi:7662381 /GEN=KIAA0923 /FEA=FLmRNA /CNT=165 /TID=Hs.22587.0 /TIER=FL /STK=0 /UG=Hs.22587 /LL=22892 /DEF=Homo sapiens KIAA0923 protein (KIAA0923), mRNA. /PROD=KIAA0923 protein /FL=gb:AB023140.1 gb:NM_014021.1	192.84	14.16	364.68	18.38	1.89	1.64	2.2	171.84	128.78	12.5	254.43	16.12	1.98	1.64	2.41	125.66	147.37	10.57	490.15	30.82	3.33	2.85	3.9	342.78	2.4
203026_at	KIAA0354 gene product	NM_014872	9925	gb:NM_014872.1 /DB_XREF=gi:7662073 /GEN=KIAA0354 /FEA=FLmRNA /CNT=126 /TID=Hs.3682.0 /TIER=FL+Stack /STK=58 /UG=Hs.3682 /LL=9925 /DEF=Homo sapiens KIAA0354 gene product (KIAA0354), mRNA. /PROD=KIAA0354 gene product /FL=gb:AB002352.1 gb:NM_014872.1	289.14	17.46	299.82	14.61	1.04	0.91	1.18	10.68	176.84	22.46	295.37	11.81	1.67	1.36	2.13	118.53	236.72	10.39	615.37	35.02	2.6	2.3	2.92	378.65	1.77
203035_s_at	protein inhibitor of activated STAT3	NM_006099	10401	gb:NM_006099.1 /DB_XREF=gi:5174628 /GEN=PIAS3 /FEA=FLmRNA /CNT=113 /TID=Hs.76578.0 /TIER=FL+Stack /STK=66 /UG=Hs.76578 /LL=10401 /DEF=Homo sapiens protein inhibitor of activated STAT3 (PIAS3), mRNA. /PROD=protein inhibitor of activated STAT3 /FL=gb:BC001154.1 gb:AB021868.1 gb:NM_006099.1	642.89	33.31	995.34	26.93	1.55	1.41	1.71	352.45	534.16	27.92	1281.51	33.19	2.4	2.19	2.65	747.35	591.61	22.72	954.37	44.9	1.61	1.46	1.78	362.76	1.85333
203054_s_at	T-cell leukemia translocation altered gene	NM_022171	6988	gb:NM_022171.1 /DB_XREF=gi:11560140 /GEN=TCTA /FEA=FLmRNA /CNT=134 /TID=Hs.250894.0 /TIER=FL+Stack /STK=54 /UG=Hs.250894 /LL=6988 /DEF=Homo sapiens T-cell leukemia translocation altered gene (TCTA), mRNA. /PROD=T-cell leukemia translocation altered gene /FL=gb:BC005157.1 gb:NM_022171.1	301.51	19.66	618.44	28.46	2.05	1.8	2.35	316.93	305.03	53.17	1330.75	45.18	4.36	3.37	6.14	1025.72	255.76	20.03	939.12	64.44	3.67	3.1	4.37	683.36	3.36
203066_at	B cell RAG associated protein	NM_014863	51363	gb:NM_014863.1 /DB_XREF=gi:7662195 /GEN=BRAG /FEA=FLmRNA /CNT=126 /TID=Hs.6079.0 /TIER=FL+Stack /STK=27 /UG=Hs.6079 /LL=51363 /DEF=Homo sapiens B cell RAG associated protein (BRAG), mRNA. /PROD=KIAA0598 gene product /FL=gb:NM_015892.1 gb:NM_014863.1 gb:AF026477.1 gb:AB011170.1	189.5	10.82	333.89	17.39	1.76	1.55	2	144.38	84.61	15.81	346.77	13.86	4.1	3.11	5.95	262.17	90.95	9.66	646.64	28.13	7.11	5.95	8.72	555.69	4.32333
203076_s_at	MAD, mothers against decapentaplegic homolog 2 (Drosophila)	U65019	4087	gb:U65019.1 /DB_XREF=gi:1575529 /GEN=MADR2 /FEA=FLmRNA /CNT=134 /TID=Hs.82483.0 /TIER=FL /STK=6 /UG=Hs.82483 /LL=4087 /DEF=Human MAD-related protein 2 (MADR2) mRNA, complete cds. /PROD=MAD-related protein 2 /FL=gb:U59911.1 gb:AF027964.1 gb:U68018.1 gb:U65019.1 gb:NM_005901.1	1613.66	72.07	1218.65	55.41	-1.32	-1.19	-1.47	-395.01	1411.27	40.25	2162.06	87.43	1.53	1.41	1.66	750.79	1407.55	46.06	2652.02	90.46	1.88	1.74	2.04	1244.47	1.38919
203077_s_at	MAD, mothers against decapentaplegic homolog 2 (Drosophila)	NM_005901	4087	gb:NM_005901.1 /DB_XREF=gi:5174510 /GEN=MADH2 /FEA=FLmRNA /CNT=134 /TID=Hs.82483.0 /TIER=FL+Stack /STK=14 /UG=Hs.82483 /LL=4087 /DEF=Homo sapiens MAD (mothers against decapentaplegic, Drosophila) homolog 2 (MADH2), mRNA. /PROD=MAD (mothers against decapentaplegic,Drosophila) homolog 2 /FL=gb:U59911.1 gb:AF027964.1 gb:U68018.1 gb:U65019.1 gb:NM_005901.1	1594.6	61.22	1526.85	40.03	-1.04	-0.97	-1.13	-67.75	1286.41	31.23	2126.86	67.32	1.65	1.55	1.76	840.45	1055.9	53.46	2167.92	106.95	2.05	1.83	2.31	1112.02	1.55385
203080_s_at	bromodomain adjacent to zinc finger domain, 2B	NM_013450	29994	gb:NM_013450.1 /DB_XREF=gi:7304922 /GEN=BAZ2B /FEA=FLmRNA /CNT=103 /TID=Hs.8383.0 /TIER=FL+Stack /STK=21 /UG=Hs.8383 /LL=29994 /DEF=Homo sapiens bromodomain adjacent to zinc finger domain, 2B (BAZ2B), mRNA. /PROD=bromodomain adjacent to zinc finger domain, 2B /FL=gb:AB032255.1 gb:NM_013450.1	182.66	10.88	306.31	12.48	1.68	1.49	1.89	123.65	80.03	10.87	222.98	10.54	2.79	2.24	3.62	142.95	112.99	14.51	314.03	27.85	2.78	2.17	3.65	201.04	2.41667
203098_at	chromodomain protein, Y-like	AL050164	9425	gb:AL050164.1 /DB_XREF=gi:4884378 /GEN=DKFZp586C1622 /FEA=FLmRNA /CNT=109 /TID=Hs.16081.0 /TIER=Stack /STK=36 /UG=Hs.16081 /LL=9425 /DEF=Homo sapiens mRNA; cDNA DKFZp586C1622 (from clone DKFZp586C1622); partial cds. /PROD=hypothetical protein /FL=gb:AF081258.1 gb:AF081259.1 gb:NM_004824.1	1169.06	55.96	1513.37	40.26	1.29	1.19	1.42	344.31	967.18	60.53	1734.28	93.96	1.79	1.57	2.06	767.1	898.38	43	2276.69	148.43	2.53	2.21	2.89	1378.31	1.87
203100_s_at	chromodomain protein, Y-like	NM_004824	9425	gb:NM_004824.1 /DB_XREF=gi:4757969 /GEN=CDYL /FEA=FLmRNA /CNT=109 /TID=Hs.16081.0 /TIER=FL /STK=4 /UG=Hs.16081 /LL=9425 /DEF=Homo sapiens chromodomain protein, Y chromosome-like (CDYL), mRNA. /PROD=chromodomain protein, Y chromosome-like /FL=gb:AF081258.1 gb:AF081259.1 gb:NM_004824.1	763.42	44.24	892.2	67.06	1.17	1	1.36	128.78	538.54	47.76	1132.14	37.81	2.1	1.81	2.48	593.6	568.65	37.75	1836.46	69.12	3.23	2.86	3.68	1267.82	2.16667
203137_at	Wilms tumor 1 associated protein	NM_004906	9589	gb:NM_004906.1 /DB_XREF=gi:4758635 /GEN=KIAA0105 /FEA=FLmRNA /CNT=106 /TID=Hs.119.0 /TIER=FL+Stack /STK=39 /UG=Hs.119 /LL=9589 /DEF=Homo sapiens Wilms tumour 1-associating protein (KIAA0105), mRNA. /PROD=Wilms tumour 1-associating protein /FL=gb:NM_004906.1 gb:D14661.1 gb:AF277190.1	2263.92	56.44	3831.19	133.65	1.69	1.58	1.81	1567.28	2719.88	87.75	3556.15	72.05	1.31	1.23	1.39	836.27	1950.27	72.35	3882.65	164.9	1.99	1.81	2.18	1932.37	1.66333
203143_s_at	KIAA0040 gene product	T79953	9674	gb:T79953 /DB_XREF=gi:698462 /DB_XREF=yd85c11.s1 /CLONE=IMAGE:115028 /FEA=FLmRNA /CNT=111 /TID=Hs.158282.0 /TIER=Stack /STK=32 /UG=Hs.158282 /LL=9674 /UG_GENE=KIAA0040 /UG_TITLE=KIAA0040 gene product /FL=gb:D25539.1 gb:NM_014656.1	237.68	21.26	508.6	22.04	2.14	1.83	2.54	270.92	162.1	19.59	330.03	15.32	2.04	1.67	2.57	167.93	162.75	20.75	575.45	55.73	3.54	2.73	4.66	412.7	2.57333
203147_s_at	tripartite motif-containing 14	BE962483	9830	gb:BE962483 /DB_XREF=gi:11765431 /DB_XREF=601655782R1 /CLONE=IMAGE:3846116 /FEA=FLmRNA /CNT=97 /TID=Hs.179703.0 /TIER=Stack /STK=12 /UG=Hs.179703 /LL=9830 /UG_GENE=KIAA0129 /UG_TITLE=KIAA0129 gene product /FL=gb:D50919.1 gb:NM_014788.1	517.57	29.42	364.26	16.51	-1.42	-1.26	-1.6	-153.31	446.52	32.42	875.24	30.73	1.96	1.73	2.25	428.72	475.69	16.11	847.67	49.08	1.78	1.59	1.98	371.98	1.48141
203155_at	SET domain, bifurcated 1	NM_012432	9869	gb:NM_012432.1 /DB_XREF=gi:6912651 /GEN=SETDB1 /FEA=FLmRNA /CNT=106 /TID=Hs.20991.0 /TIER=FL+Stack /STK=42 /UG=Hs.20991 /LL=9869 /DEF=Homo sapiens SET domain, bifurcated 1 (SETDB1), mRNA. /PROD=SET domain, bifurcated 1 /FL=gb:NM_012432.1 gb:D31891.1	365.45	19.11	322.9	18.24	-1.13	-1	-1.29	-42.56	308.19	19.46	474.08	19.59	1.54	1.36	1.75	165.89	344.3	23.72	546.42	31.31	1.59	1.37	1.84	202.11	1.33832
203156_at	A kinase (PRKA) anchor protein 11	NM_016248	11215	gb:NM_016248.1 /DB_XREF=gi:7706456 /GEN=LOC51707 /FEA=FLmRNA /CNT=106 /TID=Hs.232076.0 /TIER=FL+Stack /STK=34 /UG=Hs.232076 /LL=11215 /DEF=Homo sapiens A-kinase anchoring protein 220 (LOC51707), mRNA. /PROD=A-kinase anchoring protein 220 /FL=gb:NM_016248.1 gb:AF176555.1	928.29	49.74	1511.51	111.76	1.63	1.4	1.89	583.23	571.8	27.86	1123.15	63.28	1.96	1.74	2.22	551.34	564.14	27.33	1486.19	90.83	2.63	2.31	2.99	922.05	2.07333
203160_s_at	ring finger protein (C3HC4 type) 8	AK022075	9025	gb:AK022075.1 /DB_XREF=gi:10433395 /FEA=FLmRNA /CNT=210 /TID=Hs.24439.0 /TIER=Stack /STK=30 /UG=Hs.24439 /LL=9025 /UG_GENE=RNF8 /UG_TITLE=ring finger protein (C3HC4 type) 8 /DEF=Homo sapiens cDNA FLJ12013 fis, clone HEMBB1001673, highly similar to Homo sapiens gene for new zinc finger protein. /FL=gb:AB014546.1 gb:NM_003958.1	697.99	38.17	766.11	37.12	1.1	0.97	1.24	68.12	695.8	35.13	1224.13	39.39	1.76	1.6	1.95	528.34	688.75	28.48	1332.03	66.7	1.93	1.74	2.15	643.28	1.59667
203173_s_at	esophageal cancer associated protein	AW080196	57020	gb:AW080196 /DB_XREF=gi:6035348 /DB_XREF=xe49g08.x1 /CLONE=IMAGE:2611262 /FEA=FLmRNA /CNT=131 /TID=Hs.5320.0 /TIER=Stack /STK=29 /UG=Hs.5320 /LL=57020 /UG_GENE=LOC57020 /UG_TITLE=hypothetical protein /FL=gb:NM_020314.1 gb:AL136744.1	927.45	47.08	2106.22	69.12	2.27	2.06	2.51	1178.77	774.87	42.01	444.37	26.27	-1.74	-1.53	-1.99	-330.49	686.18	21.5	1170.01	113.5	1.71	1.42	2	483.83	1.51824
203175_at	ras homolog gene family, member G (rho G)	NM_001665	391	gb:NM_001665.1 /DB_XREF=gi:4502218 /GEN=ARHG /FEA=FLmRNA /CNT=103 /TID=Hs.75082.0 /TIER=FL+Stack /STK=42 /UG=Hs.75082 /LL=391 /DEF=Homo sapiens ras homolog gene family, member G (rho G) (ARHG), mRNA. /PROD=ras homolog gene family, member G (rho G) /FL=gb:NM_001665.1	452.52	23.24	1027.59	36.97	2.27	2.05	2.52	575.06	476.66	26.76	2282.37	44.36	4.79	4.36	5.3	1805.71	416.5	17.66	1396.33	108.45	3.35	2.88	3.86	979.82	3.47
203181_x_at	SFRS protein kinase 2	AW149364	6733	gb:AW149364 /DB_XREF=gi:6197260 /DB_XREF=xf36c05.x1 /CLONE=IMAGE:2620136 /FEA=FLmRNA /CNT=121 /TID=Hs.78353.0 /TIER=Stack /STK=22 /UG=Hs.78353 /LL=6733 /UG_GENE=SRPK2 /UG_TITLE=SFRS protein kinase 2 /FL=gb:NM_003138.1 gb:U88666.1	632.68	32.63	587.99	26.28	-1.08	-0.96	-1.2	-44.69	609.85	35.81	1005.46	40.19	1.65	1.47	1.86	395.61	748	41.77	2084.59	86.99	2.79	2.49	3.13	1336.6	1.78864
203196_at	ATP-binding cassette, sub-family C (CFTR/MRP), member 4	AI948503	10257	gb:AI948503 /DB_XREF=gi:5740813 /DB_XREF=wq06f10.x1 /CLONE=IMAGE:2470507 /FEA=FLmRNA /CNT=126 /TID=Hs.139336.0 /TIER=Stack /STK=43 /UG=Hs.139336 /LL=10257 /UG_GENE=ABCC4 /UG_TITLE=ATP-binding cassette, sub-family C (CFTRMRP), member 4 /FL=gb:NM_005845.1 gb:AF071202.1	518.51	20.76	478.14	31.53	-1.08	-0.96	-1.24	-40.37	266.95	24.55	454.66	38.94	1.7	1.38	2.1	187.71	321.21	23.52	790.61	31.24	2.46	2.16	2.84	469.41	1.69531
203199_s_at	5-methyltetrahydrofolate-homocysteine methyltransferase reductase	N29717	4552	gb:N29717 /DB_XREF=gi:1148237 /DB_XREF=yw78f05.s1 /CLONE=IMAGE:258369 /FEA=FLmRNA /CNT=104 /TID=Hs.153792.1 /TIER=Stack /STK=8 /UG=Hs.153792 /LL=4552 /UG_GENE=MTRR /UG_TITLE=5-methyltetrahydrofolate-homocysteine methyltransferase reductase /FL=gb:AF121214.1 gb:NM_024010.1	1395.65	44.41	1424.4	51.5	1.02	0.94	1.1	28.76	1103.49	51.37	2173.27	66.51	1.97	1.8	2.16	1069.78	865.27	34.03	1454.85	117.91	1.68	1.44	1.94	589.58	1.55667
203200_s_at	5-methyltetrahydrofolate-homocysteine methyltransferase reductase	NM_024010	4552	gb:NM_024010.1 /DB_XREF=gi:13325067 /GEN=MTRR /FEA=FLmRNA /CNT=104 /TID=Hs.153792.1 /TIER=FL+Stack /STK=41 /UG=Hs.153792 /LL=4552 /DEF=Homo sapiens 5-methyltetrahydrofolate-homocysteine methyltransferase reductase (MTRR), transcript variant 2, mRNA. /PROD=methionine synthase reductase, isoform 2 /FL=gb:AF121214.1 gb:NM_024010.1	3055.1	116.47	3836.4	144.62	1.26	1.15	1.37	781.3	2252.83	118.82	4082.65	198.49	1.81	1.61	2.04	1829.81	2087.5	145.93	4206.69	157.05	2.02	1.78	2.31	2119.18	1.69667
203208_s_at	likely ortholog of chicken chondrocyte protein with a poly-proline region	NM_014637	9650	gb:NM_014637.1 /DB_XREF=gi:7661853 /GEN=KIAA0009 /FEA=FLmRNA /CNT=102 /TID=Hs.170198.0 /TIER=FL+Stack /STK=13 /UG=Hs.170198 /LL=9650 /DEF=Homo sapiens KIAA0009 gene product (KIAA0009), mRNA. /PROD=KIAA0009 gene product /FL=gb:D13634.1 gb:NM_014637.1	1947.08	81.47	2028.62	45.24	1.04	0.97	1.13	81.54	1578.58	46.64	2205.14	57.05	1.4	1.31	1.49	626.55	1303.1	30.73	2634.76	118.92	2.02	1.86	2.19	1331.66	1.48667
203211_s_at	myotubularin related protein 2	AK027038	8898	gb:AK027038.1 /DB_XREF=gi:10440053 /FEA=FLmRNA /CNT=104 /TID=Hs.181326.0 /TIER=Stack /STK=25 /UG=Hs.181326 /LL=51345 /UG_GENE=KIAA1073 /UG_TITLE=KIAA1073 protein /DEF=Homo sapiens cDNA: FLJ23385 fis, clone HEP16802. /FL=gb:NM_016156.1 gb:AB028996.1	2567.65	59.14	2384.99	143.78	-1.08	-0.97	-1.2	-182.66	1913.2	32.6	3195.03	75.37	1.67	1.59	1.75	1281.83	1831.83	53.68	2770.64	161.23	1.51	1.35	1.68	938.82	1.36864
203212_s_at	myotubularin related protein 2	NM_016156	8898	gb:NM_016156.1 /DB_XREF=gi:7705563 /GEN=KIAA1073 /FEA=FLmRNA /CNT=104 /TID=Hs.181326.0 /TIER=FL /STK=2 /UG=Hs.181326 /LL=51345 /DEF=Homo sapiens KIAA1073 protein (KIAA1073), mRNA. /PROD=KIAA1073 protein /FL=gb:NM_016156.1 gb:AB028996.1	770.56	28.44	1128.3	40.7	1.46	1.35	1.59	357.74	526.32	34.96	1251.98	41.88	2.38	2.11	2.7	725.66	598.88	25.48	1175.86	42.86	1.96	1.79	2.15	576.98	1.93333
203218_at	mitogen-activated protein kinase 9	W37431	5601	gb:W37431 /DB_XREF=gi:1319025 /DB_XREF=zc11f11.s1 /CLONE=IMAGE:322029 /FEA=FLmRNA /CNT=106 /TID=Hs.246857.0 /TIER=Stack /STK=36 /UG=Hs.246857 /LL=5601 /UG_GENE=MAPK9 /UG_TITLE=mitogen-activated protein kinase 9 /FL=gb:U09759.1 gb:L31951.1 gb:U34821.1 gb:NM_002752.1	1442.78	114.46	2040.25	131	1.41	1.2	1.68	597.46	1101.99	97.9	2871.39	144.66	2.61	2.22	3.11	1769.4	1072.41	55.08	2616.23	145.36	2.44	2.15	2.76	1543.82	2.15333
203224_at	hypothetical protein FLJ11149	BF340123	55312	gb:BF340123 /DB_XREF=gi:11286585 /DB_XREF=602037283F1 /CLONE=IMAGE:4185212 /FEA=FLmRNA /CNT=97 /TID=Hs.37558.0 /TIER=Stack /STK=27 /UG=Hs.37558 /LL=55312 /UG_GENE=FLJ11149 /UG_TITLE=hypothetical protein FLJ11149 /FL=gb:NM_018339.1	1673.08	122.02	2088.85	130.46	1.25	1.07	1.47	415.77	1576.89	165.75	3128.78	121.77	1.98	1.67	2.42	1551.89	1041.55	90.82	2470.28	102.75	2.37	2.04	2.81	1428.73	1.86667
203245_s_at	homologous to yeast nitrogen permease (candidate tumor suppressor)	BC002791	10641	gb:BC002791.1 /DB_XREF=gi:12803888 /FEA=FLmRNA /CNT=109 /TID=Hs.169780.0 /TIER=FL /STK=0 /UG=Hs.169780 /LL=10641 /UG_GENE=NPR2L /DEF=Homo sapiens, homologous to yeast nitrogen permease (candidate tumor suppressor), clone MGC:3527, mRNA, complete cds. /PROD=homologous to yeast nitrogen permease (candidatetumor suppressor) /FL=gb:BC002791.1 gb:AF040707.1 gb:NM_006545.1	1162.19	89.12	4209.96	88.99	3.62	3.2	4.16	3047.78	1472.34	89.88	2998.99	92.92	2.04	1.83	2.29	1526.64	1482.01	74.51	5304.8	203.86	3.58	3.23	3.98	3822.79	3.08
203252_at	tumor suppressor deleted in oral cancer-related 1	NM_005851	10263	gb:NM_005851.1 /DB_XREF=gi:5031668 /GEN=DOC-1R /FEA=FLmRNA /CNT=119 /TID=Hs.25664.0 /TIER=FL+Stack /STK=61 /UG=Hs.25664 /LL=10263 /DEF=Homo sapiens tumor suppressor deleted in oral cancer-related 1 (DOC-1R), mRNA. /PROD=tumor suppressor deleted in oral cancer-related1 /FL=gb:BC002850.1 gb:AF089814.1 gb:NM_005851.1	895.27	80.79	1727.62	183.9	1.93	1.52	2.42	832.35	1078.22	86.37	3600.76	173.02	3.34	2.88	3.92	2522.54	1335.81	61.48	3502.61	154.76	2.62	2.36	2.91	2166.8	2.63
203260_at	CGI-130 protein	NM_016063	51020	gb:NM_016063.1 /DB_XREF=gi:7705623 /GEN=LOC51020 /FEA=FLmRNA /CNT=98 /TID=Hs.32826.0 /TIER=FL /STK=0 /UG=Hs.32826 /LL=51020 /DEF=Homo sapiens CGI-130 protein (LOC51020), mRNA. /PROD=CGI-130 protein /FL=gb:NM_016063.1 gb:BC001671.1 gb:AF151888.1	231.09	8.44	429.94	17.99	1.86	1.7	2.04	198.85	229.59	13.84	795.61	11.81	3.47	3.14	3.86	566.02	229.3	11.25	229.91	25.11	1	0.81	1.21	0.61	2.11
203266_s_at	mitogen-activated protein kinase kinase 4	NM_003010	6416	gb:NM_003010.1 /DB_XREF=gi:4506888 /GEN=MAP2K4 /FEA=FLmRNA /CNT=117 /TID=Hs.75217.0 /TIER=FL /STK=1 /UG=Hs.75217 /LL=6416 /DEF=Homo sapiens mitogen-activated protein kinase kinase 4 (MAP2K4), mRNA. /PROD=mitogen-activated protein kinase kinase 4 /FL=gb:L36870.1 gb:U17743.1 gb:NM_003010.1	429.56	15.99	871.96	49.2	2.03	1.81	2.26	442.4	363.18	22.85	1021.65	34.62	2.81	2.51	3.18	658.47	362.52	15.48	1190.26	62.17	3.28	2.93	3.67	827.74	2.70667
203269_at	neutral sphingomyelinase (N-SMase) activation associated factor	NM_003580	8439	gb:NM_003580.1 /DB_XREF=gi:4505464 /GEN=NSMAF /FEA=FLmRNA /CNT=120 /TID=Hs.78687.0 /TIER=FL+Stack /STK=55 /UG=Hs.78687 /LL=8439 /DEF=Homo sapiens neutral sphingomyelinase (N-SMase) activation associated factor (NSMAF), mRNA. /PROD=neutral sphingomyelinase (N-SMase) activationassociated factor /FL=gb:NM_003580.1	1472.5	102.07	1708.06	67.85	1.16	1.02	1.33	235.56	1179.32	72.24	1851.46	71.71	1.57	1.4	1.77	672.14	1091	23.59	2049.05	148.09	1.88	1.65	2.11	958.06	1.53667
203271_s_at	unc-119 homolog (C. elegans)	NM_005148	9094	gb:NM_005148.1 /DB_XREF=gi:4827047 /GEN=UNC119 /FEA=FLmRNA /CNT=122 /TID=Hs.81728.0 /TIER=FL+Stack /STK=69 /UG=Hs.81728 /LL=9094 /DEF=Homo sapiens unc119 (C.elegans) homolog (UNC119), mRNA. /PROD=unc119 (C.elegans) homolog /FL=gb:NM_005148.1 gb:AF028788.1 gb:U40998.1	397.33	19.43	1220.9	31.2	3.07	2.81	3.37	823.57	302.46	27.26	954.11	20.26	3.15	2.73	3.72	651.64	472.65	15.19	1264.76	149.89	2.68	2.14	3.22	792.11	2.96667
203274_at	coagulation factor VIII-associated (intronic transcript)	NM_012151	8263	gb:NM_012151.2 /DB_XREF=gi:12056462 /GEN=F8A /FEA=FLmRNA /CNT=117 /TID=Hs.83363.0 /TIER=FL+Stack /STK=36 /UG=Hs.83363 /LL=8263 /DEF=Homo sapiens coagulation factor VIII-associated (intronic transcript) (F8A), mRNA. /PROD=coagulation factor VIII-associated protein /FL=gb:NM_012151.2	1345.23	106.1	1814.22	145.88	1.35	1.12	1.62	468.99	1316.79	86.04	3465.65	60.35	2.63	2.37	2.96	2148.86	1235.67	132.52	2302.66	267.24	1.86	1.43	2.42	1066.98	1.94667
203275_at	interferon regulatory factor 2	NM_002199	3660	gb:NM_002199.2 /DB_XREF=gi:4755144 /GEN=IRF2 /FEA=FLmRNA /CNT=144 /TID=Hs.83795.0 /TIER=FL /STK=0 /UG=Hs.83795 /LL=3660 /DEF=Homo sapiens interferon regulatory factor 2 (IRF2), mRNA. /PROD=interferon regulatory factor 2 /FL=gb:NM_002199.2	471.34	42.71	588.15	41.53	1.25	1.04	1.52	116.81	442.51	29.36	925.31	55.3	2.09	1.81	2.43	482.8	536.94	25.24	942.13	76.5	1.75	1.49	2.04	405.18	1.69667
203283_s_at	heparan sulfate 2-O-sulfotransferase 1	AK023260	9653	gb:AK023260.1 /DB_XREF=gi:10435114 /FEA=FLmRNA /CNT=210 /TID=Hs.169939.0 /TIER=Stack /STK=26 /UG=Hs.169939 /LL=9653 /UG_GENE=HS2ST1 /UG_TITLE=heparan sulfate 2-O-sulfotransferase /DEF=Homo sapiens cDNA FLJ13198 fis, clone NT2RP3004454, highly similar to Homo sapiens mRNA for KIAA0448 protein. /FL=gb:NM_012262.2 gb:AB024568.1 gb:AB007917.1	395.91	31.89	464.02	31.15	1.17	0.99	1.4	68.1	216.93	14.66	404.96	23.28	1.87	1.62	2.17	188.04	267.97	18.39	715.78	49.7	2.67	2.27	3.14	447.81	1.90333
203285_s_at	heparan sulfate 2-O-sulfotransferase 1	NM_012262	9653	gb:NM_012262.2 /DB_XREF=gi:12545388 /GEN=HS2ST1 /FEA=FLmRNA /CNT=210 /TID=Hs.169939.0 /TIER=FL+Stack /STK=16 /UG=Hs.169939 /LL=9653 /DEF=Homo sapiens heparan sulfate 2-O-sulfotransferase (HS2ST1), mRNA. /PROD=heparan sulfate 2-O-sulfotransferase 1 /FL=gb:NM_012262.2 gb:AB024568.1 gb:AB007917.1	558.47	21.12	936.54	48.22	1.68	1.51	1.86	378.07	405.29	25.31	756.11	36.86	1.87	1.64	2.13	350.82	375.12	18.93	1509.38	44.14	4.02	3.66	4.44	1134.26	2.52333
203302_at	deoxycytidine kinase	NM_000788	1633	gb:NM_000788.1 /DB_XREF=gi:4503268 /GEN=DCK /FEA=FLmRNA /CNT=97 /TID=Hs.709.0 /TIER=FL+Stack /STK=26 /UG=Hs.709 /LL=1633 /DEF=Homo sapiens deoxycytidine kinase (DCK), mRNA. /PROD=deoxycytidine kinase /FL=gb:NM_000788.1 gb:M60527.1	1229.51	94.26	1748	96.03	1.42	1.22	1.67	518.49	1734.11	124.49	2651.99	146.24	1.53	1.32	1.78	917.89	1679.09	111.11	2705.88	206.26	1.61	1.36	1.9	1026.79	1.52
203303_at	t-complex-associated-testis-expressed 1-like	NM_006520	6990	gb:NM_006520.1 /DB_XREF=gi:5730086 /GEN=TCTE1L /FEA=FLmRNA /CNT=110 /TID=Hs.75307.0 /TIER=FL+Stack /STK=29 /UG=Hs.75307 /LL=6990 /DEF=Homo sapiens t-complex-associated-testis-expressed 1-like (TCTE1L), mRNA. /PROD=t-complex-associated-testis-expressed 1-like /FL=gb:BC000968.2 gb:U02556.1 gb:NM_006520.1	2769.23	123.09	3456.36	143.98	1.25	1.13	1.38	687.13	2450.39	99.18	4777.49	130.72	1.95	1.8	2.12	2327.1	2809	85.08	4262.47	185.79	1.52	1.39	1.65	1453.48	1.57333
203311_s_at	ADP-ribosylation factor 6	M57763	382	gb:M57763.1 /DB_XREF=gi:178988 /GEN=hARF6 /FEA=FLmRNA /CNT=91 /TID=Hs.89474.0 /TIER=FL /STK=0 /UG=Hs.89474 /LL=382 /DEF=Human ADP-ribosylation factor (hARF6) mRNA, complete cds. /PROD=ADP-ribosylation factor /FL=gb:M57763.1 gb:NM_001663.2 gb:BC002952.1	1045.87	39.14	2359.36	199.51	2.26	1.92	2.61	1313.49	974.32	25.4	1871.36	71.02	1.92	1.78	2.07	897.04	868.68	14.66	1871.34	488.21	2.15	1.23	3.08	1002.66	2.11
203313_s_at	TGFB-induced factor (TALE family homeobox)	NM_003244	7050	gb:NM_003244.1 /DB_XREF=gi:4507472 /GEN=TGIF /FEA=FLmRNA /CNT=128 /TID=Hs.90077.0 /TIER=FL+Stack /STK=32 /UG=Hs.90077 /LL=7050 /DEF=Homo sapiens TG-interacting factor (TALE family homeobox) (TGIF), mRNA. /PROD=TG-interacting factor (TALE family homeobox) /FL=gb:NM_003244.1 gb:BC000814.1 gb:AF179900.1	823.22	66.3	1680.08	82.76	2.04	1.76	2.4	856.86	730.25	52.95	2499.39	95.13	3.42	3.01	3.94	1769.14	931.24	37.04	2786.81	72.39	2.99	2.77	3.24	1855.57	2.81667
203320_at	lymphocyte adaptor protein	NM_005475	10019	gb:NM_005475.1 /DB_XREF=gi:4885454 /GEN=LNK /FEA=FLmRNA /CNT=122 /TID=Hs.13131.0 /TIER=FL+Stack /STK=49 /UG=Hs.13131 /LL=10019 /DEF=Homo sapiens lymphocyte adaptor protein (LNK), mRNA. /PROD=lymphocyte adaptor protein /FL=gb:NM_005475.1 gb:AF055581.1	618.92	30.93	1373.94	28.28	2.22	2.04	2.43	755.02	788.1	21.74	1376.14	34.61	1.75	1.64	1.86	588.04	442.67	27.07	1086	125.3	2.45	1.95	3.01	643.33	2.14
203322_at	KIAA0863 protein	AU145934	22850	gb:AU145934 /DB_XREF=gi:11007455 /DB_XREF=AU145934 /CLONE=HEMBA1006312 /FEA=FLmRNA /CNT=119 /TID=Hs.131915.0 /TIER=Stack /STK=38 /UG=Hs.131915 /LL=22850 /UG_GENE=KIAA0863 /UG_TITLE=KIAA0863 protein /FL=gb:NM_014913.1 gb:AB020670.1	1877.77	85.49	2869.93	84.44	1.53	1.4	1.67	992.16	1945.06	63.37	1644.02	61.11	-1.18	-1.09	-1.28	-301.04	1656.55	66.06	2720.25	157.23	1.64	1.46	1.84	1063.7	1.33915
203324_s_at	caveolin 2	NM_001233	858	gb:NM_001233.1 /DB_XREF=gi:4557412 /GEN=CAV2 /FEA=FLmRNA /CNT=116 /TID=Hs.139851.0 /TIER=FL+Stack /STK=8 /UG=Hs.139851 /LL=858 /DEF=Homo sapiens caveolin 2 (CAV2), mRNA. /PROD=caveolin 2 /FL=gb:AF035752.1 gb:BC005256.1 gb:NM_001233.1	2169.55	93.84	2641.76	124.74	1.22	1.1	1.35	472.21	1875.17	84.98	3512.47	73.71	1.87	1.73	2.04	1637.3	1703.63	60.76	3357.42	137.51	1.97	1.8	2.15	1653.79	1.68667
203327_at	insulin-degrading enzyme	N22903	3416	gb:N22903 /DB_XREF=gi:1137053 /DB_XREF=yx66e04.s1 /CLONE=IMAGE:266718 /FEA=FLmRNA /CNT=119 /TID=Hs.1508.0 /TIER=Stack /STK=32 /UG=Hs.1508 /LL=3416 /UG_GENE=IDE /UG_TITLE=insulin-degrading enzyme /FL=gb:M21188.1 gb:NM_004969.1	884.37	57.65	941.71	53	1.06	0.93	1.23	57.34	493.16	43.34	776.97	44.43	1.58	1.33	1.89	283.81	623.88	26.81	1089.03	98.33	1.75	1.47	2.04	465.15	1.46333
203335_at	phytanoyl-CoA hydroxylase (Refsum disease)	NM_006214	5264	gb:NM_006214.1 /DB_XREF=gi:5453883 /GEN=PHYH /FEA=FLmRNA /CNT=106 /TID=Hs.172887.0 /TIER=FL+Stack /STK=43 /UG=Hs.172887 /LL=5264 /DEF=Homo sapiens phytanoyl-CoA hydroxylase (Refsum disease) (PHYH), mRNA. /PROD=phytanoyl-CoA hydroxylase (Refsum disease) /FL=gb:NM_006214.1 gb:AF112977.1 gb:AF023462.1	1021.19	53.92	1217.22	93.67	1.19	1.02	1.38	196.02	928.8	27.01	1906.97	80.39	2.05	1.88	2.23	978.17	805.35	27.4	1415.57	146.22	1.76	1.45	2.08	610.22	1.66667
203336_s_at	integrin cytoplasmic domain-associated protein 1	AL548363	9270	gb:AL548363 /DB_XREF=gi:12883296 /DB_XREF=AL548363 /CLONE=CS0DI016YO13 (5 prime) /FEA=FLmRNA /CNT=113 /TID=Hs.173274.1 /TIER=Stack /STK=40 /UG=Hs.173274 /LL=9270 /UG_GENE=ICAP-1A /UG_TITLE=integrin cytoplasmic domain-associated protein 1 /FL=gb:AF012023.1 gb:NM_004763.1	2658.2	152.28	2245.84	98.32	-1.18	-1.05	-1.33	-412.36	2260.69	108.63	3862.52	164.72	1.71	1.54	1.9	1601.83	2282.31	60.99	3302.45	91.74	1.45	1.36	1.54	1020.14	1.33582
203338_at	protein phosphatase 2, regulatory subunit B (B56), epsilon isoform	NM_006246	5529	gb:NM_006246.1 /DB_XREF=gi:5453955 /GEN=PPP2R5E /FEA=FLmRNA /CNT=89 /TID=Hs.173328.0 /TIER=FL+Stack /STK=8 /UG=Hs.173328 /LL=5529 /DEF=Homo sapiens protein phosphatase 2, regulatory subunit B (B56), epsilon isoform (PPP2R5E), mRNA. /PROD=protein phosphatase 2, regulatory subunit B(B56), epsilon isoform /FL=gb:NM_006246.1 gb:L76703.1	517.46	26.1	710	23.71	1.37	1.24	1.52	192.54	364.64	28.13	926.78	41.3	2.54	2.21	2.96	562.14	343.07	20.07	641.78	33.94	1.87	1.64	2.13	298.71	1.92667
203344_s_at	retinoblastoma binding protein 8	NM_002894	5932	gb:NM_002894.1 /DB_XREF=gi:4506440 /GEN=RBBP8 /FEA=FLmRNA /CNT=93 /TID=Hs.29287.0 /TIER=FL+Stack /STK=29 /UG=Hs.29287 /LL=5932 /DEF=Homo sapiens retinoblastoma-binding protein 8 (RBBP8), mRNA. /PROD=retinoblastoma-binding protein 8 /FL=gb:AF043431.1 gb:NM_002894.1	2053.17	84.88	2519.66	56.72	1.23	1.14	1.33	466.49	1378.49	37.48	2951.32	47.59	2.14	2.03	2.26	1572.82	1555.49	28.85	2669.11	109.68	1.72	1.59	1.84	1113.62	1.69667
203354_s_at	ADP-ribosylation factor guanine nucleotide factor 6	AW117368	23362	gb:AW117368 /DB_XREF=gi:6085952 /DB_XREF=xd88h01.x1 /CLONE=IMAGE:2604721 /FEA=FLmRNA /CNT=113 /TID=Hs.6763.0 /TIER=Stack /STK=11 /UG=Hs.6763 /LL=23362 /UG_GENE=KIAA0942 /UG_TITLE=KIAA0942 protein /FL=gb:AF243495.2 gb:NM_015310.1	284.41	14.47	269.03	13.91	-1.06	-0.94	-1.19	-15.38	144	15.39	333.08	17.04	2.31	1.92	2.85	189.09	188.52	14.54	294.37	20.03	1.56	1.32	1.85	105.84	1.60447
203355_s_at	ADP-ribosylation factor guanine nucleotide factor 6	NM_015310	23362	gb:NM_015310.1 /DB_XREF=gi:7662395 /GEN=KIAA0942 /FEA=FLmRNA /CNT=113 /TID=Hs.6763.0 /TIER=FL+Stack /STK=21 /UG=Hs.6763 /LL=23362 /DEF=Homo sapiens KIAA0942 protein (KIAA0942), mRNA. /PROD=KIAA0942 protein /FL=gb:AF243495.2 gb:NM_015310.1	491.59	25.3	940.29	39.18	1.91	1.72	2.14	448.69	262.96	17.11	980.08	20.12	3.73	3.35	4.19	717.11	342.73	12.57	1569.68	62.78	4.58	4.19	5.01	1226.95	3.40667
203363_s_at	KIAA0652 gene product	AU153525	9776	gb:AU153525 /DB_XREF=gi:11015046 /DB_XREF=AU153525 /CLONE=NT2RP3003369 /FEA=FLmRNA /CNT=93 /TID=Hs.79672.0 /TIER=Stack /STK=19 /UG=Hs.79672 /LL=9776 /UG_GENE=KIAA0652 /UG_TITLE=KIAA0652 gene product /FL=gb:AB014552.1 gb:NM_014741.1	493.74	27.21	656.66	32.35	1.33	1.18	1.5	162.92	571.54	29.33	1273.15	47.97	2.23	2.01	2.48	701.61	629.51	29.42	1139.31	66.56	1.81	1.6	2.04	509.81	1.79
203364_s_at	KIAA0652 gene product	NM_014741	9776	gb:NM_014741.1 /DB_XREF=gi:7662225 /GEN=KIAA0652 /FEA=FLmRNA /CNT=93 /TID=Hs.79672.0 /TIER=FL /STK=0 /UG=Hs.79672 /LL=9776 /DEF=Homo sapiens KIAA0652 gene product (KIAA0652), mRNA. /PROD=KIAA0652 gene product /FL=gb:AB014552.1 gb:NM_014741.1	342.22	23.5	559.65	27.49	1.64	1.43	1.89	217.43	309.71	22.53	964.33	25.56	3.11	2.76	3.56	654.62	383.52	24.58	651.03	41.59	1.7	1.46	1.97	267.52	2.15
203372_s_at	suppressor of cytokine signaling 2	AB004903	8835	gb:AB004903.1 /DB_XREF=gi:2443360 /FEA=FLmRNA /CNT=152 /TID=Hs.110776.0 /TIER=FL /STK=0 /UG=Hs.110776 /LL=8835 /UG_GENE=STATI2 /DEF=Homo sapiens mRNA for STAT induced STAT inhibitor-2, complete cds. /PROD=STAT induced STAT inhibitor-2 /FL=gb:AF037989.1 gb:NM_003877.1 gb:AB006966.1 gb:AF020590.1 gb:AB004903.1	446.13	30.06	773.99	33.64	1.73	1.53	1.99	327.86	427.61	22.99	580.3	22.9	1.36	1.22	1.52	152.68	485.18	18.46	779.25	37.65	1.61	1.45	1.78	294.07	1.56667
203373_at	suppressor of cytokine signaling 2	NM_003877	8835	gb:NM_003877.1 /DB_XREF=gi:4507262 /GEN=STATI2 /FEA=FLmRNA /CNT=152 /TID=Hs.110776.0 /TIER=FL+Stack /STK=67 /UG=Hs.110776 /LL=8835 /DEF=Homo sapiens STAT induced STAT inhibitor-2 (STATI2), mRNA. /PROD=STAT induced STAT inhibitor-2 /FL=gb:AF037989.1 gb:NM_003877.1 gb:AB006966.1 gb:AF020590.1 gb:AB004903.1	596.5	37.28	929.05	64.19	1.56	1.33	1.81	332.55	546.22	23.96	1118.42	59.34	2.05	1.83	2.29	572.19	450.12	31.73	801.64	89.65	1.78	1.41	2.2	351.52	1.79667
203414_at	monocyte to macrophage differentiation-associated	NM_012329	23531	gb:NM_012329.1 /DB_XREF=gi:6912507 /GEN=MMD /FEA=FLmRNA /CNT=108 /TID=Hs.79889.0 /TIER=FL+Stack /STK=41 /UG=Hs.79889 /LL=23531 /DEF=Homo sapiens monocyte to macrophage differentiation-associated (MMD), mRNA. /PROD=monocyte to macrophagedifferentiation-associated, precursor /FL=gb:NM_012329.1	947.59	30.44	2106.77	124.09	2.22	1.98	2.48	1159.18	1026.22	40.7	1376.24	53.32	1.34	1.22	1.47	350.02	977.17	54.08	2301.57	92.83	2.36	2.11	2.64	1324.41	1.97333
203429_s_at	chromosome 1 open reading frame 9	NM_016227	51430	gb:NM_016227.1 /DB_XREF=gi:7705321 /GEN=CH1 /FEA=FLmRNA /CNT=122 /TID=Hs.108636.1 /TIER=FL+Stack /STK=62 /UG=Hs.108636 /LL=51430 /DEF=Homo sapiens membrane protein CH1 (CH1), mRNA. /PROD=membrane protein CH1 /FL=gb:NM_016227.1 gb:AF097535.1	725.07	40.28	832.56	41.14	1.15	1.02	1.3	107.5	391	16.07	653.46	22.72	1.67	1.53	1.83	262.46	471.36	26.34	1212.26	72.93	2.57	2.24	2.94	740.91	1.79667
203430_at	heme binding protein 2	NM_014320	23593	gb:NM_014320.1 /DB_XREF=gi:7657602 /GEN=SOUL /FEA=FLmRNA /CNT=143 /TID=Hs.111029.0 /TIER=FL /STK=0 /UG=Hs.111029 /LL=23593 /DEF=Homo sapiens putative heme-binding protein (SOUL), mRNA. /PROD=putative heme-binding protein /FL=gb:AF117616.1 gb:NM_014320.1	453.87	15.98	522.4	19.31	1.15	1.06	1.25	68.53	365.81	14.11	804.86	27.09	2.2	2.02	2.39	439.05	388.2	23.44	768.8	26.66	1.98	1.77	2.23	380.6	1.77667
203431_s_at	Rho GTPase-activating protein	NM_014715	9743	gb:NM_014715.1 /DB_XREF=gi:7662261 /GEN=KIAA0712 /FEA=FLmRNA /CNT=94 /TID=Hs.111138.0 /TIER=FL+Stack /STK=13 /UG=Hs.111138 /LL=9743 /DEF=Homo sapiens KIAA0712 gene product (KIAA0712), mRNA. /PROD=KIAA0712 gene product /FL=gb:AB018255.1 gb:NM_014715.1	141.07	9.51	250.2	14.75	1.77	1.53	2.06	109.12	73.88	10.55	240.39	14.23	3.25	2.57	4.32	166.51	106.71	10.87	259.99	15.11	2.44	2.02	2.99	153.29	2.48667
203438_at	stanniocalcin 2	AI435828	8614	gb:AI435828 /DB_XREF=gi:4305913 /DB_XREF=th79e05.x1 /CLONE=IMAGE:2124896 /FEA=FLmRNA /CNT=109 /TID=Hs.155223.0 /TIER=Stack /STK=18 /UG=Hs.155223 /LL=8614 /UG_GENE=STC2 /UG_TITLE=stanniocalcin 2 /FL=gb:AF098462.1 gb:AF031036.1 gb:NM_003714.1 gb:BC000658.1 gb:AB012664.1 gb:AF055460.1	456.36	29.5	715.59	36.65	1.57	1.37	1.8	259.23	283.3	16.29	816.14	21.98	2.88	2.6	3.21	532.84	335.29	17.43	583.61	46.35	1.74	1.48	2.03	248.32	2.06333
203445_s_at	conserved gene amplified in osteosarcoma	NM_005730	10106	gb:NM_005730.1 /DB_XREF=gi:5031964 /GEN=OS4 /FEA=FLmRNA /CNT=98 /TID=Hs.180669.0 /TIER=FL /STK=7 /UG=Hs.180669 /LL=10106 /DEF=Homo sapiens conserved gene amplified in osteosarcoma (OS4), mRNA. /PROD=conserved gene amplified in osteosarcoma /FL=gb:NM_005730.1 gb:U81556.1	858.07	48.2	2320.72	66.39	2.7	2.45	3.01	1462.64	752.37	46.97	2986.89	92.36	3.97	3.55	4.47	2234.52	789.23	22.7	2389.18	160.51	3.03	2.67	3.4	1599.96	3.23333
203453_at	sodium channel, nonvoltage-gated 1 alpha	NM_001038	6337	gb:NM_001038.1 /DB_XREF=gi:4506814 /GEN=SCNN1A /FEA=FLmRNA /CNT=113 /TID=Hs.2794.0 /TIER=FL+Stack /STK=36 /UG=Hs.2794 /LL=6337 /DEF=Homo sapiens sodium channel, nonvoltage-gated 1 alpha (SCNN1A), mRNA. /PROD=sodium channel, nonvoltage-gated 1 alpha /FL=gb:NM_001038.1	708.94	22.35	1114.73	36.6	1.57	1.46	1.69	405.79	1178.59	16.48	503.46	11.67	-2.34	-2.24	-2.45	-675.13	753.42	17.33	1277.84	99.21	1.7	1.47	1.92	524.42	1.23245
203457_at	syntaxin 7	NM_003569	8417	gb:NM_003569.1 /DB_XREF=gi:4507294 /GEN=STX7 /FEA=FLmRNA /CNT=101 /TID=Hs.299166.0 /TIER=FL /STK=0 /UG=Hs.299166 /LL=8417 /DEF=Homo sapiens syntaxin 7 (STX7), mRNA. /PROD=syntaxin 7 /FL=gb:NM_003569.1 gb:U77942.1	321.97	18.84	347.41	11	1.08	0.97	1.21	25.45	232.71	11	554.8	46.68	2.38	2.02	2.78	322.09	280.33	18.6	527.84	73.05	1.88	1.43	2.38	247.51	1.78
203480_s_at	KIAA1046 protein	NM_014928	22867	gb:NM_014928.1 /DB_XREF=gi:7662459 /GEN=KIAA1046 /FEA=FLmRNA /CNT=113 /TID=Hs.89519.0 /TIER=FL+Stack /STK=45 /UG=Hs.89519 /LL=22867 /DEF=Homo sapiens KIAA1046 protein (KIAA1046), mRNA. /PROD=KIAA1046 protein /FL=gb:AB028969.1 gb:NM_014928.1	645.52	35.85	1014.82	25.49	1.57	1.43	1.74	369.3	447.2	20.32	933.21	41.7	2.09	1.88	2.32	486.01	398.38	22.32	996.66	41.86	2.5	2.23	2.81	598.27	2.05333
203490_at	E74-like factor 4 (ets domain transcription factor)	NM_001421	2000	gb:NM_001421.1 /DB_XREF=gi:4503554 /GEN=ELF4 /FEA=FLmRNA /CNT=90 /TID=Hs.151139.0 /TIER=FL /STK=0 /UG=Hs.151139 /LL=2000 /DEF=Homo sapiens E74-like factor 4 (ets domain transcription factor) (ELF4), mRNA. /PROD=E74-like factor 4 (ets domain transcriptionfactor) /FL=gb:AF000670.1 gb:NM_001421.1 gb:U32645.1	240.36	18.31	397.12	25.37	1.65	1.4	1.95	156.75	158.15	23.39	762.85	22.08	4.82	3.86	6.4	604.7	270.13	15.54	644.28	38.61	2.39	2.08	2.73	374.14	2.95333
203492_x_at	translokin	AA918224	9702	gb:AA918224 /DB_XREF=gi:3058114 /DB_XREF=on82h06.s1 /CLONE=IMAGE:1563227 /FEA=FLmRNA /CNT=108 /TID=Hs.151791.0 /TIER=Stack /STK=11 /UG=Hs.151791 /LL=9702 /UG_GENE=KIAA0092 /UG_TITLE=KIAA0092 gene product /FL=gb:NM_014679.1 gb:D42054.1	1666.17	84.34	1598.15	59.43	-1.04	-0.94	-1.15	-68.02	1353.15	49.46	2093.25	87.34	1.55	1.41	1.69	740.1	1778.99	41.5	2669.2	170.12	1.5	1.33	1.67	890.22	1.33718
203494_s_at	translokin	NM_014679	9702	gb:NM_014679.1 /DB_XREF=gi:7661899 /GEN=KIAA0092 /FEA=FLmRNA /CNT=108 /TID=Hs.151791.0 /TIER=FL+Stack /STK=18 /UG=Hs.151791 /LL=9702 /DEF=Homo sapiens KIAA0092 gene product (KIAA0092), mRNA. /PROD=KIAA0092 gene product /FL=gb:NM_014679.1 gb:D42054.1	883.71	33.22	1064.97	33.8	1.21	1.11	1.31	181.26	649.86	37.27	1021.56	60.92	1.57	1.37	1.8	371.7	812.58	36.88	1569.96	86.53	1.93	1.72	2.17	757.38	1.57
203495_at	KIAA0014 gene product	NM_014665	9684	gb:NM_014665.1 /DB_XREF=gi:7661859 /GEN=KIAA0014 /FEA=FLmRNA /CNT=91 /TID=Hs.155650.0 /TIER=FL+Stack /STK=28 /UG=Hs.155650 /LL=9684 /DEF=Homo sapiens KIAA0014 gene product (KIAA0014), mRNA. /PROD=KIAA0014 gene product /FL=gb:D25216.1 gb:NM_014665.1	1668.56	71.44	2871.98	156.09	1.72	1.53	1.93	1203.42	1678.25	82.06	2212.42	35.11	1.32	1.21	1.44	534.17	1656.71	64.78	2955.14	132.87	1.78	1.62	1.97	1298.42	1.60667
203499_at	EphA2	NM_004431	1969	gb:NM_004431.1 /DB_XREF=gi:4758277 /GEN=EPHA2 /FEA=FLmRNA /CNT=111 /TID=Hs.171596.0 /TIER=FL+Stack /STK=51 /UG=Hs.171596 /LL=1969 /DEF=Homo sapiens EphA2 (EPHA2), mRNA. /PROD=EphA2 /FL=gb:NM_004431.1 gb:M59371.1	779.8	26.99	640.35	18.83	-1.22	-1.13	-1.31	-139.45	472.7	25.01	686.27	23.71	1.45	1.31	1.61	213.57	246.41	17.16	684.02	51.66	2.78	2.34	3.29	437.61	1.68322
203502_at	2,3-bisphosphoglycerate mutase	NM_001724	669	gb:NM_001724.1 /DB_XREF=gi:4502444 /GEN=BPGM /FEA=FLmRNA /CNT=150 /TID=Hs.198365.0 /TIER=FL+Stack /STK=67 /UG=Hs.198365 /LL=669 /DEF=Homo sapiens 2,3-bisphosphoglycerate mutase (BPGM), mRNA. /PROD=2,3-bisphosphoglycerate mutase /FL=gb:NM_001724.1	742.95	46.25	1103.32	56.03	1.49	1.3	1.7	360.36	667.31	32.12	2108.39	62.42	3.16	2.88	3.47	1441.09	627.4	44.58	1582.13	92.09	2.52	2.17	2.94	954.73	2.39
203514_at	mitogen-activated protein kinase kinase kinase 3	BF971923	4215	gb:BF971923 /DB_XREF=gi:12339138 /DB_XREF=602240326F1 /CLONE=IMAGE:4328791 /FEA=FLmRNA /CNT=94 /TID=Hs.29282.0 /TIER=Stack /STK=32 /UG=Hs.29282 /LL=4215 /UG_GENE=MAP3K3 /UG_TITLE=mitogen-activated protein kinase kinase kinase 3 /FL=gb:NM_002401.1 gb:U78876.1	192.35	8.28	258.2	16.09	1.34	1.18	1.52	65.85	120.95	22.47	366.53	17.35	3.03	2.29	4.39	245.59	210.88	18.37	458.85	33.02	2.18	1.81	2.63	247.96	2.18333
203520_s_at	zinc finger protein 318	AW613549	24149	gb:AW613549 /DB_XREF=gi:7318735 /DB_XREF=hh33g04.x1 /CLONE=IMAGE:2956950 /FEA=FLmRNA /CNT=108 /TID=Hs.48433.0 /TIER=Stack /STK=9 /UG=Hs.48433 /LL=24149 /UG_GENE=HRIHFB2436 /UG_TITLE=endocrine regulator /FL=gb:AF121141.1 gb:NM_014345.1	232.76	14.45	276.58	12.68	1.19	1.05	1.35	43.82	118.35	15.66	249.36	14.63	2.11	1.69	2.74	131.01	144.66	11.38	440.83	31.17	3.05	2.56	3.64	296.17	2.11667
203521_s_at	zinc finger protein 318	NM_014345	24149	gb:NM_014345.1 /DB_XREF=gi:7657183 /GEN=HRIHFB2436 /FEA=FLmRNA /CNT=108 /TID=Hs.48433.0 /TIER=FL /STK=0 /UG=Hs.48433 /LL=24149 /DEF=Homo sapiens endocrine regulator (HRIHFB2436), mRNA. /PROD=endocrine regulator /FL=gb:AF121141.1 gb:NM_014345.1	334.73	22.6	395.02	33.31	1.18	0.98	1.41	60.29	141.67	17.78	377.14	26.52	2.66	2.13	3.44	235.47	216.24	10.03	663.92	29.63	3.07	2.76	3.41	447.68	2.30333
203528_at	sema domain, immunoglobulin domain (Ig), transmembrane domain (TM) and short cytoplasmic domain, (semaphorin) 4D	NM_006378	10507	gb:NM_006378.1 /DB_XREF=gi:5454049 /GEN=SEMA4D /FEA=FLmRNA /CNT=102 /TID=Hs.79089.0 /TIER=FL+Stack /STK=36 /UG=Hs.79089 /LL=10507 /DEF=Homo sapiens sema domain, immunoglobulin domain (Ig), transmembrane domain (TM) and short cytoplasmic domain, (semaphorin) 4D (SEMA4D), mRNA. /PROD=sema domain, immunoglobulin domain (Ig),transmembrane domain (TM) and short cytoplasmic domain,(semaphorin) 4D /FL=g…	278.98	11.87	717.1	17.62	2.57	2.37	2.79	438.11	221.79	12.28	290.11	16.29	1.31	1.15	1.49	68.32	234.78	16.18	413.2	36.35	1.76	1.46	2.11	178.42	1.88
203534_at	LSM1 homolog, U6 small nuclear RNA associated (S. cerevisiae)	NM_014462	27257	gb:NM_014462.1 /DB_XREF=gi:7657312 /GEN=LSM1 /FEA=FLmRNA /CNT=99 /TID=Hs.111783.0 /TIER=FL+Stack /STK=62 /UG=Hs.111783 /LL=27257 /DEF=Homo sapiens Lsm1 protein (LSM1), mRNA. /PROD=Lsm1 protein /FL=gb:BC001767.1 gb:NM_014462.1 gb:AF000177.1	2488.81	87.4	3415.37	170.15	1.37	1.24	1.51	926.56	2552.53	98.67	3995.3	211.6	1.57	1.4	1.74	1442.77	2418.22	101.08	3561.96	161.88	1.47	1.33	1.63	1143.74	1.47
203543_s_at	basic transcription element binding protein 1	NM_001206	687	gb:NM_001206.1 /DB_XREF=gi:4557374 /GEN=BTEB1 /FEA=FLmRNA /CNT=168 /TID=Hs.150557.0 /TIER=FL /STK=0 /UG=Hs.150557 /LL=687 /DEF=Homo sapiens basic transcription element binding protein 1 (BTEB1), mRNA. /PROD=basic transcription element binding protein 1 /FL=gb:D31716.1 gb:NM_001206.1	857.93	40.11	1454.58	65.97	1.7	1.52	1.89	596.65	1128.71	29.09	1073.19	52.76	-1.05	-0.96	-1.16	-55.52	1091.47	38.44	2218.71	108.07	2.03	1.84	2.24	1127.24	1.56079
203550_s_at	chromosome 1 open reading frame 2	NM_006589	10712	gb:NM_006589.1 /DB_XREF=gi:5729751 /GEN=C1ORF2 /FEA=FLmRNA /CNT=107 /TID=Hs.19554.0 /TIER=FL+Stack /STK=38 /UG=Hs.19554 /LL=10712 /DEF=Homo sapiens chromosome 1 open reading frame 2 (C1ORF2), mRNA. /PROD=chromosome 1 open reading frame 2 /FL=gb:NM_006589.1	765	32.58	2086.24	69.47	2.73	2.5	2.98	1321.24	648.47	20.72	3105.13	64.93	4.79	4.5	5.1	2456.67	627.91	46.41	2214.92	188.63	3.53	2.92	4.24	1587.01	3.68333
203561_at	Fc fragment of IgG, low affinity IIa, receptor for (CD32)	NM_021642	2212	gb:NM_021642.1 /DB_XREF=gi:11056051 /GEN=FCGR2A /FEA=FLmRNA /CNT=142 /TID=Hs.78864.0 /TIER=FL+Stack /STK=8 /UG=Hs.78864 /LL=2212 /DEF=Homo sapiens Fc fragment of IgG, low affinity IIa, receptor for (CD32) (FCGR2A), mRNA. /PROD=Fc fragment of IgG, low affinity IIa, receptorfor (CD32) /FL=gb:M28697.1 gb:J03619.1 gb:M31932.1 gb:NM_021642.1	126.84	23.48	263.86	15.78	2.08	1.56	3.02	137.02	90.27	27.31	188.72	24.76	2.09	1.3	4.26	98.45	127.59	18.04	458.76	30.77	3.6	2.83	4.77	331.17	2.59
203563_at	actin filament associated protein	NM_021638	60312	gb:NM_021638.1 /DB_XREF=gi:11056013 /GEN=AFAP /FEA=FLmRNA /CNT=87 /TID=Hs.80306.0 /TIER=FL /STK=0 /UG=Hs.80306 /LL=60312 /DEF=Homo sapiens actin filament associated protein (AFAP), mRNA. /PROD=actin filament associated protein /FL=gb:AF188700.1 gb:NM_021638.1	1044.59	69.47	1531.94	78.73	1.47	1.28	1.69	487.34	877.92	48.41	1471.53	68.23	1.68	1.49	1.89	593.62	766.12	90.39	2381.57	97.18	3.11	2.57	3.89	1615.45	2.08667
203574_at	nuclear factor, interleukin 3 regulated	NM_005384	4783	gb:NM_005384.1 /DB_XREF=gi:4885516 /GEN=NFIL3 /FEA=FLmRNA /CNT=96 /TID=Hs.79334.0 /TIER=FL+Stack /STK=37 /UG=Hs.79334 /LL=4783 /DEF=Homo sapiens nuclear factor, interleukin 3 regulated (NFIL3), mRNA. /PROD=nuclear factor, interleukin 3 regulated /FL=gb:NM_005384.1 gb:U26173.1	694.83	31.03	755.56	37.95	1.09	0.97	1.21	60.73	545.27	28.7	1244.32	69.1	2.28	2.01	2.59	699.05	667.87	24.25	1095.42	49.6	1.64	1.49	1.8	427.54	1.67
203575_at	casein kinase 2, alpha prime polypeptide	NM_001896	1459	gb:NM_001896.1 /DB_XREF=gi:4503096 /GEN=CSNK2A2 /FEA=FLmRNA /CNT=115 /TID=Hs.82201.0 /TIER=FL+Stack /STK=70 /UG=Hs.82201 /LL=1459 /DEF=Homo sapiens casein kinase 2, alpha prime polypeptide (CSNK2A2), mRNA. /PROD=casein kinase 2, alpha prime polypeptide /FL=gb:NM_001896.1 gb:M55268.1	392.25	29.43	750.32	36.69	1.91	1.66	2.23	358.07	361.59	22.64	1050.38	57.93	2.9	2.53	3.34	688.8	368.13	14.24	1082.3	72.23	2.94	2.58	3.33	714.17	2.58333
203578_s_at	solute carrier family 7 (cationic amino acid transporter, y+ system), member 6	BG230586	9057	gb:BG230586 /DB_XREF=gi:12725619 /DB_XREF=naf40g01.x1 /CLONE=IMAGE:4143552 /FEA=FLmRNA /CNT=91 /TID=Hs.10315.0 /TIER=Stack /STK=11 /UG=Hs.10315 /LL=9057 /UG_GENE=SLC7A6 /UG_TITLE=solute carrier family 7 (cationic amino acid transporter, y+ system), member 6 /FL=gb:NM_003983.1 gb:D87432.1	353.93	24.13	402.64	27.57	1.14	0.97	1.33	48.72	208.58	25.82	534.1	27	2.56	2.09	3.26	325.51	225.67	16.88	793.3	45.12	3.52	3.02	4.12	567.62	2.40667
203579_s_at	solute carrier family 7 (cationic amino acid transporter, y+ system), member 6	AI660619	9057	gb:AI660619 /DB_XREF=gi:4764202 /DB_XREF=wf21h04.x1 /CLONE=IMAGE:2351287 /FEA=FLmRNA /CNT=91 /TID=Hs.10315.0 /TIER=Stack /STK=9 /UG=Hs.10315 /LL=9057 /UG_GENE=SLC7A6 /UG_TITLE=solute carrier family 7 (cationic amino acid transporter, y+ system), member 6 /FL=gb:NM_003983.1 gb:D87432.1	405.79	20.93	579.01	23.41	1.43	1.28	1.59	173.22	301.17	26.04	792.29	48.45	2.63	2.22	3.15	491.12	346.1	13.25	566.2	57.41	1.64	1.35	1.93	220.1	1.9
203580_s_at	solute carrier family 7 (cationic amino acid transporter, y+ system), member 6	NM_003983	9057	gb:NM_003983.1 /DB_XREF=gi:4507052 /GEN=SLC7A6 /FEA=FLmRNA /CNT=91 /TID=Hs.10315.0 /TIER=FL+Stack /STK=19 /UG=Hs.10315 /LL=9057 /DEF=Homo sapiens solute carrier family 7 (cationic amino acid transporter, y+ system), member 6 (SLC7A6), mRNA. /PROD=solute carrier family 7 (cationic amino acidtransporter, y+ system), member 6 /FL=gb:NM_003983.1 gb:D87432.1	1466.07	88.93	2401.7	94.64	1.64	1.46	1.85	935.63	1125.42	50.59	2659.46	82.93	2.36	2.16	2.59	1534.04	824.43	45.94	2044.84	128.1	2.48	2.16	2.85	1220.41	2.16
203585_at	zinc finger protein 185 (LIM domain)	NM_007150	7739	gb:NM_007150.1 /DB_XREF=gi:6005971 /GEN=ZNF185 /FEA=FLmRNA /CNT=94 /TID=Hs.16622.0 /TIER=FL+Stack /STK=40 /UG=Hs.16622 /LL=7739 /DEF=Homo sapiens zinc finger protein 185 (LIM domain) (ZNF185), mRNA. /PROD=zinc finger protein 185 (LIM domain) /FL=gb:NM_007150.1	368.8	22.82	721.35	32.95	1.96	1.73	2.23	352.55	480.39	25.06	507.44	31.83	1.06	0.92	1.21	27.05	607.74	21.08	1230.29	57.07	2.02	1.84	2.22	622.55	1.68
203593_at	CD2-associated protein	NM_012120	23607	gb:NM_012120.1 /DB_XREF=gi:11321633 /GEN=CD2AP /FEA=FLmRNA /CNT=81 /TID=Hs.265561.0 /TIER=FL+Stack /STK=19 /UG=Hs.265561 /LL=23607 /DEF=Homo sapiens CD2-associated protein (CD2AP), mRNA. /PROD=CD2-associated protein /FL=gb:AF146277.1 gb:NM_012120.1 gb:AF164377.1	1210.51	66.05	1774.44	77.98	1.47	1.31	1.65	563.94	939.49	36.53	1693.56	83.18	1.8	1.62	2	754.07	1074.53	39.27	2055.52	94.47	1.91	1.73	2.11	980.98	1.72667
203603_s_at	zinc finger homeobox 1b	NM_014795	9839	gb:NM_014795.1 /DB_XREF=gi:7662183 /GEN=ZFHX1B /FEA=FLmRNA /CNT=87 /TID=Hs.34871.0 /TIER=FL+Stack /STK=26 /UG=Hs.34871 /LL=9839 /DEF=Homo sapiens zinc finger homeobox 1B (ZFHX1B), mRNA. /PROD=zinc finger homeobox 1B /FL=gb:NM_014795.1 gb:AB011141.1	187.49	11.56	415.8	15.49	2.22	1.98	2.51	228.31	172.4	12.8	356.59	15.21	2.07	1.8	2.39	184.19	159.65	15.63	180.47	22.66	1.13	0.86	1.46	20.82	1.80667
203617_x_at	ELK1, member of ETS oncogene family	NM_005229	2002	gb:NM_005229.2 /DB_XREF=gi:11496880 /GEN=ELK1 /FEA=FLmRNA /CNT=93 /TID=Hs.181128.0 /TIER=FL+Stack /STK=33 /UG=Hs.181128 /LL=2002 /DEF=Homo sapiens ELK1, member of ETS oncogene family (ELK1), mRNA. /PROD=ELK1 protein /FL=gb:AB016193.1 gb:NM_005229.2	247.54	12.52	1031.89	33.52	4.17	3.78	4.61	784.35	220.12	21.76	1202.51	32.8	5.46	4.67	6.56	982.38	237.01	21.78	840.38	38.51	3.55	3.02	4.24	603.37	4.39333
203627_at	insulin-like growth factor 1 receptor	AI830698	3480	gb:AI830698 /DB_XREF=gi:5451454 /DB_XREF=wj52f06.x1 /CLONE=IMAGE:2406467 /FEA=FLmRNA /CNT=95 /TID=Hs.239176.0 /TIER=Stack /STK=11 /UG=Hs.239176 /LL=3480 /UG_GENE=IGF1R /UG_TITLE=insulin-like growth factor 1 receptor /FL=gb:NM_000875.2	316.16	20.76	333.31	23.67	1.05	0.9	1.24	17.16	208.07	24.71	529.83	27.74	2.55	2.08	3.21	321.76	185.92	14.18	404.69	21.08	2.18	1.88	2.55	218.78	1.92667
203628_at	insulin-like growth factor 1 receptor	H05812	3480	gb:H05812 /DB_XREF=gi:869364 /DB_XREF=yl77f04.s1 /CLONE=IMAGE:44149 /FEA=FLmRNA /CNT=95 /TID=Hs.239176.0 /TIER=Stack /STK=24 /UG=Hs.239176 /LL=3480 /UG_GENE=IGF1R /UG_TITLE=insulin-like growth factor 1 receptor /FL=gb:NM_000875.2	1190.93	35.75	2576.08	49.89	2.16	2.04	2.3	1385.15	1458.59	58.96	912.03	36.43	-1.6	-1.46	-1.76	-546.56	1217.01	41.88	2510.25	79.04	2.06	1.91	2.23	1293.23	1.615
203648_at	KIAA0218 gene product	NM_014760	9797	gb:NM_014760.1 /DB_XREF=gi:7662007 /GEN=KIAA0218 /FEA=FLmRNA /CNT=105 /TID=Hs.75863.0 /TIER=FL+Stack /STK=67 /UG=Hs.75863 /LL=9797 /DEF=Homo sapiens KIAA0218 gene product (KIAA0218), mRNA. /PROD=KIAA0218 gene product /FL=gb:D86972.1 gb:NM_014760.1	634.99	30.34	742.92	21.38	1.17	1.07	1.29	107.93	603.95	37.55	1142.36	37.68	1.89	1.69	2.13	538.41	558.97	30.64	874.32	60.64	1.56	1.35	1.81	315.35	1.54
203651_at	zinc finger, FYVE domain containing 16	NM_014733	9765	gb:NM_014733.1 /DB_XREF=gi:7662047 /GEN=KIAA0305 /FEA=FLmRNA /CNT=95 /TID=Hs.83790.0 /TIER=FL /STK=7 /UG=Hs.83790 /LL=9765 /DEF=Homo sapiens KIAA0305 gene product (KIAA0305), mRNA. /PROD=KIAA0305 gene product /FL=gb:AB002303.1 gb:NM_014733.1	734.23	20.33	998.53	48.09	1.36	1.24	1.49	264.31	437.93	24.56	823.35	22.58	1.88	1.7	2.09	385.41	539.11	15.1	668.17	46.17	1.24	1.09	1.39	129.06	1.49333
203660_s_at	pericentrin 2 (kendrin)	NM_006031	5116	gb:NM_006031.1 /DB_XREF=gi:5174478 /GEN=PCNT /FEA=FLmRNA /CNT=77 /TID=Hs.15896.0 /TIER=FL+Stack /STK=34 /UG=Hs.15896 /LL=5116 /DEF=Homo sapiens pericentrin (PCNT), mRNA. /PROD=pericentrin /FL=gb:U52962.1 gb:NM_006031.1	2236.38	93.98	4236.78	116.01	1.89	1.75	2.06	2000.4	2695.75	78.12	3471.59	152.26	1.29	1.18	1.4	775.84	2503.07	109.2	4962.54	185.79	1.98	1.8	2.18	2459.47	1.72
203664_s_at	polymerase (RNA) II (DNA directed) polypeptide D	NM_004805	5433	gb:NM_004805.1 /DB_XREF=gi:4758573 /GEN=POLR2D /FEA=FLmRNA /CNT=91 /TID=Hs.194638.0 /TIER=FL+Stack /STK=16 /UG=Hs.194638 /LL=5433 /DEF=Homo sapiens polymerase (RNA) II (DNA directed) polypeptide D (POLR2D), mRNA. /PROD=polymerase (RNA) II (DNA directed) polypeptideD /FL=gb:BC002958.1 gb:NM_004805.1	2558.16	66.88	3740.66	142.49	1.46	1.35	1.58	1182.5	2867.73	69.23	3633.34	72.15	1.27	1.2	1.33	765.61	2882.88	97.46	4157.29	180.15	1.44	1.32	1.58	1274.41	1.39
203674_at	helicase with zinc finger domain	NM_014877	9931	gb:NM_014877.1 /DB_XREF=gi:7661883 /GEN=KIAA0054 /FEA=FLmRNA /CNT=77 /TID=Hs.3085.0 /TIER=FL /STK=7 /UG=Hs.3085 /LL=9931 /DEF=Homo sapiens KIAA0054 gene product; Helicase (KIAA0054), mRNA. /PROD=KIAA0054 gene product; Helicase /FL=gb:NM_014877.1 gb:D29677.1	277.63	19.1	363.31	27.23	1.31	1.1	1.55	85.69	104.41	26.35	330.06	20.11	3.16	2.2	5.44	225.65	274.28	17.08	464.19	42.11	1.69	1.4	2.02	189.9	2.05333
203685_at	B-cell CLL/lymphoma 2	NM_000633	596	gb:NM_000633.1 /DB_XREF=gi:4557354 /GEN=BCL2 /FEA=FLmRNA /CNT=113 /TID=Hs.79241.1 /TIER=FL+Stack /STK=39 /UG=Hs.79241 /LL=596 /DEF=Homo sapiens B-cell CLLlymphoma 2 (BCL2), nuclear gene encoding mitochondrial protein, transcript variant alpha, mRNA. /PROD=B-cell lymphoma protein 2 alpha /FL=gb:M13994.1 gb:NM_000633.1	123.22	13.82	227.14	22.09	1.84	1.45	2.37	103.92	64.96	10.34	190.2	15.54	2.93	2.22	4.06	125.24	84.95	13.63	222.93	39.82	2.62	1.73	3.91	137.98	2.46333
203688_at	polycystic kidney disease 2 (autosomal dominant)	NM_000297	5311	gb:NM_000297.1 /DB_XREF=gi:4505834 /GEN=PKD2 /FEA=FLmRNA /CNT=104 /TID=Hs.82001.0 /TIER=FL+Stack /STK=46 /UG=Hs.82001 /LL=5311 /DEF=Homo sapiens polycystic kidney disease 2 (autosomal dominant) (PKD2), mRNA. /PROD=polycystin 2 /FL=gb:NM_000297.1 gb:U50928.1	310.37	20.76	349.25	17.93	1.13	0.98	1.3	38.88	208.49	16.01	653.62	18.72	3.14	2.76	3.61	445.13	159.01	11.59	472.53	37.08	2.97	2.49	3.54	313.52	2.41333
203692_s_at	E2F transcription factor 3	AI640363	1871	gb:AI640363 /DB_XREF=gi:4703472 /DB_XREF=wa17d03.x1 /CLONE=IMAGE:2298341 /FEA=FLmRNA /CNT=90 /TID=Hs.1189.0 /TIER=Stack /STK=18 /UG=Hs.1189 /LL=1871 /UG_GENE=E2F3 /UG_TITLE=E2F transcription factor 3 /FL=gb:NM_001949.2	430.07	28.96	609.47	27.08	1.42	1.24	1.62	179.4	337.47	23.28	1085.98	48.04	3.22	2.82	3.7	748.5	331.76	35.52	376.92	59.99	1.14	0.81	1.54	45.17	1.92667
203700_s_at	deiodinase, iodothyronine, type II	NM_013989	1734	gb:NM_013989.1 /DB_XREF=gi:7549802 /GEN=DIO2 /FEA=FLmRNA /CNT=100 /TID=Hs.154424.0 /TIER=FL+Stack /STK=30 /UG=Hs.154424 /LL=1734 /DEF=Homo sapiens deiodinase, iodothyronine, type II (DIO2), transcript variant 1, mRNA. /PROD=deiodinase, iodothyronine, type II /FL=gb:NM_013989.1 gb:AF093774.1 gb:U53506.1	432.1	22.03	1098.25	22.64	2.54	2.33	2.79	666.15	486.64	16.86	454.78	17.06	-1.07	-0.98	-1.16	-31.86	453.92	9.05	1125.17	140.78	2.48	1.96	3	671.25	1.98486
203702_s_at	KIAA0173 gene product	AL043927	9654	gb:AL043927 /DB_XREF=gi:5935917 /DB_XREF=DKFZp434F1028_s1 /CLONE=DKFZp434F1028 /FEA=FLmRNA /CNT=93 /TID=Hs.169910.0 /TIER=Stack /STK=31 /UG=Hs.169910 /LL=9654 /UG_GENE=KIAA0173 /UG_TITLE=KIAA0173 gene product /FL=gb:NM_014640.1 gb:D79995.1	257.22	15.91	245.69	18.7	-1.05	-0.89	-1.23	-11.53	162.84	14	332.25	14.02	2.04	1.75	2.41	169.42	152.31	16.14	516.91	21.07	3.39	2.85	4.15	364.6	2.12746
203725_at	growth arrest and DNA-damage-inducible, alpha	NM_001924	1647	gb:NM_001924.2 /DB_XREF=gi:9790904 /GEN=GADD45A /FEA=FLmRNA /CNT=108 /TID=Hs.80409.0 /TIER=FL+Stack /STK=63 /UG=Hs.80409 /LL=1647 /DEF=Homo sapiens growth arrest and DNA-damage-inducible, alpha (GADD45A), mRNA. /PROD=growth arrest and DNA-damage-inducible, alpha /FL=gb:M60974.1 gb:NM_001924.2	1085.71	49.79	1285.34	44.41	1.18	1.08	1.3	199.63	1102.95	38.4	2230.58	80.27	2.02	1.86	2.2	1127.63	745.44	12.62	1918.97	106.92	2.57	2.33	2.82	1173.53	1.92333
203733_at	dexamethasone-induced transcript	NM_014015	28955	gb:NM_014015.2 /DB_XREF=gi:13384596 /GEN=MYLE /FEA=FLmRNA /CNT=105 /TID=Hs.11902.0 /TIER=FL+Stack /STK=42 /UG=Hs.11902 /LL=28955 /DEF=Homo sapiens MYLE protein (MYLE), mRNA. /PROD=MYLE protein /FL=gb:BC001083.1 gb:NM_014015.2 gb:AF108145.2	770.76	17.86	661.4	29.8	-1.17	-1.07	-1.27	-109.36	658.94	29.89	1410.25	47.85	2.14	1.95	2.35	751.31	618.6	19.57	1040.66	40.53	1.68	1.55	1.83	422.06	1.55823
203734_at	FOXJ2 forkhead factor	NM_018416	55810	gb:NM_018416.1 /DB_XREF=gi:8923841 /GEN=LOC55810 /FEA=FLmRNA /CNT=92 /TID=Hs.120844.0 /TIER=FL+Stack /STK=53 /UG=Hs.120844 /LL=55810 /DEF=Homo sapiens FOXJ2 forkhead factor (LOC55810), mRNA. /PROD=FOXJ2 forkhead factor /FL=gb:AF155132.1 gb:NM_018416.1	315.88	15.74	672.59	20.84	2.13	1.94	2.35	356.7	221.23	14.15	824.79	29.8	3.73	3.31	4.22	603.56	254.13	13.08	590.39	52.42	2.32	1.95	2.73	336.27	2.72667
203748_x_at	RNA binding motif, single stranded interacting protein 1	NM_016839	5937	gb:NM_016839.1 /DB_XREF=gi:8400723 /GEN=RBMS1 /FEA=FLmRNA /CNT=145 /TID=Hs.241567.0 /TIER=FL+Stack /STK=26 /UG=Hs.241567 /LL=5937 /DEF=Homo sapiens RNA binding motif, single stranded interacting protein 1 (RBMS1), transcript variant MSSP-2, mRNA. /PROD=RNA binding motif, single stranded interactingprotein 1, isoform b /FL=gb:NM_016839.1	797.18	43.94	1319.66	60.38	1.66	1.47	1.87	522.48	860.37	50.74	1114.02	66.93	1.29	1.13	1.49	253.65	744.79	31.25	1212.85	84.93	1.63	1.42	1.86	468.07	1.52667
203751_x_at	jun D proto-oncogene	AI762296	3727	gb:AI762296 /DB_XREF=gi:5177963 /DB_XREF=wh86e06.x1 /CLONE=IMAGE:2387650 /FEA=FLmRNA /CNT=113 /TID=Hs.2780.0 /TIER=Stack /STK=40 /UG=Hs.2780 /LL=3727 /UG_GENE=JUND /UG_TITLE=jun D proto-oncogene /FL=gb:NM_005354.2	198.42	29.3	2154.25	62.29	10.86	8.69	14.39	1955.84	245.36	36.64	494.27	28.28	2.01	1.58	2.71	248.91	374.52	31.71	1509.81	86.96	4.03	3.42	4.8	1135.29	5.63333
203755_at	BUB1 budding uninhibited by benzimidazoles 1 homolog beta (yeast)	NM_001211	701	gb:NM_001211.2 /DB_XREF=gi:5729749 /GEN=BUB1B /FEA=FLmRNA /CNT=92 /TID=Hs.36708.0 /TIER=FL+Stack /STK=33 /UG=Hs.36708 /LL=701 /DEF=Homo sapiens budding uninhibited by benzimidazoles 1 (yeast homolog), beta (BUB1B), mRNA. /PROD=budding uninhibited by benzimidazoles 1 (yeasthomolog), beta /FL=gb:AF107297.1 gb:AF053306.1 gb:AF068760.1 gb:AF046918.1 gb:NM_001211.2 gb:AF046079.2 gb:AF035933.1	1404.13	62.35	1309.34	56.6	-1.07	-0.97	-1.19	-94.79	1126.35	25.83	1713.74	60.06	1.52	1.42	1.63	587.39	1035.57	33.04	2059.49	88.02	1.99	1.82	2.17	1023.93	1.48153
203765_at	grancalcin, EF-hand calcium binding protein	NM_012198	25801	gb:NM_012198.1 /DB_XREF=gi:6912387 /GEN=GCL /FEA=FLmRNA /CNT=86 /TID=Hs.79381.0 /TIER=FL+Stack /STK=19 /UG=Hs.79381 /LL=25801 /DEF=Homo sapiens grancalcin (GCL), mRNA. /PROD=grancalcin /FL=gb:NM_012198.1 gb:BC005214.1 gb:M81637.1	660.09	33.36	1000.79	62.66	1.52	1.33	1.73	340.69	629.39	54.61	1513.05	57.74	2.4	2.07	2.84	883.65	468.85	29.99	271.42	20.79	-1.73	-1.47	-2.04	-197.43	1.49934
203789_s_at	sema domain, immunoglobulin domain (Ig), short basic domain, secreted, (semaphorin) 3C	NM_006379	10512	gb:NM_006379.1 /DB_XREF=gi:5454047 /GEN=SEMA3C /FEA=FLmRNA /CNT=92 /TID=Hs.171921.0 /TIER=FL+Stack /STK=18 /UG=Hs.171921 /LL=10512 /DEF=Homo sapiens sema domain, immunoglobulin domain (Ig), short basic domain, secreted, (semaphorin) 3C (SEMA3C), mRNA. /PROD=sema domain, immunoglobulin domain (Ig), shortbasic domain, secreted, (semaphorin) 3C /FL=gb:NM_006379.1 gb:AB000220.1	564.78	16.5	689.39	40.57	1.22	1.09	1.36	124.61	385.67	22.72	569.13	25.31	1.48	1.31	1.67	183.46	247.58	20.21	768.17	38.4	3.1	2.66	3.66	520.58	1.93333
203793_x_at	ring finger protein 110	NM_007144	7703	gb:NM_007144.1 /DB_XREF=gi:6005963 /GEN=ZNF144 /FEA=FLmRNA /CNT=75 /TID=Hs.184669.0 /TIER=FL /STK=0 /UG=Hs.184669 /LL=7703 /DEF=Homo sapiens zinc finger protein 144 (Mel-18) (ZNF144), mRNA. /PROD=zinc finger protein 144 (Mel-18) /FL=gb:BC004858.1 gb:D13969.1 gb:NM_007144.1	711.75	31.79	1616.88	116.31	2.27	1.97	2.6	905.12	798.17	43.31	1623.66	78.38	2.03	1.81	2.3	825.49	768.39	18.01	1002.06	70.84	1.3	1.15	1.47	233.67	1.86667
203794_at	CDC42 binding protein kinase alpha (DMPK-like)	NM_014826	8476	gb:NM_014826.1 /DB_XREF=gi:7662135 /GEN=KIAA0451 /FEA=FLmRNA /CNT=92 /TID=Hs.18586.0 /TIER=FL+Stack /STK=28 /UG=Hs.18586 /LL=9876 /DEF=Homo sapiens KIAA0451 gene product (KIAA0451), mRNA. /PROD=KIAA0451 gene product /FL=gb:AB007920.1 gb:NM_014826.1	811.74	36.46	1265.58	66.2	1.56	1.39	1.75	453.84	710.09	41.37	425.1	38.88	-1.67	-1.41	-2.01	-284.99	637.31	23.58	1007.29	100.3	1.58	1.31	1.86	369.99	1.24627
203801_at	Siah-interacting protein	AA013164	27101	gb:AA013164 /DB_XREF=gi:1474190 /DB_XREF=ze35e12.s1 /CLONE=IMAGE:361006 /FEA=FLmRNA /CNT=81 /TID=Hs.247324.0 /TIER=Stack /STK=14 /UG=Hs.247324 /LL=63931 /UG_GENE=LOC63931 /UG_TITLE=hypothetical protein LOC63931 /FL=gb:NM_022100.1	546.52	28.08	595.32	42.62	1.09	0.94	1.26	48.79	405.98	28.76	888.09	38.96	2.19	1.91	2.52	482.11	521.46	11.47	892.1	38.66	1.71	1.58	1.85	370.64	1.66333
203823_at	regulator of G-protein signalling 3	NM_021106	5998	gb:NM_021106.1 /DB_XREF=gi:10864074 /GEN=RGS3 /FEA=FLmRNA /CNT=77 /TID=Hs.82294.0 /TIER=FL+Stack /STK=35 /UG=Hs.82294 /LL=5998 /DEF=Homo sapiens regulator of G-protein signalling 3 (RGS3), mRNA. /PROD=regulator of G-protein signalling 3 /FL=gb:U27655.1 gb:NM_021106.1	351.36	22.48	583.37	25.83	1.66	1.46	1.89	232.01	317.57	17.18	69.65	20.11	-4.56	-3.05	-8.72	-247.92	354.48	12.35	551.31	45.11	1.56	1.33	1.79	196.84	1.14643
203865_s_at	adenosine deaminase, RNA-specific, B1 (RED1 homolog rat)	NM_015833	104	gb:NM_015833.1 /DB_XREF=gi:7669476 /GEN=ADARB1 /FEA=FLmRNA /CNT=92 /TID=Hs.85302.0 /TIER=FL+Stack /STK=52 /UG=Hs.85302 /LL=104 /DEF=Homo sapiens adenosine deaminase, RNA-specific, B1 (homolog of rat RED1) (ADARB1), transcript variant DRABA2b, mRNA. /PROD=RNA-specific adenosine deaminase B1, isoformDRABA2b /FL=gb:U76421.1 gb:U82121.1 gb:NM_015833.1	492.76	34.07	566.64	37.83	1.15	0.98	1.35	73.88	371.98	32.73	756.16	51.44	2.03	1.7	2.45	384.19	397.01	14.92	651.76	71.47	1.64	1.33	1.96	254.74	1.60667
203869_at	ubiquitin specific protease 46	AK024318	64854	gb:AK024318.1 /DB_XREF=gi:10436669 /FEA=FLmRNA /CNT=120 /TID=Hs.109268.0 /TIER=Stack /STK=22 /UG=Hs.109268 /LL=64854 /UG_GENE=FLJ12552 /UG_TITLE=hypothetical protein FLJ12552 /DEF=Homo sapiens cDNA FLJ14256 fis, clone PLACE1000007, weakly similar to PROBABLE UBIQUITIN CARBOXYL-TERMINAL HYDROLASE R10E11.3 (EC 3.1.2.15). /FL=gb:NM_022832.1	229.98	12.22	390.72	12.49	1.7	1.54	1.89	160.74	144.35	12.23	399.53	13.55	2.77	2.4	3.25	255.18	177.06	7.62	253.37	23.02	1.43	1.2	1.68	76.31	1.96667
203870_at	ubiquitin specific protease 46	BE856374	64854	gb:BE856374 /DB_XREF=gi:10369335 /DB_XREF=7f93f06.x1 /CLONE=IMAGE:3304547 /FEA=FLmRNA /CNT=120 /TID=Hs.109268.0 /TIER=Stack /STK=22 /UG=Hs.109268 /LL=64854 /UG_GENE=FLJ12552 /UG_TITLE=hypothetical protein FLJ12552 /FL=gb:NM_022832.1	162.05	8.76	341.27	13.56	2.11	1.89	2.36	179.22	86.1	12.49	354.99	12.47	4.12	3.3	5.44	268.89	147.1	14.16	330.91	33.13	2.25	1.78	2.83	183.81	2.82667
203894_at	tubulin, gamma 2	NM_016437	27175	gb:NM_016437.1 /DB_XREF=gi:7706750 /GEN=TUBG2 /FEA=FLmRNA /CNT=84 /TID=Hs.279669.0 /TIER=FL+Stack /STK=25 /UG=Hs.279669 /LL=27175 /DEF=Homo sapiens tubulin, gamma 2 (TUBG2), mRNA. /PROD=tubulin, gamma 2 /FL=gb:NM_016437.1 gb:AF225971.1	436.03	26.52	854.86	27.97	1.96	1.76	2.21	418.83	436.51	28.68	481.85	18.2	1.1	0.98	1.26	45.34	413.66	9.03	863.14	61.43	2.09	1.83	2.34	449.49	1.71667
203905_at	poly(A)-specific ribonuclease (deadenylation nuclease)	NM_002582	5073	gb:NM_002582.1 /DB_XREF=gi:4505610 /GEN=PARN /FEA=FLmRNA /CNT=69 /TID=Hs.43445.0 /TIER=FL+Stack /STK=29 /UG=Hs.43445 /LL=5073 /DEF=Homo sapiens poly(A)-specific ribonuclease (deadenylation nuclease) (PARN), mRNA. /PROD=poly(A)-specific ribonuclease (deadenylationnuclease) /FL=gb:NM_002582.1	1092.81	61.3	1390.48	59.73	1.27	1.13	1.43	297.67	1008.52	43.27	2359.26	79.65	2.34	2.14	2.56	1350.74	971.91	28.61	2203.81	140.63	2.27	2.01	2.54	1231.91	1.96
203909_at	solute carrier family 9 (sodium/hydrogen exchanger), isoform 6	NM_006359	10479	gb:NM_006359.1 /DB_XREF=gi:5454069 /GEN=SLC9A6 /FEA=FLmRNA /CNT=86 /TID=Hs.62185.0 /TIER=FL+Stack /STK=41 /UG=Hs.62185 /LL=10479 /DEF=Homo sapiens solute carrier family 9 (sodiumhydrogen exchanger), isoform 6 (SLC9A6), mRNA. /PROD=solute carrier family 9 (sodiumhydrogenexchanger), isoform 6 /FL=gb:NM_006359.1 gb:AF030409.1	906.73	33.86	1243.46	54	1.37	1.25	1.51	336.73	746.25	19.73	1195.27	45.16	1.6	1.48	1.73	449.02	730.66	25.65	393.93	25.24	-1.85	-1.65	-2.1	-336.73	1.17018
203912_s_at	deoxyribonuclease I-like 1	NM_006730	1774	gb:NM_006730.1 /DB_XREF=gi:5803006 /GEN=DNASE1L1 /FEA=FLmRNA /CNT=78 /TID=Hs.77091.0 /TIER=FL+Stack /STK=24 /UG=Hs.77091 /LL=1774 /DEF=Homo sapiens deoxyribonuclease I-like 1 (DNASE1L1), mRNA. /PROD=deoxyribonuclease I-like 1 /FL=gb:U06846.1 gb:NM_006730.1	494.94	30.03	649.92	26.25	1.31	1.17	1.49	154.99	396.92	21.11	1046.32	36.81	2.64	2.38	2.93	649.41	507.9	19.45	964.18	48.92	1.9	1.71	2.1	456.28	1.95
203916_at	N-deacetylase/N-sulfotransferase (heparan glucosaminyl) 2	NM_003635	8509	gb:NM_003635.1 /DB_XREF=gi:4505352 /GEN=NDST2 /FEA=FLmRNA /CNT=86 /TID=Hs.78473.0 /TIER=FL+Stack /STK=45 /UG=Hs.78473 /LL=8509 /DEF=Homo sapiens N-deacetylaseN-sulfotransferase (heparan glucosaminyl) 2 (NDST2), mRNA. /PROD=N-deacetylaseN-sulfotransferase (heparanglucosaminyl) 2 /FL=gb:NM_003635.1 gb:U36601.1	175.29	12.45	326.75	18.76	1.86	1.61	2.17	151.46	106.2	12.95	428.07	19.38	4.03	3.3	5.1	321.87	88.71	8.41	368.65	20.31	4.16	3.49	5.03	279.94	3.35
203917_at	coxsackie virus and adenovirus receptor	NM_001338	1525	gb:NM_001338.1 /DB_XREF=gi:4503172 /GEN=CXADR /FEA=FLmRNA /CNT=84 /TID=Hs.79187.0 /TIER=FL+Stack /STK=40 /UG=Hs.79187 /LL=1525 /DEF=Homo sapiens coxsackie virus and adenovirus receptor (CXADR), mRNA. /PROD=coxsackie virus and adenovirus receptor /FL=gb:U90716.1 gb:NM_001338.1 gb:BC003684.1	1155.42	63.76	1703.32	113.99	1.47	1.27	1.7	547.9	910.66	52.8	1289.06	50.42	1.42	1.26	1.59	378.4	982.79	52.14	2437.33	84.42	2.48	2.24	2.76	1454.55	1.79
203943_at	kinesin family member 3B	NM_004798	9371	gb:NM_004798.1 /DB_XREF=gi:4758645 /GEN=KIF3B /FEA=FLmRNA /CNT=77 /TID=Hs.168212.0 /TIER=FL /STK=4 /UG=Hs.168212 /LL=9371 /DEF=Homo sapiens kinesin family member 3B (KIF3B), mRNA. /PROD=kinesin family member 3B /FL=gb:AB002357.1 gb:NM_004798.1	650	36.81	977.4	36.64	1.5	1.35	1.69	327.39	520.43	24.69	1070.58	51.37	2.06	1.84	2.3	550.15	483.93	17.81	836.58	36.01	1.73	1.57	1.9	352.65	1.76333
203950_s_at	chloride channel 6	NM_001286	1185	gb:NM_001286.1 /DB_XREF=gi:4502872 /GEN=CLCN6 /FEA=FLmRNA /CNT=99 /TID=Hs.211614.2 /TIER=FL+Stack /STK=35 /UG=Hs.211614 /LL=1185 /DEF=Homo sapiens chloride channel 6 (CLCN6), transcript variant ClC-6a, mRNA. /PROD=chloride channel 6, isoform ClC-6a /FL=gb:NM_001286.1	233.31	6.98	368.52	9.36	1.58	1.48	1.69	135.2	108.81	21.98	474.81	19.16	4.36	3.25	6.56	366.01	205.44	10.05	369.25	56.78	1.8	1.33	2.29	163.81	2.58
203955_at	KIAA0649 gene product	NM_014811	9858	gb:NM_014811.1 /DB_XREF=gi:7662223 /GEN=KIAA0649 /FEA=FLmRNA /CNT=67 /TID=Hs.26163.0 /TIER=FL+Stack /STK=26 /UG=Hs.26163 /LL=9858 /DEF=Homo sapiens KIAA0649 gene product (KIAA0649), mRNA. /PROD=KIAA0649 gene product /FL=gb:AB014549.1 gb:NM_014811.1	462.57	12.9	606.76	29.45	1.31	1.19	1.44	144.19	389.65	20.59	648.65	24.08	1.66	1.5	1.86	259	430.03	13.56	754.25	29.18	1.75	1.61	1.9	324.22	1.57333
203957_at	E2F transcription factor 6	NM_001952	1876	gb:NM_001952.2 /DB_XREF=gi:12669917 /GEN=E2F6 /FEA=FLmRNA /CNT=76 /TID=Hs.42287.0 /TIER=FL+Stack /STK=29 /UG=Hs.42287 /LL=1876 /DEF=Homo sapiens E2F transcription factor 6 (E2F6), mRNA. /PROD=E2F transcription factor 6 /FL=gb:NM_001952.2 gb:AF059292.1	568.78	25.75	618.88	28.4	1.09	0.98	1.21	50.1	510.78	25.79	931.66	34.47	1.82	1.65	2.03	420.88	356.25	18.27	755.8	78.92	2.12	1.73	2.54	399.55	1.67667
203992_s_at	ubiquitously transcribed tetratricopeptide repeat gene, X chromosome	AF000992	7403	gb:AF000992.1 /DB_XREF=gi:2580569 /GEN=UTX /FEA=FLmRNA /CNT=106 /TID=Hs.13980.0 /TIER=FL /STK=0 /UG=Hs.13980 /LL=7403 /DEF=Homo sapiens ubiquitous TPR motif, X isoform (UTX) mRNA, alternative transcript 1, complete cds. /PROD=ubiquitous TPR motif, X isoform /FL=gb:AF000993.1 gb:AF000992.1 gb:NM_021140.1	144.51	15.38	253.59	8.29	1.75	1.48	2.14	109.08	83.2	18.54	287.17	14.14	3.45	2.5	5.48	203.97	137.36	14.78	70.49	21.18	-1.95	-1.24	-3.91	-66.87	1.90427
204004_at	PRKC, apoptosis, WT1, regulator	AI336206	5074	gb:AI336206 /DB_XREF=gi:4073133 /DB_XREF=qt44e12.x1 /CLONE=IMAGE:1950862 /FEA=FLmRNA /CNT=66 /TID=Hs.176090.0 /TIER=ConsEnd /STK=6 /UG=Hs.176090 /LL=5074 /UG_GENE=PAWR /UG_TITLE=PRKC, apoptosis, WT1, regulator /FL=gb:U63809.1 gb:NM_002583.1	740.3	39.54	1124.65	77.83	1.52	1.31	1.75	384.36	427.34	48.72	1170.98	60.25	2.74	2.26	3.42	743.64	458.72	39.99	1137.96	60.94	2.48	2.11	2.96	679.23	2.24667
204008_at	dynein, axonemal, light polypeptide 4	NM_005740	10126	gb:NM_005740.1 /DB_XREF=gi:5031666 /GEN=DNAL4 /FEA=FLmRNA /CNT=91 /TID=Hs.182595.0 /TIER=FL+Stack /STK=45 /UG=Hs.182595 /LL=10126 /DEF=Homo sapiens dynein, axonemal, light polypeptide 4 (DNAL4), mRNA. /PROD=dynein, axonemal, light polypeptide 4 /FL=gb:BC002968.1 gb:NM_005740.1	212.04	25.75	324.02	22.87	1.53	1.23	1.96	111.98	140.36	14.32	578.59	13.08	4.12	3.51	4.97	438.23	172.02	19.55	286.57	26.81	1.67	1.31	2.14	114.55	2.44
204010_s_at	v-Ki-ras2 Kirsten rat sarcoma 2 viral oncogene homolog	NM_004985	3845	gb:NM_004985.1 /DB_XREF=gi:4826811 /GEN=KRAS2 /FEA=FLmRNA /CNT=106 /TID=Hs.184050.0 /TIER=FL /STK=0 /UG=Hs.184050 /LL=3845 /DEF=Homo sapiens v-Ki-ras2 Kirsten rat sarcoma 2 viral oncogene homolog (KRAS2), mRNA. /PROD=v-Ki-ras2 Kirsten rat sarcoma 2 viral oncogenehomolog /FL=gb:M54968.1 gb:NM_004985.1	957.85	39.51	852.92	56.33	-1.12	-0.99	-1.28	-104.94	795.01	43.62	1570.3	62.48	1.98	1.77	2.21	775.29	852.5	23.33	1277.5	45.98	1.5	1.39	1.61	425	1.45762
204011_at	sprouty homolog 2 (Drosophila)	NM_005842	10253	gb:NM_005842.1 /DB_XREF=gi:5032114 /GEN=SPRY2 /FEA=FLmRNA /CNT=79 /TID=Hs.18676.0 /TIER=FL+Stack /STK=31 /UG=Hs.18676 /LL=10253 /DEF=Homo sapiens sprouty (Drosophila) homolog 2 (SPRY2), mRNA. /PROD=sprouty (Drosophila) homolog 2 /FL=gb:AF039843.1 gb:NM_005842.1	507.91	35.07	905.52	70.78	1.78	1.5	2.11	397.61	327.02	27.27	731.31	37.35	2.24	1.91	2.64	404.29	439.68	20.84	1284.55	81.84	2.92	2.56	3.32	844.87	2.31333
204017_at	KDEL (Lys-Asp-Glu-Leu) endoplasmic reticulum protein retention receptor 3	NM_006855	11015	gb:NM_006855.2 /DB_XREF=gi:8051612 /GEN=KDELR3 /FEA=FLmRNA /CNT=84 /TID=Hs.250696.0 /TIER=FL+Stack /STK=43 /UG=Hs.250696 /LL=11015 /DEF=Homo sapiens KDEL (Lys-Asp-Glu-Leu) endoplasmic reticulum protein retention receptor 3 (KDELR3), transcript variant 1, mRNA. /PROD=KDEL receptor 3, isoform a /FL=gb:BC001277.1 gb:NM_006855.2	1341.33	75.41	1698.26	117.21	1.27	1.09	1.46	356.93	1204.39	76.63	2279.42	104.48	1.89	1.67	2.16	1075.03	1278.68	63.2	2263.72	144.22	1.77	1.55	2.02	985.04	1.64333
204019_s_at	likely ortholog of mouse Sh3 domain YSC-like 1	NM_015677	26751	gb:NM_015677.1 /DB_XREF=gi:7661669 /GEN=DKFZP586F1318 /FEA=FLmRNA /CNT=71 /TID=Hs.25213.0 /TIER=FL+Stack /STK=50 /UG=Hs.25213 /LL=26751 /DEF=Homo sapiens hypothetical protein (DKFZP586F1318), mRNA. /PROD=hypothetical protein /FL=gb:NM_015677.1	292.95	12.56	285.37	11.87	-1.03	-0.93	-1.13	-7.58	219.15	12.93	578.61	30.18	2.64	2.32	3.01	359.46	289.37	12.92	609.43	37.38	2.11	1.85	2.38	320.06	1.90696
204020_at	purine-rich element binding protein A	BF739943	5813	gb:BF739943 /DB_XREF=gi:12066607 /DB_XREF=7o41b04.x1 /CLONE=IMAGE:3576534 /FEA=FLmRNA /CNT=82 /TID=Hs.29117.0 /TIER=Stack /STK=10 /UG=Hs.29117 /LL=5813 /UG_GENE=PURA /UG_TITLE=purine-rich element binding protein A /FL=gb:NM_005859.1 gb:M96684.1	742.35	18.95	1383.26	47.9	1.86	1.73	2	640.91	576.07	14.87	1491.66	42	2.59	2.43	2.76	915.59	730.69	25.55	1343.79	88.26	1.84	1.62	2.07	613.1	2.09667
204024_at	chromosome 8 open reading frame 1	NM_004337	734	gb:NM_004337.1 /DB_XREF=gi:4757889 /GEN=C8ORF1 /FEA=FLmRNA /CNT=78 /TID=Hs.40539.0 /TIER=FL /STK=3 /UG=Hs.40539 /LL=734 /DEF=Homo sapiens chromosome 8 open reading frame 1 (C8ORF1), mRNA. /PROD=chromosome 8 open reading frame 1 /FL=gb:AF061326.1 gb:NM_004337.1	262.72	18.64	401.65	21.18	1.53	1.33	1.77	138.93	104.74	11.62	361.9	12.36	3.46	2.89	4.26	257.15	161.54	15.54	306.52	13.81	1.9	1.61	2.29	144.98	2.29667
204049_s_at	chromosome 6 open reading frame 56	NM_014721	9749	gb:NM_014721.1 /DB_XREF=gi:7662247 /GEN=KIAA0680 /FEA=FLmRNA /CNT=78 /TID=Hs.102471.0 /TIER=FL /STK=5 /UG=Hs.102471 /LL=9749 /DEF=Homo sapiens KIAA0680 gene product (KIAA0680), mRNA. /PROD=KIAA0680 gene product /FL=gb:AB014580.1 gb:NM_014721.1	427.12	21.58	795.24	27.85	1.86	1.69	2.06	368.12	366.78	14.23	685.25	32.77	1.87	1.69	2.07	318.47	294.74	24.15	759.79	43.76	2.58	2.19	3.06	465.05	2.10333
204053_x_at	phosphatase and tensin homolog (mutated in multiple advanced cancers 1)	U96180	5728	gb:U96180.1 /DB_XREF=gi:2039369 /GEN=TEP1 /FEA=FLmRNA /CNT=74 /TID=Hs.10712.0 /TIER=FL /STK=0 /UG=Hs.10712 /LL=5728 /DEF=Human protein tyrosine phosphatase (TEP1) mRNA, complete cds. /PROD=protein tyrosine phosphatase /FL=gb:U96180.1 gb:U92436.1 gb:U93051.1 gb:NM_000314.1	1026.02	72.13	1039.61	47.95	1.01	0.89	1.17	13.59	858.88	45.34	1694.47	84.97	1.97	1.75	2.23	835.59	1112.96	88.25	1736.48	98.85	1.56	1.33	1.84	623.52	1.51333
204060_s_at	protein kinase, X-linked	NM_005044	5613	gb:NM_005044.1 /DB_XREF=gi:4826947 /GEN=PRKX /FEA=FLmRNA /CNT=80 /TID=Hs.147996.0 /TIER=FL+Stack /STK=33 /UG=Hs.147996 /LL=5613 /DEF=Homo sapiens protein kinase, X-linked (PRKX), mRNA. /PROD=protein kinase, X-linked /FL=gb:NM_005044.1	324.65	17.23	535.33	21.15	1.65	1.48	1.84	210.67	277.56	11.82	483.01	16.5	1.74	1.59	1.91	205.45	379.98	16.81	593.68	38.51	1.56	1.37	1.77	213.7	1.65
204061_at	protein kinase, X-linked	NM_005044	5613	gb:NM_005044.1 /DB_XREF=gi:4826947 /GEN=PRKX /FEA=FLmRNA /CNT=80 /TID=Hs.147996.0 /TIER=FL+Stack /STK=33 /UG=Hs.147996 /LL=5613 /DEF=Homo sapiens protein kinase, X-linked (PRKX), mRNA. /PROD=protein kinase, X-linked /FL=gb:NM_005044.1	308.82	16.72	580.91	22.44	1.88	1.69	2.1	272.08	250.32	16.56	516.32	21.35	2.06	1.82	2.35	266	412.48	17.45	702.93	42.09	1.7	1.51	1.92	290.44	1.88
204076_at	lysosomal apyrase-like 1	AB002390	9583	gb:AB002390.1 /DB_XREF=gi:2280487 /GEN=KIAA0392 /FEA=FLmRNA /CNT=82 /TID=Hs.201377.0 /TIER=Stack /STK=21 /UG=Hs.201377 /LL=9583 /UG_TITLE=apyrase, lysosomal /DEF=Human mRNA for KIAA0392 gene, partial cds. /FL=gb:AF016032.1 gb:NM_004901.1	486.2	22.68	793.85	38.85	1.63	1.46	1.82	307.65	296.34	19.36	597.52	16.96	2.02	1.8	2.28	301.17	382.95	19.09	718.13	40.1	1.88	1.66	2.12	335.19	1.84333
204079_at	tyrosylprotein sulfotransferase 2	NM_003595	8459	gb:NM_003595.1 /DB_XREF=gi:4507666 /GEN=TPST2 /FEA=FLmRNA /CNT=72 /TID=Hs.26350.0 /TIER=FL+Stack /STK=26 /UG=Hs.26350 /LL=8459 /DEF=Homo sapiens tyrosylprotein sulfotransferase 2 (TPST2), mRNA. /PROD=tyrosylprotein sulfotransferase 2 /FL=gb:NM_003595.1 gb:BC001057.1 gb:AF061254.1 gb:AF049891.1 gb:AL136623.1	555.98	26.67	1413.76	55.38	2.54	2.3	2.82	857.78	429.34	29.16	1248.77	64	2.91	2.53	3.36	819.43	460.26	22.45	1754.06	80.57	3.81	3.41	4.26	1293.79	3.08667
204082_at	pre-B-cell leukemia transcription factor 3	NM_006195	5090	gb:NM_006195.1 /DB_XREF=gi:5453851 /GEN=PBX3 /FEA=FLmRNA /CNT=75 /TID=Hs.294101.0 /TIER=FL+Stack /STK=9 /UG=Hs.294101 /LL=5090 /DEF=Homo sapiens pre-B-cell leukemia transcription factor 3 (PBX3), mRNA. /PROD=pre-B-cell leukemia transcription factor 3 /FL=gb:NM_006195.1	276.21	23.65	946.07	39.2	3.43	2.95	4.04	669.86	169.26	23.72	1030.63	34.83	6.09	4.91	7.95	861.37	239.9	15.97	1255.49	65.59	5.23	4.56	6.03	1015.59	4.91667
204091_at	phosphodiesterase 6D, cGMP-specific, rod, delta	NM_002601	5147	gb:NM_002601.1 /DB_XREF=gi:4505670 /GEN=PDE6D /FEA=FLmRNA /CNT=72 /TID=Hs.48291.0 /TIER=FL+Stack /STK=34 /UG=Hs.48291 /LL=5147 /DEF=Homo sapiens phosphodiesterase 6D, cGMP-specific, rod, delta (PDE6D), mRNA. /PROD=phosphodiesterase 6D, cGMP-specific, rod, delta /FL=gb:NM_002601.1 gb:AF022912.1	1259.24	73.69	1762.92	60.34	1.4	1.26	1.57	503.69	1405.91	89.85	2800.98	116.44	1.99	1.76	2.27	1395.07	1269.48	74.24	2270.74	218.7	1.79	1.47	2.14	1001.26	1.72667
204129_at	B-cell CLL/lymphoma 9	NM_004326	607	gb:NM_004326.1 /DB_XREF=gi:4757845 /GEN=BCL9 /FEA=FLmRNA /CNT=64 /TID=Hs.122607.0 /TIER=FL+Stack /STK=25 /UG=Hs.122607 /LL=607 /DEF=Homo sapiens B-cell CLLlymphoma 9 (BCL9), mRNA. /PROD=B-cell CLLlymphoma 9 /FL=gb:NM_004326.1	137.47	9.21	200.93	21.85	1.46	1.17	1.79	63.46	116.25	14.82	336.29	15.98	2.89	2.35	3.7	220.03	136.44	13.57	547.1	29.63	4.01	3.35	4.89	410.67	2.78667
204147_s_at	transcription factor Dp-1	NM_007111	7027	gb:NM_007111.1 /DB_XREF=gi:6005899 /GEN=TFDP1 /FEA=FLmRNA /CNT=70 /TID=Hs.279576.0 /TIER=FL /STK=0 /UG=Hs.279576 /LL=7027 /DEF=Homo sapiens transcription factor Dp-1 (TFDP1), mRNA. /PROD=transcription factor Dp-1 /FL=gb:L23959.1 gb:NM_007111.1	1065.65	82.54	1885.51	67.29	1.77	1.55	2.05	819.85	905.27	66.33	2379.46	58.76	2.63	2.33	3.01	1474.19	1011.26	55.63	2369.09	124.72	2.34	2.07	2.66	1357.83	2.24667
204165_at	WAS protein family, member 1	NM_003931	8936	gb:NM_003931.1 /DB_XREF=gi:4507912 /GEN=WASF1 /FEA=FLmRNA /CNT=69 /TID=Hs.75850.0 /TIER=FL+Stack /STK=24 /UG=Hs.75850 /LL=8936 /DEF=Homo sapiens WAS protein family, member 1 (WASF1), mRNA. /PROD=WAS protein family, member 1 /FL=gb:NM_003931.1 gb:D87459.1 gb:AF134303.1	1318.37	69.15	2429.1	124.12	1.84	1.63	2.08	1110.73	943.76	64.93	2728.33	62.68	2.89	2.58	3.28	1784.57	1009.02	30.4	2532.42	169.86	2.51	2.21	2.82	1523.4	2.41333
204169_at	IMP (inosine monophosphate) dehydrogenase 1	NM_000883	3614	gb:NM_000883.1 /DB_XREF=gi:4504686 /GEN=IMPDH1 /FEA=FLmRNA /CNT=63 /TID=Hs.850.0 /TIER=FL+Stack /STK=19 /UG=Hs.850 /LL=3614 /DEF=Homo sapiens IMP (inosine monophosphate) dehydrogenase 1 (IMPDH1), mRNA. /PROD=IMP (inosine monophosphate) dehydrogenase 1 /FL=gb:NM_000883.1 gb:J05272.1	1863.07	24.84	2229.79	71.19	1.2	1.13	1.27	366.72	1635.27	29.09	2601.85	56.89	1.59	1.52	1.67	966.58	1739.57	43.99	2512.56	114.08	1.44	1.32	1.57	772.99	1.41
204188_s_at	retinoic acid receptor, gamma	M57707	5916	gb:M57707.1 /DB_XREF=gi:190867 /GEN=RARG /FEA=FLmRNA /CNT=73 /TID=Hs.1497.0 /TIER=FL /STK=0 /UG=Hs.1497 /LL=5916 /DEF=Human retinoic acid receptor gamma mRNA, complete cds. /PROD=retinoic acid receptor-gamma /FL=gb:M24857.1 gb:M38258.1 gb:M57707.1 gb:NM_000966.1	175.49	12.57	312.16	11.04	1.78	1.57	2.04	136.67	135.05	24.6	406.98	18.46	3.01	2.29	4.33	271.93	143.41	13.16	285.65	44.09	1.99	1.44	2.64	142.24	2.26
204189_at	retinoic acid receptor, gamma	NM_000966	5916	gb:NM_000966.1 /DB_XREF=gi:4506422 /GEN=RARG /FEA=FLmRNA /CNT=73 /TID=Hs.1497.0 /TIER=FL /STK=3 /UG=Hs.1497 /LL=5916 /DEF=Homo sapiens retinoic acid receptor, gamma (RARG), mRNA. /PROD=retinoic acid receptor, gamma /FL=gb:M24857.1 gb:M38258.1 gb:M57707.1 gb:NM_000966.1	378.06	29.04	720.89	29.27	1.91	1.66	2.21	342.83	289.85	15	1258.6	30.35	4.34	3.96	4.78	968.74	251.66	14.49	510.41	37.07	2.03	1.74	2.36	258.75	2.76
204193_at	carnitine palmitoyltransferase 1B (muscle)	NM_005198	1375	gb:NM_005198.2 /DB_XREF=gi:6978648 /GEN=CHKL /FEA=FLmRNA /CNT=80 /TID=Hs.154886.0 /TIER=FL+Stack /STK=56 /UG=Hs.154886 /LL=1120 /DEF=Homo sapiens choline kinase-like (CHKL), mRNA. /PROD=choline kinase-like /FL=gb:AB029886.1 gb:NM_005198.2	233.8	10.35	199.12	19.32	-1.17	-0.99	-1.42	-34.69	113.98	17.85	216.42	12.65	1.9	1.48	2.59	102.44	148.21	11.71	295.41	18.09	1.99	1.7	2.36	147.2	1.58157
204194_at	BTB and CNC homology 1, basic leucine zipper transcription factor 1	NM_001186	571	gb:NM_001186.1 /DB_XREF=gi:4502352 /GEN=BACH1 /FEA=FLmRNA /CNT=82 /TID=Hs.154276.0 /TIER=FL+Stack /STK=10 /UG=Hs.154276 /LL=571 /DEF=Homo sapiens BTB and CNC homology 1, basic leucine zipper transcription factor 1 (BACH1), mRNA. /PROD=BTB and CNC homology 1, basic leucine zippertranscription factor 1 /FL=gb:AB002803.1 gb:NM_001186.1	678.79	35.75	834.89	50.65	1.23	1.08	1.4	156.1	379.66	26.46	744.09	50.2	1.96	1.67	2.3	364.43	621.43	43.11	1082.25	81.45	1.74	1.47	2.06	460.82	1.64333
204204_at	solute carrier family 31 (copper transporters), member 2	NM_001860	1318	gb:NM_001860.1 /DB_XREF=gi:4507016 /GEN=SLC31A2 /FEA=FLmRNA /CNT=90 /TID=Hs.24030.0 /TIER=FL+Stack /STK=29 /UG=Hs.24030 /LL=1318 /DEF=Homo sapiens solute carrier family 31 (copper transporters), member 2 (SLC31A2), mRNA. /PROD=solute carrier family 31 (copper transporters),member 2 /FL=gb:NM_001860.1 gb:U83461.1	370.92	31.31	604.78	36.15	1.63	1.38	1.94	233.86	412.63	32.49	593.32	26.06	1.44	1.25	1.68	180.69	293.76	16	800.44	54.22	2.72	2.36	3.14	506.68	1.93
204225_at	hypothetical protein MGC16025	NM_006037	85009	gb:NM_006037.2 /DB_XREF=gi:13259519 /GEN=HDAC4 /FEA=FLmRNA /CNT=71 /TID=Hs.91400.0 /TIER=FL+Stack /STK=25 /UG=Hs.91400 /LL=9759 /DEF=Homo sapiens histone deacetylase 4 (HDAC4), mRNA. /PROD=histone deacetylase 4 /FL=gb:AF132607.1 gb:NM_006037.2	268.64	13.28	429.47	22.98	1.6	1.42	1.8	160.83	290.63	16.91	339.36	28.94	1.17	0.98	1.38	48.73	232.26	18.1	617.04	49.05	2.66	2.21	3.19	384.78	1.81
204226_at	staufen, RNA binding protein, homolog 2 (Drosophila)	NM_014393	27067	gb:NM_014393.1 /DB_XREF=gi:7657624 /GEN=STAU2 /FEA=FLmRNA /CNT=73 /TID=Hs.96870.0 /TIER=FL+Stack /STK=14 /UG=Hs.96870 /LL=27067 /DEF=Homo sapiens staufen (Drosophila, RNA-binding protein) homolog 2 (STAU2), mRNA. /PROD=staufen homolog 2 /FL=gb:NM_014393.1	1308.3	67.91	2306.38	147.53	1.76	1.54	2.02	998.08	1290.19	97.66	1077.84	63.52	-1.2	-1.02	-1.4	-212.36	1532.63	77.56	2684	90.59	1.75	1.59	1.94	1151.37	1.44778
204244_s_at	activator of S phase kinase	NM_006716	10926	gb:NM_006716.1 /DB_XREF=gi:5729733 /GEN=ASK /FEA=FLmRNA /CNT=79 /TID=Hs.152759.0 /TIER=FL+Stack /STK=23 /UG=Hs.152759 /LL=10926 /DEF=Homo sapiens activator of S phase kinase (ASK), mRNA. /PROD=activator of S phase kinase /FL=gb:AF160876.1 gb:AF160249.1 gb:AB028069.1 gb:NM_006716.1	1894.01	103.22	2064.49	84.25	1.09	0.98	1.22	170.48	1527.63	58.16	2725.5	120.28	1.78	1.62	1.96	1197.87	1332.18	30.48	2284.42	105.75	1.71	1.57	1.86	952.24	1.52667
204248_at	guanine nucleotide binding protein (G protein), alpha 11 (Gq class)	NM_002067	2767	gb:NM_002067.1 /DB_XREF=gi:4504036 /GEN=GNA11 /FEA=FLmRNA /CNT=74 /TID=Hs.1686.0 /TIER=FL+Stack /STK=31 /UG=Hs.1686 /LL=2767 /DEF=Homo sapiens guanine nucleotide binding protein (G protein), alpha 11 (Gq class) (GNA11), mRNA. /PROD=guanine nucleotide binding protein (G protein),alpha 11 (Gq class) /FL=gb:NM_002067.1 gb:AF011497.1 gb:M69013.1	680.52	33.68	1397.96	45.25	2.05	1.87	2.27	717.44	772.88	18.1	729.43	21.93	-1.06	-1	-1.13	-43.44	650.78	18.1	1340.53	133.57	2.06	1.71	2.42	689.75	1.68447
204274_at	estrogen receptor binding site associated, antigen, 9	AA812215	9166	gb:AA812215 /DB_XREF=gi:2881826 /DB_XREF=ob84g01.s1 /CLONE=IMAGE:1338096 /FEA=FLmRNA /CNT=78 /TID=Hs.9222.0 /TIER=Stack /STK=13 /UG=Hs.9222 /LL=9166 /UG_GENE=EBAG9 /UG_TITLE=estrogen receptor binding site associated, antigen, 9 /FL=gb:AF006265.1 gb:NM_004215.1 gb:BC005249.1 gb:AB007619.1	1255.64	68.36	1572.84	120.88	1.25	1.07	1.46	317.21	1109.41	87.14	3506.98	71.79	3.16	2.79	3.64	2397.57	951.9	54.5	2020.35	127.71	2.12	1.84	2.44	1068.46	2.17667
204275_at	small optic lobes homolog (Drosophila)	AI796687	6650	gb:AI796687 /DB_XREF=gi:5362150 /DB_XREF=wh59f02.x1 /CLONE=IMAGE:2385051 /FEA=FLmRNA /CNT=72 /TID=Hs.55836.0 /TIER=Stack /STK=35 /UG=Hs.55836 /LL=6650 /UG_GENE=SOLH /UG_TITLE=small optic lobes (Drosophila) homolog /FL=gb:U85647.1 gb:NM_005632.1	368.33	25.72	656.06	31.39	1.78	1.55	2.06	287.73	427.07	32	400.41	55.81	-1.07	-0.83	-1.42	-26.66	409.19	18.28	964.8	90.2	2.36	1.97	2.77	555.61	1.69153
204278_s_at	estrogen receptor binding site associated, antigen, 9	NM_004215	9166	gb:NM_004215.1 /DB_XREF=gi:4758229 /GEN=EBAG9 /FEA=FLmRNA /CNT=78 /TID=Hs.9222.0 /TIER=FL /STK=3 /UG=Hs.9222 /LL=9166 /DEF=Homo sapiens estrogen receptor binding site associated, antigen, 9 (EBAG9), mRNA. /PROD=estrogen receptor binding site associated,antigen, 9 /FL=gb:AF006265.1 gb:NM_004215.1 gb:BC005249.1 gb:AB007619.1	1067.59	39.34	1525.64	95.31	1.43	1.26	1.61	458.04	1265.72	53.32	3283.82	71.12	2.59	2.4	2.81	2018.11	1187.29	32.79	2000.44	153.67	1.68	1.46	1.91	813.15	1.9
204286_s_at	phorbol-12-myristate-13-acetate-induced protein 1	NM_021127	5366	gb:NM_021127.1 /DB_XREF=gi:10863922 /GEN=PMAIP1 /FEA=FLmRNA /CNT=69 /TID=Hs.96.0 /TIER=FL+Stack /STK=12 /UG=Hs.96 /LL=5366 /DEF=Homo sapiens phorbol-12-myristate-13-acetate-induced protein 1 (PMAIP1), mRNA. /PROD=phorbol-12-myristate-13-acetate-induced protein1 /FL=gb:NM_021127.1	938.81	71.05	1531.77	107.29	1.63	1.38	1.94	592.96	783.19	77.77	1975.49	88.93	2.52	2.13	3.06	1192.3	726.83	50.71	2147.95	127.79	2.96	2.54	3.45	1421.12	2.37
204313_s_at	cAMP responsive element binding protein 1	AA161486	1385	gb:AA161486 /DB_XREF=gi:1735796 /DB_XREF=zq42d09.s1 /CLONE=IMAGE:632369 /FEA=FLmRNA /CNT=72 /TID=Hs.79194.0 /TIER=Stack /STK=11 /UG=Hs.79194 /LL=1385 /UG_GENE=CREB1 /UG_TITLE=cAMP responsive element binding protein 1 /FL=gb:NM_004379.1 gb:M27691.1	293.11	21.83	362.4	19.92	1.24	1.06	1.45	69.29	257.32	17.9	385.03	16.74	1.5	1.31	1.72	127.71	295.57	12.65	488.75	46	1.65	1.38	1.94	193.18	1.46333
204314_s_at	cAMP responsive element binding protein 1	NM_004379	1385	gb:NM_004379.1 /DB_XREF=gi:4758053 /GEN=CREB1 /FEA=FLmRNA /CNT=72 /TID=Hs.79194.0 /TIER=FL /STK=2 /UG=Hs.79194 /LL=1385 /DEF=Homo sapiens cAMP responsive element binding protein 1 (CREB1), mRNA. /PROD=cAMP responsive element binding protein 1 /FL=gb:NM_004379.1 gb:M27691.1	293.87	25.07	229.41	18.23	-1.28	-1.05	-1.55	-64.46	226.44	29.01	373.29	19.07	1.65	1.33	2.12	146.85	225.14	29.31	513.07	53.59	2.28	1.74	3.04	287.93	1.57042
204319_s_at	regulator of G-protein signalling 10	NM_002925	6001	gb:NM_002925.2 /DB_XREF=gi:11184225 /GEN=RGS10 /FEA=FLmRNA /CNT=73 /TID=Hs.82280.0 /TIER=FL /STK=0 /UG=Hs.82280 /LL=6001 /DEF=Homo sapiens regulator of G-protein signalling 10 (RGS10), mRNA. /PROD=regulator of G-protein signaling 10 /FL=gb:NM_002925.2 gb:AF045229.1	308.41	22.01	523.03	46.44	1.7	1.4	2.04	214.62	287.49	25.96	1391.4	35.67	4.84	4.19	5.71	1103.91	342.18	27.56	746.68	72.23	2.18	1.76	2.68	404.5	2.90667
204334_at	Kruppel-like factor 7 (ubiquitous)	AA488672	8609	gb:AA488672 /DB_XREF=gi:2216103 /DB_XREF=ab40d10.s1 /CLONE=IMAGE:843283 /FEA=FLmRNA /CNT=79 /TID=Hs.21599.0 /TIER=Stack /STK=9 /UG=Hs.21599 /LL=8609 /UG_GENE=KLF7 /UG_TITLE=Kruppel-like factor 7 (ubiquitous) /FL=gb:NM_003709.1 gb:AB015132.1	542.65	26.29	1295.26	49.13	2.39	2.16	2.64	752.61	400.17	23.9	625.04	43.34	1.56	1.34	1.81	224.86	452.25	20.32	739.04	56.8	1.63	1.4	1.88	286.79	1.86
204364_s_at	hypothetical protein FLJ13110	BE535746	65055	gb:BE535746 /DB_XREF=gi:9764391 /DB_XREF=601060419F1 /CLONE=IMAGE:3446788 /FEA=FLmRNA /CNT=132 /TID=Hs.7358.0 /TIER=Stack /STK=31 /UG=Hs.7358 /LL=65055 /UG_GENE=FLJ13110 /UG_TITLE=hypothetical protein FLJ13110 /FL=gb:NM_022912.1	70.2	10.45	241.2	16.14	3.44	2.68	4.63	171	77.57	18.25	196.03	10.37	2.53	1.8	4.15	118.46	79.49	15.17	188.34	14.61	2.37	1.74	3.51	108.85	2.78
204367_at	Sp2 transcription factor	D28588	6668	gb:D28588.1 /DB_XREF=gi:460712 /GEN=KIAA0048 /FEA=FLmRNA /CNT=65 /TID=Hs.77031.0 /TIER=FL+Stack /STK=25 /UG=Hs.77031 /LL=6668 /UG_TITLE=Sp2 transcription factor /DEF=Human mRNA for KIAA0048 gene, complete cds. /FL=gb:M97190.1 gb:NM_003110.1 gb:D28588.1	232.38	8	356.01	10.62	1.53	1.42	1.65	123.63	150.26	11.51	767.41	27.89	5.11	4.47	5.91	617.15	144.24	14.48	334.54	43.8	2.32	1.74	3.03	190.3	2.98667
204408_at	APEX nuclease (apurinic/apyrimidinic endonuclease) 2	NM_014481	27301	gb:NM_014481.1 /DB_XREF=gi:7656891 /GEN=APEXL2 /FEA=FLmRNA /CNT=64 /TID=Hs.154149.0 /TIER=FL+Stack /STK=16 /UG=Hs.154149 /LL=27301 /DEF=Homo sapiens apurinicapyrimidinic endonuclease(APEX nuclease)-like 2 protein (APEXL2), mRNA. /PROD=apurinicapyrimidinic endonuclease(APEXnuclease)-like 2 protein /FL=gb:AB049211.1 gb:NM_014481.1 gb:BC002959.1 gb:AB021260.1 gb:AF119046.1	1532.85	57.83	2610.36	82.64	1.7	1.57	1.85	1077.52	1827.69	52.63	4262.09	176.52	2.33	2.14	2.53	2434.4	1711.53	49.66	2646.01	168.3	1.55	1.37	1.73	934.48	1.86
204422_s_at	fibroblast growth factor 2 (basic)	NM_002006	2247	gb:NM_002006.1 /DB_XREF=gi:4503698 /GEN=FGF2 /FEA=FLmRNA /CNT=185 /TID=Hs.284244.0 /TIER=FL+Stack /STK=10 /UG=Hs.284244 /LL=2247 /DEF=Homo sapiens fibroblast growth factor 2 (basic) (FGF2), mRNA. /PROD=fibroblast growth factor 2 (basic) /FL=gb:NM_002006.1 gb:M27968.1	1094.83	38.22	1615.82	43.62	1.48	1.37	1.59	520.99	1127.82	22.36	1402.61	29.77	1.24	1.19	1.3	274.79	685.58	30.49	1637.24	93.64	2.39	2.12	2.69	951.66	1.70333
204426_at	coated vesicle membrane protein	NM_006815	10959	gb:NM_006815.1 /DB_XREF=gi:5803148 /GEN=RNP24 /FEA=FLmRNA /CNT=64 /TID=Hs.323378.0 /TIER=FL /STK=0 /UG=Hs.323378 /LL=10959 /DEF=Homo sapiens coated vesicle membrane protein (RNP24), mRNA. /PROD=coated vesicle membrane protein /FL=gb:NM_006815.1	2455.54	78.87	2784.97	100.66	1.13	1.05	1.23	329.44	2079.73	74.34	4376.16	85.2	2.1	1.97	2.25	2296.43	2813.17	79.61	4068.54	128.64	1.45	1.35	1.55	1255.38	1.56
204427_s_at	coated vesicle membrane protein	NM_006815	10959	gb:NM_006815.1 /DB_XREF=gi:5803148 /GEN=RNP24 /FEA=FLmRNA /CNT=64 /TID=Hs.323378.0 /TIER=FL /STK=0 /UG=Hs.323378 /LL=10959 /DEF=Homo sapiens coated vesicle membrane protein (RNP24), mRNA. /PROD=coated vesicle membrane protein /FL=gb:NM_006815.1	3494.55	176.82	3979.96	155.05	1.14	1.03	1.27	485.4	2897.43	119.56	5239.61	232.47	1.81	1.64	2	2342.19	3310.23	118.36	4983.45	171.34	1.51	1.39	1.63	1673.22	1.48667
204433_s_at	spermatogenesis associated 2	U28164	9825	gb:U28164.1 /DB_XREF=gi:4730926 /FEA=FLmRNA /CNT=65 /TID=Hs.48513.0 /TIER=FL+Stack /STK=15 /UG=Hs.48513 /LL=9825 /UG_GENE=SPATA2 /DEF=Homo sapiens spermatogenesis associated PD1 mRNA, complete cds. /PROD=spermatogenesis associated PD1 /FL=gb:AB018300.1 gb:U28164.1 gb:NM_006038.1	798.99	27.72	2758.16	55.5	3.45	3.23	3.69	1959.17	812.32	17.59	1361.15	60.78	1.68	1.54	1.81	548.83	666.93	12.4	1102.27	53.37	1.65	1.51	1.8	435.34	2.26
204434_at	spermatogenesis associated 2	NM_006038	9825	gb:NM_006038.1 /DB_XREF=gi:5174486 /GEN=KIAA0757 /FEA=FLmRNA /CNT=65 /TID=Hs.48513.0 /TIER=FL+Stack /STK=16 /UG=Hs.48513 /LL=9825 /DEF=Homo sapiens spermatogenesis associated PD1 (KIAA0757), mRNA. /PROD=spermatogenesis associated PD1 /FL=gb:AB018300.1 gb:U28164.1 gb:NM_006038.1	274.92	10.9	633.04	11.83	2.3	2.15	2.48	358.11	195.95	17.56	565.37	24.08	2.89	2.47	3.43	369.41	210.59	19.28	208.26	13.89	-1.01	-0.83	-1.21	-2.33	2.06003
204435_at	nucleoporin like 1	NM_014778	9818	gb:NM_014778.1 /DB_XREF=gi:7662097 /GEN=KIAA0410 /FEA=FLmRNA /CNT=50 /TID=Hs.55075.0 /TIER=FL+Stack /STK=8 /UG=Hs.55075 /LL=9818 /DEF=Homo sapiens KIAA0410 gene product (KIAA0410), mRNA. /PROD=KIAA0410 gene product /FL=gb:AB007870.1 gb:NM_014778.1	611.02	39.86	907.09	22.09	1.48	1.33	1.67	296.07	412.64	20.68	785.45	38.71	1.9	1.7	2.14	372.82	469.79	15.36	781.3	47.22	1.66	1.48	1.86	311.51	1.68
204457_s_at	growth arrest-specific 1	NM_002048	2619	gb:NM_002048.1 /DB_XREF=gi:4503918 /GEN=GAS1 /FEA=FLmRNA /CNT=82 /TID=Hs.65029.0 /TIER=FL+Stack /STK=22 /UG=Hs.65029 /LL=2619 /DEF=Homo sapiens growth arrest-specific 1 (GAS1), mRNA. /PROD=growth arrest-specific 1 /FL=gb:NM_002048.1 gb:L13698.1	271.9	15.41	655.22	42.3	2.41	2.09	2.77	383.31	256.85	22.17	1013.57	33.89	3.95	3.41	4.64	756.72	331.26	27.1	878.26	40.68	2.65	2.28	3.12	547	3.00333
204473_s_at	KIAA0211 gene product	NM_014630	9640	gb:NM_014630.1 /DB_XREF=gi:7661999 /GEN=KIAA0211 /FEA=FLmRNA /CNT=51 /TID=Hs.79347.0 /TIER=FL /STK=0 /UG=Hs.79347 /LL=9640 /DEF=Homo sapiens KIAA0211 gene product (KIAA0211), mRNA. /PROD=KIAA0211 gene product /FL=gb:D86966.1 gb:NM_014630.1	297.81	11.93	480.74	20.89	1.61	1.46	1.78	182.93	172.89	16.4	721.49	20.46	4.17	3.58	4.97	548.6	200.4	16.64	585.89	21.85	2.92	2.53	3.42	385.49	2.9
204477_at	RAB interacting factor	U74324	5877	gb:U74324.1 /DB_XREF=gi:1658190 /FEA=FLmRNA /CNT=72 /TID=Hs.90875.0 /TIER=FL+Stack /STK=11 /UG=Hs.90875 /LL=5877 /UG_GENE=RABIF /DEF=Human guanine nucleotide exchange factor mss4 mRNA, complete cds. /PROD=guanine nucleotide exchange factor mss4 /FL=gb:U74324.1 gb:NM_002871.1	362.96	27.67	783.48	27.05	2.16	1.89	2.49	420.52	322.73	13.12	1124.84	25.66	3.49	3.23	3.77	802.11	302.6	17.43	1186.72	59.93	3.92	3.46	4.45	884.12	3.19
204478_s_at	RAB interacting factor	NM_002871	5877	gb:NM_002871.1 /DB_XREF=gi:4506378 /GEN=RABIF /FEA=FLmRNA /CNT=72 /TID=Hs.90875.0 /TIER=FL /STK=5 /UG=Hs.90875 /LL=5877 /DEF=Homo sapiens RAB interacting factor (RABIF), mRNA. /PROD=RAB interacting factor /FL=gb:U74324.1 gb:NM_002871.1	1289.46	79.2	2069.4	94.69	1.6	1.42	1.83	779.95	1594.42	82.13	4978.54	144.02	3.12	2.84	3.45	3384.12	1119.99	66.06	2836.79	165	2.53	2.21	2.9	1716.8	2.41667
204506_at	protein phosphatase 3 (formerly 2B), regulatory subunit B, 19kDa, alpha isoform (calcineurin B, type I)	AL544951	5534	gb:AL544951 /DB_XREF=gi:12877432 /DB_XREF=AL544951 /CLONE=CS0DI012YC11 (5 prime) /FEA=FLmRNA /CNT=54 /TID=Hs.278540.0 /TIER=Stack /STK=8 /UG=Hs.278540 /LL=5534 /UG_GENE=PPP3R1 /UG_TITLE=protein phosphatase 3 (formerly 2B), regulatory subunit B (19kD), alpha isoform (calcineurin B, type I) /FL=gb:M30773.1 gb:NM_000945.1	1110.36	62.71	1757.79	101.97	1.58	1.38	1.81	647.43	872.15	39.79	2290.81	103.7	2.63	2.36	2.92	1418.67	687.48	18.93	1786.08	140.46	2.6	2.25	2.96	1098.6	2.27
204507_s_at	protein phosphatase 3 (formerly 2B), regulatory subunit B, 19kDa, alpha isoform (calcineurin B, type I)	NM_000945	5534	gb:NM_000945.1 /DB_XREF=gi:4506024 /GEN=PPP3R1 /FEA=FLmRNA /CNT=54 /TID=Hs.278540.0 /TIER=FL /STK=6 /UG=Hs.278540 /LL=5534 /DEF=Homo sapiens protein phosphatase 3 (formerly 2B), regulatory subunit B (19kD), alpha isoform (calcineurin B, type I) (PPP3R1), mRNA. /PROD=protein phosphatase 3 (formerly 2B), regulatorysubunit B (19kD), alpha isoform (calcineurin B, type I) /FL=gb:M30773.1 gb:NM_000945.1	805.16	40.44	1151.04	61.44	1.43	1.27	1.61	345.88	506.51	26.67	1508.69	52.02	2.98	2.69	3.31	1002.18	493.53	19.76	1047.06	70.71	2.12	1.86	2.41	553.53	2.17667
204514_at	diptheria toxin resistance protein required for diphthamide biosynthesis-like 2 (S. cerevisiae)	NM_001384	1802	gb:NM_001384.1 /DB_XREF=gi:4557532 /GEN=DPH2L2 /FEA=FLmRNA /CNT=80 /TID=Hs.324830.0 /TIER=FL /STK=2 /UG=Hs.324830 /LL=1802 /DEF=Homo sapiens diptheria toxin resistance protein required for diphthamide biosynthesis (Saccharomyces)-like 2 (DPH2L2), mRNA. /PROD=diphthamide biosynthesis-like protein 2 /FL=gb:AF053003.1 gb:BC001389.1 gb:BC003181.1 gb:NM_001384.1	494.15	19.96	471.48	19.91	-1.05	-0.95	-1.15	-22.68	542.19	15.29	1009.98	18.25	1.86	1.76	1.97	467.79	465.25	33.57	1008.36	25.87	2.17	1.92	2.48	543.11	1.66079
204519_s_at	transmembrane 4 superfamily member 11 (plasmolipin)	NM_015993	51090	gb:NM_015993.1 /DB_XREF=gi:7705754 /GEN=LOC51090 /FEA=FLmRNA /CNT=60 /TID=Hs.12701.0 /TIER=FL+Stack /STK=28 /UG=Hs.12701 /LL=51090 /DEF=Homo sapiens plasmolipin (LOC51090), mRNA. /PROD=plasmolipin /FL=gb:NM_015993.1 gb:AF137386.1	246.77	16.21	341.86	22.54	1.39	1.19	1.62	95.09	181.93	32.6	606.58	18.95	3.33	2.56	4.74	424.65	188.49	13.97	291.28	18.78	1.55	1.32	1.82	102.8	2.09
204524_at	3-phosphoinositide dependent protein kinase-1	NM_002613	5170	gb:NM_002613.1 /DB_XREF=gi:4505694 /GEN=PDPK1 /FEA=FLmRNA /CNT=80 /TID=Hs.154729.0 /TIER=FL+Stack /STK=38 /UG=Hs.154729 /LL=5170 /DEF=Homo sapiens 3-phosphoinositide dependent protein kinase-1 (PDPK1), mRNA. /PROD=3-phosphoinositide dependent protein kinase-1 /FL=gb:NM_002613.1 gb:AF017995.1	331.66	24.67	620.1	42	1.87	1.59	2.21	288.43	410.38	32.61	824.24	41.43	2.01	1.73	2.36	413.86	313.2	24.86	1230.11	80.55	3.93	3.32	4.67	916.91	2.60333
204547_at	RAB40B, member RAS oncogene family	NM_006822	10966	gb:NM_006822.1 /DB_XREF=gi:5803162 /GEN=SEC4L /FEA=FLmRNA /CNT=77 /TID=Hs.302498.0 /TIER=FL+Stack /STK=18 /UG=Hs.302498 /LL=10966 /DEF=Homo sapiens GTP-binding protein homologous to Saccharomyces cerevisiae SEC4 (SEC4L), mRNA. /PROD=GTP-binding protein homologous to Saccharomycescerevisiae SEC4 /FL=gb:NM_006822.1 gb:U05227.1	135.01	11.29	275.49	16.22	2.04	1.73	2.43	140.48	140.37	10.35	469.85	38.54	3.35	2.78	4.01	329.49	208.26	22.34	459.52	26.87	2.21	1.82	2.73	251.26	2.53333
204550_x_at	glutathione S-transferase M1	NM_000561	2944	gb:NM_000561.1 /DB_XREF=gi:10835126 /GEN=GSTM1 /FEA=FLmRNA /CNT=59 /TID=Hs.324730.0 /TIER=FL+Stack /STK=11 /UG=Hs.324730 /LL=2944 /DEF=Homo sapiens glutathione S-transferase M1 (GSTM1), mRNA. /PROD=glutathione S-transferase M1 /FL=gb:J03817.1 gb:NM_000561.1	294.29	20.89	429.82	29.99	1.46	1.24	1.72	135.53	285.2	35.99	631.96	26.54	2.22	1.81	2.82	346.76	319	16.58	315.27	17.16	-1.01	-0.89	-1.15	-3.73	1.5567
204589_at	KIAA0537 gene product	NM_014840	9891	gb:NM_014840.1 /DB_XREF=gi:7662169 /GEN=KIAA0537 /FEA=FLmRNA /CNT=65 /TID=Hs.200598.0 /TIER=FL /STK=7 /UG=Hs.200598 /LL=9891 /DEF=Homo sapiens KIAA0537 gene product (KIAA0537), mRNA. /PROD=KIAA0537 gene product /FL=gb:NM_014840.1 gb:AB011109.1	284.23	16.11	490.05	28.7	1.72	1.51	1.97	205.81	294.48	12.05	570.09	33.15	1.94	1.72	2.17	275.6	346.45	17.37	584.92	47.06	1.69	1.44	1.96	238.47	1.78333
204593_s_at	hypothetical protein FLJ20232	AA046752	54471	gb:AA046752 /DB_XREF=gi:1524716 /DB_XREF=zf12e10.s1 /CLONE=IMAGE:376746 /FEA=FLmRNA /CNT=69 /TID=Hs.240062.0 /TIER=Stack /STK=13 /UG=Hs.240062 /LL=29787 /UG_GENE=HSU79252 /UG_TITLE=hypothetical protein /FL=gb:NM_013298.1 gb:U79252.1	769.91	40.97	1322.47	39.1	1.72	1.56	1.9	552.55	780.72	17.52	1853.53	66.98	2.37	2.21	2.54	1072.81	670.11	31.56	2082.96	81.08	3.11	2.81	3.44	1412.85	2.4
204594_s_at	hypothetical protein FLJ20232	NM_013298	54471	gb:NM_013298.1 /DB_XREF=gi:9558736 /GEN=HSU79252 /FEA=FLmRNA /CNT=69 /TID=Hs.240062.0 /TIER=FL /STK=0 /UG=Hs.240062 /LL=29787 /DEF=Homo sapiens hypothetical protein (HSU79252), mRNA. /PROD=hypothetical protein /FL=gb:NM_013298.1 gb:U79252.1	541.22	32.16	920.78	60.05	1.7	1.47	1.97	379.57	493.69	52.06	1262.14	48.51	2.56	2.15	3.12	768.45	456.41	26.02	1139.16	47.07	2.5	2.23	2.81	682.75	2.25333
204639_at	adenosine deaminase	NM_000022	100	gb:NM_000022.1 /DB_XREF=gi:4557248 /GEN=ADA /FEA=FLmRNA /CNT=84 /TID=Hs.1217.0 /TIER=FL+Stack /STK=19 /UG=Hs.1217 /LL=100 /DEF=Homo sapiens adenosine deaminase (ADA), mRNA. /PROD=adenosine deaminase /FL=gb:K02567.1 gb:NM_000022.1	1537.02	71	1554.5	55.86	1.01	0.92	1.12	17.48	1532.33	50.16	2548.45	80.08	1.66	1.54	1.79	1016.12	1406.42	20.06	2434.95	74.43	1.73	1.64	1.83	1028.53	1.46667
204643_s_at	cytosolic ovarian carcinoma antigen 1	NM_006375	10495	gb:NM_006375.1 /DB_XREF=gi:5453550 /GEN=COVA1 /FEA=FLmRNA /CNT=74 /TID=Hs.155185.0 /TIER=FL+Stack /STK=36 /UG=Hs.155185 /LL=10495 /DEF=Homo sapiens cytosolic ovarian carcinoma antigen 1 (COVA1), mRNA. /PROD=cytosolic ovarian carcinoma antigen 1 /FL=gb:NM_006375.1 gb:AF207881.1	410.19	28.69	427.7	48.07	1.04	0.83	1.29	17.51	295.61	17.95	544.87	32.97	1.84	1.6	2.12	249.26	425.4	21.09	1055.09	85.94	2.48	2.11	2.89	629.69	1.78667
204649_at	trophinin associated protein (tastin)	NM_005480	10024	gb:NM_005480.1 /DB_XREF=gi:4885624 /GEN=TROAP /FEA=FLmRNA /CNT=63 /TID=Hs.171955.0 /TIER=FL+Stack /STK=26 /UG=Hs.171955 /LL=10024 /DEF=Homo sapiens trophinin associated protein (tastin) (TROAP), mRNA. /PROD=trophinin associated protein (tastin) /FL=gb:U04810.1 gb:NM_005480.1	359.04	28.39	560.68	27.64	1.56	1.35	1.83	201.64	454.03	25.28	1352.09	28.62	2.98	2.71	3.3	898.06	458.63	14.87	516.52	46.48	1.13	0.95	1.31	57.89	1.89
204654_s_at	transcription factor AP-2 alpha (activating enhancer binding protein 2 alpha)	NM_003220	7020	gb:NM_003220.1 /DB_XREF=gi:4507440 /GEN=TFAP2A /FEA=FLmRNA /CNT=96 /TID=Hs.18387.0 /TIER=FL /STK=0 /UG=Hs.18387 /LL=7020 /DEF=Homo sapiens transcription factor AP-2 alpha (activating enhancer-binding protein 2 alpha) (TFAP2A), mRNA. /PROD=transcription factor AP-2 alpha (activatingenhancer-binding protein 2 alpha) /FL=gb:NM_003220.1 gb:M36711.1	193.23	16.27	340.27	15.01	1.76	1.52	2.08	147.04	129.2	23.76	788.18	25.08	6.1	4.66	8.77	658.98	217.25	19.27	117.76	22.8	-1.84	-1.34	-2.77	-99.49	2.80116
204669_s_at	ring finger protein 24	NM_007219	11237	gb:NM_007219.2 /DB_XREF=gi:10518498 /GEN=RNF24 /FEA=FLmRNA /CNT=67 /TID=Hs.30524.0 /TIER=FL+Stack /STK=19 /UG=Hs.30524 /LL=11237 /DEF=Homo sapiens ring finger protein 24 (RNF24), mRNA. /PROD=ring finger protein 24 /FL=gb:NM_007219.2 gb:AF151081.1	881.28	50	1482.05	52.51	1.68	1.51	1.88	600.78	910.8	43.67	2244.82	68.19	2.46	2.25	2.71	1334.02	1080.11	43.46	2513.27	255.1	2.33	1.92	2.76	1433.16	2.15667
204675_at	steroid-5-alpha-reductase, alpha polypeptide 1 (3-oxo-5 alpha-steroid delta 4-dehydrogenase alpha 1)	NM_001047	6715	gb:NM_001047.1 /DB_XREF=gi:4507200 /GEN=SRD5A1 /FEA=FLmRNA /CNT=65 /TID=Hs.552.0 /TIER=FL+Stack /STK=16 /UG=Hs.552 /LL=6715 /DEF=Homo sapiens steroid-5-alpha-reductase, alpha polypeptide 1 (3-oxo-5 alpha-steroid delta 4-dehydrogenase alpha 1) (SRD5A1), mRNA. /PROD=steroid-5-alpha-reductase, alpha polypeptide 1(3-oxo-5 alpha-steroid delta 4-dehydrogenase alpha 1) /FL=gb:NM_001047.1 gb:AF052126.1 g…	1717.22	102.58	2865.36	231.16	1.67	1.41	1.96	1148.14	1350.96	135.98	4604.65	182.4	3.41	2.88	4.13	3253.69	1252.1	92.79	3186.42	247.49	2.54	2.13	3.04	1934.32	2.54
204678_s_at	potassium channel, subfamily K, member 1	U90065	3775	gb:U90065.1 /DB_XREF=gi:1916294 /FEA=FLmRNA /CNT=59 /TID=Hs.79351.0 /TIER=FL /STK=0 /UG=Hs.79351 /LL=3775 /UG_GENE=KCNK1 /DEF=Human potassium channel KCNO1 mRNA, complete cds. /PROD=potassium channel KCNO1 /FL=gb:U33632.1 gb:NM_002245.1 gb:U76996.1 gb:U90065.1	391.19	19.49	373.63	11.35	-1.05	-0.95	-1.15	-17.56	304.3	27.79	965.8	47.08	3.17	2.7	3.8	661.5	414.21	13.49	623.89	39.43	1.51	1.33	1.69	209.68	1.87746
204679_at	potassium channel, subfamily K, member 1	NM_002245	3775	gb:NM_002245.1 /DB_XREF=gi:4504846 /GEN=KCNK1 /FEA=FLmRNA /CNT=59 /TID=Hs.79351.0 /TIER=FL+Stack /STK=9 /UG=Hs.79351 /LL=3775 /DEF=Homo sapiens potassium channel, subfamily K, member 1 (TWIK-1) (KCNK1), mRNA. /PROD=potassium channel, subfamily K, member 1(TWIK-1) /FL=gb:U33632.1 gb:NM_002245.1 gb:U76996.1 gb:U90065.1	869.29	18.93	1040.53	26.69	1.2	1.13	1.26	171.24	645.17	11.88	1883.86	36.4	2.92	2.79	3.05	1238.69	782.27	22.56	1689.06	55.82	2.16	2.01	2.32	906.78	2.09333
204689_at	hematopoietically expressed homeobox	NM_001529	3087	gb:NM_001529.1 /DB_XREF=gi:10835016 /GEN=HHEX /FEA=FLmRNA /CNT=50 /TID=Hs.118651.0 /TIER=FL+Stack /STK=25 /UG=Hs.118651 /LL=3087 /DEF=Homo sapiens hematopoietically expressed homeobox (HHEX), mRNA. /PROD=hematopoietically expressed homeobox /FL=gb:NM_001529.1 gb:L16499.1 gb:NM_002729.1	317.92	16.9	583.02	21.81	1.83	1.65	2.05	265.1	193.04	11.72	790.26	32.72	4.09	3.64	4.63	597.23	232.89	17.55	557.56	36.75	2.39	2.03	2.83	324.67	2.77
204695_at	cell division cycle 25A	AI343459	993	gb:AI343459 /DB_XREF=gi:4080665 /DB_XREF=tb96f05.x1 /CLONE=IMAGE:2062209 /FEA=FLmRNA /CNT=58 /TID=Hs.1634.0 /TIER=Stack /STK=10 /UG=Hs.1634 /LL=993 /UG_GENE=CDC25A /UG_TITLE=cell division cycle 25A /FL=gb:NM_001789.1 gb:M81933.1	412.68	12.3	415.88	9.48	1.01	0.95	1.07	3.19	333.67	24.9	676.72	26.31	2.03	1.77	2.34	343.05	266.07	10.36	501.25	28.74	1.88	1.68	2.11	235.18	1.64
204706_at	inositol polyphosphate-5-phosphatase, 72 kDa	NM_019892	56623	gb:NM_019892.1 /DB_XREF=gi:9845290 /GEN=PPI5PIV /FEA=FLmRNA /CNT=52 /TID=Hs.25156.0 /TIER=FL+Stack /STK=29 /UG=Hs.25156 /LL=56623 /DEF=Homo sapiens phosphatidylinositol (4,5) bisphosphate 5-phosphatase homolog; phosphatidylinositol polyphosphate 5-phosphatase type IV (PPI5PIV), mRNA. /PROD=phosphatidylinositol polyphosphate 5-phosphatasetype IV /FL=gb:NM_019892.1 gb:AF187891.1	318.74	17.27	508.56	18.22	1.6	1.44	1.78	189.82	262.78	15.39	685.03	23.99	2.61	2.34	2.93	422.25	252.95	15.68	499.49	37.34	1.97	1.68	2.31	246.54	2.06
204710_s_at	DKFZP434J154 protein	NM_016003	26100	gb:NM_016003.1 /DB_XREF=gi:7706293 /GEN=LOC51623 /FEA=FLmRNA /CNT=58 /TID=Hs.279850.0 /TIER=FL+Stack /STK=22 /UG=Hs.279850 /LL=51623 /DEF=Homo sapiens CGI-50 protein (LOC51623), mRNA. /PROD=CGI-50 protein /FL=gb:NM_016003.1 gb:AF151808.1	745.32	40.36	843.46	34.11	1.13	1.01	1.27	98.14	645.17	28.38	1380.1	25.12	2.14	1.98	2.32	734.93	664.7	29.74	1433.38	71.11	2.16	1.93	2.41	768.68	1.81
204717_s_at	solute carrier family 29 (nucleoside transporters), member 2	AF034102	3177	gb:AF034102.1 /DB_XREF=gi:2811136 /GEN=ENT2 /FEA=FLmRNA /CNT=51 /TID=Hs.32951.0 /TIER=FL+Stack /STK=17 /UG=Hs.32951 /LL=3177 /DEF=Homo sapiens NBMPR-insensitive nucleoside transporter ei (ENT2) mRNA, complete cds. /PROD=NBMPR-insensitive nucleoside transporter ei /FL=gb:AF034102.1 gb:AF029358.1 gb:NM_001532.1	706.86	27.18	1530.97	42.21	2.17	2.01	2.34	824.1	698.34	45.69	1263.16	43.24	1.81	1.61	2.05	564.82	688.51	17.75	1500.82	69.76	2.18	1.99	2.37	812.31	2.05333
204731_at	transforming growth factor, beta receptor III (betaglycan, 300kDa)	NM_003243	7049	gb:NM_003243.1 /DB_XREF=gi:4507470 /GEN=TGFBR3 /FEA=FLmRNA /CNT=69 /TID=Hs.79059.0 /TIER=FL+Stack /STK=31 /UG=Hs.79059 /LL=7049 /DEF=Homo sapiens transforming growth factor, beta receptor III (betaglycan, 300kD) (TGFBR3), mRNA. /PROD=transforming growth factor, beta receptor III(betaglycan, 300kD) /FL=gb:L07594.1 gb:NM_003243.1	271.35	15.46	439.25	18.29	1.62	1.44	1.82	167.9	200.61	20.21	418.85	17.46	2.09	1.76	2.53	218.24	226.81	12.77	668.89	31.12	2.95	2.62	3.33	442.08	2.22
204732_s_at	ADP-ribosylation factor domain protein 1, 64kDa	AI021991	373	gb:AI021991 /DB_XREF=gi:3239344 /DB_XREF=ox04g08.x1 /CLONE=IMAGE:1655390 /FEA=FLmRNA /CNT=69 /TID=Hs.792.0 /TIER=Stack /STK=13 /UG=Hs.792 /LL=373 /UG_GENE=ARFD1 /UG_TITLE=ADP-ribosylation factor domain protein 1, 64kD /FL=gb:NM_001656.1 gb:AF230397.1 gb:L04510.1	352.4	14.85	385.91	25.9	1.1	0.96	1.24	33.51	240.93	23.47	375.1	21.77	1.56	1.3	1.89	134.17	210.49	13.35	375.13	35.95	1.78	1.46	2.14	164.64	1.48
204735_at	phosphodiesterase 4A, cAMP-specific (phosphodiesterase E2 dunce homolog, Drosophila)	NM_006202	5141	gb:NM_006202.1 /DB_XREF=gi:5453861 /GEN=PDE4A /FEA=FLmRNA /CNT=46 /TID=Hs.89901.0 /TIER=FL+Stack /STK=14 /UG=Hs.89901 /LL=5141 /DEF=Homo sapiens phosphodiesterase 4A, cAMP-specific (dunce (Drosophila)-homolog phosphodiesterase E2) (PDE4A), mRNA. /PROD=phosphodiesterase 4A, cAMP-specific (dunce(Drosophila)-homolog phosphodiesterase E2) /FL=gb:NM_006202.1 gb:U68532.1 gb:U97584.1	246.31	20.29	405.55	16.46	1.65	1.42	1.93	159.23	283.8	31.16	701.81	14.51	2.47	2.09	3.03	418.01	328.83	25.55	457.22	24.71	1.39	1.19	1.63	128.39	1.83667
204748_at	prostaglandin-endoperoxide synthase 2 (prostaglandin G/H synthase and cyclooxygenase)	NM_000963	5743	gb:NM_000963.1 /DB_XREF=gi:4506264 /GEN=PTGS2 /FEA=FLmRNA /CNT=56 /TID=Hs.196384.0 /TIER=FL+Stack /STK=14 /UG=Hs.196384 /LL=5743 /DEF=Homo sapiens prostaglandin-endoperoxide synthase 2 (prostaglandin GH synthase and cyclooxygenase) (PTGS2), mRNA. /PROD=prostaglandin-endoperoxide synthase 2(prostaglandin GH synthase and cyclooxygenase) /FL=gb:L15326.1 gb:M90100.1 gb:NM_000963.1	1434.8	48.62	1860.07	54.8	1.3	1.2	1.4	425.27	611.65	16.52	979.08	26.9	1.6	1.5	1.71	367.43	1061.9	29.86	2127.75	46.57	2	1.89	2.13	1065.85	1.63333
204756_at	mitogen-activated protein kinase kinase 5	NM_002757	5607	gb:NM_002757.1 /DB_XREF=gi:4506100 /GEN=MAP2K5 /FEA=FLmRNA /CNT=53 /TID=Hs.250870.0 /TIER=FL /STK=0 /UG=Hs.250870 /LL=5607 /DEF=Homo sapiens mitogen-activated protein kinase kinase 5 (MAP2K5), mRNA. /PROD=mitogen-activated protein kinase kinase 5 /FL=gb:U25265.1 gb:NM_002757.1	186.52	14.35	288.74	25.28	1.55	1.27	1.87	102.22	125.25	18.53	323.49	23.05	2.58	2.01	3.48	198.24	158.26	8.93	501.29	33.16	3.17	2.74	3.65	343.03	2.43333
204790_at	MAD, mothers against decapentaplegic homolog 7 (Drosophila)	NM_005904	4092	gb:NM_005904.1 /DB_XREF=gi:5174516 /GEN=MADH7 /FEA=FLmRNA /CNT=47 /TID=Hs.100602.0 /TIER=FL+Stack /STK=12 /UG=Hs.100602 /LL=4092 /DEF=Homo sapiens MAD (mothers against decapentaplegic, Drosophila) homolog 7 (MADH7), mRNA. /PROD=MAD (mothers against decapentaplegic,Drosophila) homolog 7 /FL=gb:AF015261.1 gb:AF010193.1 gb:NM_005904.1	286.66	7.52	479.48	20.05	1.67	1.54	1.81	192.82	251.54	14.35	509.89	26.97	2.03	1.78	2.31	258.35	165.83	14.49	373.63	30.85	2.25	1.85	2.75	207.8	1.98333
204795_at	proline-rich polypeptide 3	NM_025263	80742	gb:NM_025263.1 /DB_XREF=gi:13376877 /GEN=CAT56 /FEA=FLmRNA /CNT=43 /TID=Hs.118354.0 /TIER=FL+Stack /STK=15 /UG=Hs.118354 /LL=80742 /DEF=Homo sapiens CAT56 protein (CAT56), mRNA. /PROD=CAT56 protein /FL=gb:NM_025263.1 gb:U63336.1	577.73	33.77	977.75	57.82	1.69	1.48	1.94	400.02	685.47	44.02	1858.23	56.69	2.71	2.42	3.06	1172.76	482.24	11.5	1357.81	115.01	2.82	2.41	3.23	875.57	2.40667
204799_at	zinc finger, BED domain containing 4	NM_014838	9889	gb:NM_014838.1 /DB_XREF=gi:7662217 /GEN=KIAA0637 /FEA=FLmRNA /CNT=62 /TID=Hs.13604.0 /TIER=FL+Stack /STK=22 /UG=Hs.13604 /LL=9889 /DEF=Homo sapiens KIAA0637 gene product (KIAA0637), mRNA. /PROD=KIAA0637 gene product /FL=gb:AB014537.1 gb:NM_014838.1	1349.8	63.73	2049.68	62.25	1.52	1.39	1.67	699.88	1480.54	48.51	1051.53	45.99	-1.41	-1.29	-1.54	-429.01	1093.97	28.69	1767.12	107.24	1.62	1.44	1.79	673.15	1.28307
204831_at	cyclin-dependent kinase 8	R59697	1024	gb:R59697 /DB_XREF=gi:830392 /DB_XREF=yh11b03.s1 /CLONE=IMAGE:42880 /FEA=FLmRNA /CNT=55 /TID=Hs.25283.0 /TIER=Stack /STK=17 /UG=Hs.25283 /LL=1024 /UG_GENE=CDK8 /UG_TITLE=cyclin-dependent kinase 8 /FL=gb:NM_001260.1	590.97	32.95	840.29	34.75	1.42	1.27	1.6	249.32	438.47	26.29	907.48	25.62	2.07	1.86	2.32	469.01	462.54	31.93	376.74	34.16	-1.23	-1.02	-1.49	-85.8	1.43434
204849_at	transcription factor-like 5 (basic helix-loop-helix)	NM_006602	10732	gb:NM_006602.1 /DB_XREF=gi:5730082 /GEN=TCFL5 /FEA=FLmRNA /CNT=63 /TID=Hs.30696.0 /TIER=FL+Stack /STK=37 /UG=Hs.30696 /LL=10732 /DEF=Homo sapiens transcription factor-like 5 (basic helix-loop-helix) (TCFL5), mRNA. /PROD=transcription factor-like 5 (basichelix-loop-helix) /FL=gb:AB012124.1 gb:NM_006602.1 gb:AF070992.1	564.89	22.95	811.47	25.76	1.44	1.32	1.57	246.57	472.42	25.91	995.79	23.22	2.11	1.92	2.33	523.37	590.38	20.75	1317.03	65.16	2.23	2.02	2.46	726.65	1.92667
204881_s_at	UDP-glucose ceramide glucosyltransferase	NM_003358	7357	gb:NM_003358.1 /DB_XREF=gi:4507810 /GEN=UGCG /FEA=FLmRNA /CNT=69 /TID=Hs.152601.0 /TIER=FL+Stack /STK=8 /UG=Hs.152601 /LL=7357 /DEF=Homo sapiens UDP-glucose ceramide glucosyltransferase (UGCG), mRNA. /PROD=ceramide glucosyltransferase /FL=gb:NM_003358.1 gb:D50840.1	296.55	18.16	376.81	16.38	1.27	1.13	1.44	80.26	208.73	19.14	457.82	13.23	2.19	1.89	2.6	249.09	192.01	13.4	392.12	35.92	2.04	1.68	2.46	200.11	1.83333
204886_at	serine/threonine kinase 18	AL043646	10733	gb:AL043646 /DB_XREF=gi:5423033 /DB_XREF=DKFZp434I2227_s1 /CLONE=DKFZp434I2227 /FEA=FLmRNA /CNT=47 /TID=Hs.172052.0 /TIER=Stack /STK=12 /UG=Hs.172052 /LL=10733 /UG_GENE=STK18 /UG_TITLE=serinethreonine kinase 18 /FL=gb:NM_014264.1	471.97	18.03	670.17	29.49	1.42	1.29	1.56	198.2	304.74	21.8	459.6	24.71	1.51	1.3	1.75	154.86	428.9	23.77	762.87	34.16	1.78	1.58	2	333.97	1.57
204908_s_at	B-cell CLL/lymphoma 3	NM_005178	602	gb:NM_005178.1 /DB_XREF=gi:4885086 /GEN=BCL3 /FEA=FLmRNA /CNT=53 /TID=Hs.31210.0 /TIER=FL+Stack /STK=8 /UG=Hs.31210 /LL=602 /DEF=Homo sapiens B-cell CLLlymphoma 3 (BCL3), mRNA. /PROD=B-cell CLLlymphoma 3 /FL=gb:NM_005178.1 gb:M31732.1	369.15	26.6	901.56	25.77	2.44	2.16	2.79	532.4	314	46.96	1536.98	38.28	4.89	3.91	6.51	1222.99	322.4	39.05	1123.73	51.68	3.49	2.86	4.4	801.33	3.60667
204928_s_at	solute carrier family 10 (sodium/bile acid cotransporter family), member 3	NM_019848	8273	gb:NM_019848.2 /DB_XREF=gi:10938005 /GEN=P3 /FEA=FLmRNA /CNT=39 /TID=Hs.72980.0 /TIER=FL+Stack /STK=12 /UG=Hs.72980 /LL=8273 /DEF=Homo sapiens Protein P3 (P3), mRNA. /PROD=Protein P3 /FL=gb:NM_019848.2	609.29	18.31	914.32	19.27	1.5	1.41	1.6	305.03	662.61	24.81	1543.88	53.7	2.33	2.14	2.54	881.27	563.79	7.87	1024.82	64.16	1.82	1.63	2.01	461.03	1.88333
204935_at	protein tyrosine phosphatase, non-receptor type 2	NM_002828	5771	gb:NM_002828.1 /DB_XREF=gi:4506290 /GEN=PTPN2 /FEA=FLmRNA /CNT=43 /TID=Hs.82829.0 /TIER=FL /STK=0 /UG=Hs.82829 /LL=5771 /DEF=Homo sapiens protein tyrosine phosphatase, non-receptor type 2 (PTPN2), mRNA. /PROD=protein tyrosine phosphatase, non-receptor type2 /FL=gb:M25393.1 gb:NM_002828.1	209.3	18.62	156.99	17.63	-1.33	-1.06	-1.7	-52.31	125.66	22.02	245.59	14.24	1.95	1.49	2.78	119.93	114.36	13.83	287.63	30.85	2.52	1.93	3.31	173.27	1.74063
204950_at	tumor up-regulated CARD-containing antagonist of caspase nine	NM_014959	22900	gb:NM_014959.1 /DB_XREF=gi:7662403 /GEN=KIAA0955 /FEA=FLmRNA /CNT=47 /TID=Hs.10031.0 /TIER=FL /STK=0 /UG=Hs.10031 /LL=22900 /DEF=Homo sapiens KIAA0955 protein (KIAA0955), mRNA. /PROD=KIAA0955 protein /FL=gb:AF331519.1 gb:AB023172.1 gb:NM_014959.1 gb:AF322184.1 gb:AY026322.1	295.13	9.37	657.41	21.08	2.23	2.07	2.4	362.29	256.77	16.37	234.65	13.48	-1.09	-0.95	-1.26	-22.11	276.72	13.83	524.9	32.14	1.9	1.66	2.16	248.18	1.68248
204968_at	apolipoprotein M	NM_021184	55937	gb:NM_021184.1 /DB_XREF=gi:10863984 /GEN=G4 /FEA=FLmRNA /CNT=48 /TID=Hs.247323.0 /TIER=FL /STK=0 /UG=Hs.247323 /LL=57827 /DEF=Homo sapiens G4 protein (G4), mRNA. /PROD=G4 protein /FL=gb:NM_021184.1	271.57	14.2	401.81	22.51	1.48	1.3	1.68	130.24	282.94	10.94	341.8	14.95	1.21	1.1	1.33	58.86	238.55	9.55	450.05	21.19	1.89	1.7	2.09	211.5	1.52667
204970_s_at	v-maf musculoaponeurotic fibrosarcoma oncogene homolog G (avian)	NM_002359	4097	gb:NM_002359.1 /DB_XREF=gi:4505072 /GEN=MAFG /FEA=FLmRNA /CNT=51 /TID=Hs.252229.0 /TIER=FL /STK=0 /UG=Hs.252229 /LL=4097 /DEF=Homo sapiens v-maf musculoaponeurotic fibrosarcoma (avian) oncogene family, protein G (MAFG), mRNA. /PROD=v-maf musculoaponeurotic fibrosarcoma (avian)oncogene family, protein G /FL=gb:NM_002359.1 gb:AF059195.1	1787.1	39.4	2974.15	127.27	1.66	1.53	1.8	1187.05	1828.05	41.41	2372.89	95.26	1.3	1.2	1.4	544.83	1736.03	61.43	2856.3	105.93	1.65	1.51	1.79	1120.27	1.53667
204976_s_at	Alport syndrome, mental retardation, midface hypoplasia and elliptocytosis chromosomal region, gene 1	AK023637	9949	gb:AK023637.1 /DB_XREF=gi:10435621 /FEA=FLmRNA /CNT=44 /TID=Hs.326142.0 /TIER=ConsEnd /STK=7 /UG=Hs.326142 /LL=9949 /UG_GENE=AMMECR1 /UG_TITLE=Alport syndrome, mental retardation, midface hypoplasia and elliptocytosis chromosomal region, gene 1 /DEF=Homo sapiens cDNA FLJ13575 fis, clone PLACE1008630. /FL=gb:NM_015365.1	647.26	34.88	2030.61	47.04	3.14	2.86	3.47	1383.35	559.25	30.2	2043.64	42.87	3.65	3.33	4.03	1484.39	652.44	25.47	2425.53	98.78	3.72	3.39	4.08	1773.08	3.50333
204992_s_at	profilin 2	NM_002628	5217	gb:NM_002628.1 /DB_XREF=gi:4505750 /GEN=PFN2 /FEA=FLmRNA /CNT=38 /TID=Hs.91747.0 /TIER=FL /STK=0 /UG=Hs.91747 /LL=5217 /DEF=Homo sapiens profilin 2 (PFN2), mRNA. /PROD=profilin 2 /FL=gb:NM_002628.1 gb:L10678.1	1758.17	106.16	2753.21	125.8	1.57	1.38	1.78	995.05	1550.92	98.34	3422.98	124.14	2.21	1.96	2.5	1872.06	1565.62	63.44	2563.86	222.59	1.64	1.39	1.9	998.24	1.80667
204995_at	cyclin-dependent kinase 5, regulatory subunit 1 (p35)	AL567411	8851	gb:AL567411 /DB_XREF=gi:12920744 /DB_XREF=AL567411 /CLONE=CS0DF024YM22 (3 prime) /FEA=FLmRNA /CNT=84 /TID=Hs.93597.0 /TIER=Stack /STK=22 /UG=Hs.93597 /LL=8851 /UG_GENE=CDK5R1 /UG_TITLE=cyclin-dependent kinase 5, regulatory subunit 1 (p35) /FL=gb:NM_003885.1	116.66	9.74	279.46	22.47	2.4	1.98	2.9	162.8	42.21	8.18	355.64	17.33	8.43	6.3	12.46	313.43	57.39	11.87	451.24	32.12	7.86	5.71	12.07	393.85	6.23
204998_s_at	activating transcription factor 5	NM_012068	22809	gb:NM_012068.2 /DB_XREF=gi:12597624 /GEN=ATF5 /FEA=FLmRNA /CNT=53 /TID=Hs.9754.0 /TIER=FL /STK=0 /UG=Hs.9754 /LL=22809 /DEF=Homo sapiens activating transcription factor 5 (ATF5), mRNA. /PROD=activating transcription factor 5 /FL=gb:AF305687.1 gb:BC005174.1 gb:AB021663.2 gb:NM_012068.2	400.75	25.52	550.31	15.11	1.37	1.23	1.55	149.56	621.09	19.85	697	15.28	1.12	1.05	1.2	75.91	450.64	14.33	833.59	16.01	1.85	1.74	1.97	382.94	1.44667
205016_at	transforming growth factor, alpha	NM_003236	7039	gb:NM_003236.1 /DB_XREF=gi:4507460 /GEN=TGFA /FEA=FLmRNA /CNT=49 /TID=Hs.170009.0 /TIER=FL /STK=0 /UG=Hs.170009 /LL=7039 /DEF=Homo sapiens transforming growth factor, alpha (TGFA), mRNA. /PROD=transforming growth factor, alpha /FL=gb:NM_003236.1 gb:K03222.1 gb:M31172.1 gb:BC005308.1	382.9	16.45	947.09	41.39	2.47	2.24	2.74	564.18	263.17	15.43	921.11	31.58	3.5	3.14	3.93	657.94	254.37	18.88	719.58	69.25	2.83	2.3	3.44	465.21	2.93333
205020_s_at	ADP-ribosylation factor-like 4	NM_005738	10124	gb:NM_005738.1 /DB_XREF=gi:5031602 /GEN=ARL4 /FEA=FLmRNA /CNT=36 /TID=Hs.201672.0 /TIER=FL /STK=0 /UG=Hs.201672 /LL=10124 /DEF=Homo sapiens ADP-ribosylation factor-like 4 (ARL4), mRNA. /PROD=ADP-ribosylation factor-like 4 /FL=gb:U73960.1 gb:NM_005738.1	1130.42	48.84	1458.59	67.7	1.29	1.16	1.43	328.17	1066.45	50.04	3492.34	96.52	3.27	3	3.59	2425.89	874.08	23.31	2530.07	137.89	2.89	2.61	3.19	1655.99	2.48333
205100_at	glutamine-fructose-6-phosphate transaminase 2	NM_005110	9945	gb:NM_005110.1 /DB_XREF=gi:4826741 /GEN=GFPT2 /FEA=FLmRNA /CNT=54 /TID=Hs.30332.0 /TIER=FL+Stack /STK=22 /UG=Hs.30332 /LL=9945 /DEF=Homo sapiens glutamine-fructose-6-phosphate transaminase 2 (GFPT2), mRNA. /PROD=glutamine-fructose-6-phosphate transaminase 2 /FL=gb:BC000012.1 gb:AB016789.1 gb:NM_005110.1	542.56	28.28	1112.15	22.7	2.05	1.87	2.26	569.59	362.2	31.17	1135.15	32.16	3.13	2.72	3.67	772.95	413.53	22.61	506.53	35.39	1.22	1.06	1.41	93	2.13333
205122_at	transmembrane protein with EGF-like and two follistatin-like domains 1	BF439316	8577	gb:BF439316 /DB_XREF=gi:11451833 /DB_XREF=nab62g12.x1 /CLONE=IMAGE:3272638 /FEA=FLmRNA /CNT=65 /TID=Hs.78531.0 /TIER=Stack /STK=27 /UG=Hs.78531 /LL=8577 /UG_GENE=TMEFF1 /UG_TITLE=transmembrane protein with EGF-like and two follistatin-like domains 1 /FL=gb:U19878.1 gb:NM_003692.1	158.14	11.11	308.5	23.65	1.95	1.64	2.31	150.36	76.56	11.2	294.49	21.87	3.85	2.99	5.18	217.92	156.88	15	276.39	17.73	1.76	1.47	2.15	119.51	2.52
205139_s_at	uronyl-2-sulfotransferase	NM_005715	10090	gb:NM_005715.1 /DB_XREF=gi:5032218 /GEN=UST /FEA=FLmRNA /CNT=48 /TID=Hs.134015.0 /TIER=FL+Stack /STK=10 /UG=Hs.134015 /LL=10090 /DEF=Homo sapiens uronyl 2-sulfotransferase (UST), mRNA. /PROD=uronyl 2-sulfotransferase /FL=gb:AB020316.1 gb:NM_005715.1	177.37	11.21	311.6	23.52	1.76	1.49	2.06	134.23	195.55	16.47	350.02	11.45	1.79	1.55	2.1	154.47	204.51	17.94	52.86	9.62	-3.87	-2.85	-5.65	-151.65	1.26947
205171_at	protein tyrosine phosphatase, non-receptor type 4 (megakaryocyte)	NM_002830	5775	gb:NM_002830.1 /DB_XREF=gi:4506294 /GEN=PTPN4 /FEA=FLmRNA /CNT=42 /TID=Hs.73826.0 /TIER=FL /STK=3 /UG=Hs.73826 /LL=5775 /DEF=Homo sapiens protein tyrosine phosphatase, non-receptor type 4 (megakaryocyte) (PTPN4), mRNA. /PROD=protein tyrosine phosphatase, non-receptor type4 (megakaryocyte) /FL=gb:M68941.1 gb:NM_002830.1	290.85	15.26	204.89	16.45	-1.42	-1.22	-1.67	-85.97	187.79	18.33	315.62	15.63	1.68	1.42	2.04	127.83	245.09	13.14	609.17	28.18	2.49	2.21	2.8	364.07	1.62474
205193_at	v-maf musculoaponeurotic fibrosarcoma oncogene homolog F (avian)	NM_012323	23764	gb:NM_012323.1 /DB_XREF=gi:6912489 /GEN=MAFF /FEA=FLmRNA /CNT=50 /TID=Hs.51305.0 /TIER=FL+Stack /STK=12 /UG=Hs.51305 /LL=23764 /DEF=Homo sapiens v-maf musculoaponeurotic fibrosarcoma (avian) oncogene family, protein F (MAFF), mRNA. /PROD=v-maf musculoaponeurotic fibrosarcoma (avian)oncogene family, protein F /FL=gb:NM_012323.1 gb:AB025247.1	256.09	20.46	406.75	18.26	1.59	1.37	1.86	150.66	167.4	25.83	391.53	19.05	2.34	1.84	3.16	224.13	167.2	15.58	466.12	29.72	2.79	2.33	3.38	298.91	2.24
205228_at	RNA binding motif, single stranded interacting protein 2	NM_002898	5939	gb:NM_002898.1 /DB_XREF=gi:4506448 /GEN=RBMS2 /FEA=FLmRNA /CNT=38 /TID=Hs.20938.0 /TIER=FL+Stack /STK=10 /UG=Hs.20938 /LL=5939 /DEF=Homo sapiens RNA binding motif, single stranded interacting protein 2 (RBMS2), mRNA. /PROD=RNA binding motif, single stranded interactingprotein 2 /FL=gb:D28483.1 gb:NM_002898.1	2453.96	119.55	4242.68	144.17	1.73	1.57	1.91	1788.72	2631.3	99.37	2775.21	123.22	1.05	0.96	1.16	143.92	2298.53	54.36	3723.69	217.28	1.62	1.45	1.79	1425.16	1.46667
205234_at	solute carrier family 16 (monocarboxylic acid transporters), member 4	NM_004696	9122	gb:NM_004696.1 /DB_XREF=gi:4759113 /GEN=SLC16A4 /FEA=FLmRNA /CNT=60 /TID=Hs.23590.0 /TIER=FL /STK=4 /UG=Hs.23590 /LL=9122 /DEF=Homo sapiens solute carrier family 16 (monocarboxylic acid transporters), member 4 (SLC16A4), mRNA. /PROD=solute carrier family 16 (monocarboxylic acidtransporters), member 4 /FL=gb:U59185.1 gb:NM_004696.1	1726.78	40.92	2544.83	60.79	1.47	1.39	1.56	818.05	1729.1	55.51	1151.98	23.82	-1.5	-1.41	-1.6	-577.12	1593.15	14.13	2292.81	104.18	1.44	1.33	1.55	699.66	1.19222
205239_at	amphiregulin (schwannoma-derived growth factor)	NM_001657	374	gb:NM_001657.1 /DB_XREF=gi:4502198 /GEN=AREG /FEA=FLmRNA /CNT=38 /TID=Hs.270833.0 /TIER=FL+Stack /STK=9 /UG=Hs.270833 /LL=374 /DEF=Homo sapiens amphiregulin (schwannoma-derived growth factor) (AREG), mRNA. /PROD=amphiregulin (schwannoma-derived growth factor) /FL=gb:M30704.1 gb:NM_001657.1	450.91	22.19	641.51	39.51	1.42	1.25	1.62	190.6	198.73	23.64	558.19	31.89	2.81	2.29	3.55	359.46	141.93	21.94	232.15	32.23	1.64	1.16	2.34	90.22	1.95667
205256_at	KIAA0352 gene product	NM_014830	9880	gb:NM_014830.1 /DB_XREF=gi:7662071 /GEN=KIAA0352 /FEA=FLmRNA /CNT=35 /TID=Hs.17262.0 /TIER=FL+Stack /STK=12 /UG=Hs.17262 /LL=9880 /DEF=Homo sapiens KIAA0352 gene product (KIAA0352), mRNA. /PROD=KIAA0352 gene product /FL=gb:AB002350.1 gb:NM_014830.1	134.69	12.39	346.07	14.66	2.57	2.19	3.07	211.38	93.46	20.21	469.11	16.59	5.02	3.68	7.81	375.65	83.08	17.43	200.64	25.34	2.42	1.65	3.83	117.56	3.33667
205281_s_at	phosphatidylinositol glycan, class A (paroxysmal nocturnal hemoglobinuria)	NM_002641	5277	gb:NM_002641.1 /DB_XREF=gi:11863129 /GEN=PIGA /FEA=FLmRNA /CNT=41 /TID=Hs.51.0 /TIER=FL+Stack /STK=20 /UG=Hs.51 /LL=5277 /DEF=Homo sapiens phosphatidylinositol glycan, class A (paroxysmal nocturnal hemoglobinuria) (PIGA), transcript variant 1, mRNA. /PROD=phosphatidylinositol glycan, class A isoform 1 /FL=gb:D11466.1 gb:NM_002641.1	971.84	53.34	1083.7	60.54	1.12	0.98	1.27	111.87	697.44	57.71	1081.14	51.26	1.55	1.33	1.83	383.71	977.61	37.21	1548.46	104.55	1.58	1.39	1.79	570.85	1.41667
205283_at	Fukuyama type congenital muscular dystrophy (fukutin)	NM_006731	2218	gb:NM_006731.1 /DB_XREF=gi:5803014 /GEN=FCMD /FEA=FLmRNA /CNT=37 /TID=Hs.55777.0 /TIER=FL+Stack /STK=8 /UG=Hs.55777 /LL=2218 /DEF=Homo sapiens Fukuyama type congenital muscular dystrophy (FCMD), mRNA. /PROD=fukutin /FL=gb:NM_006731.1 gb:AB008226.1	682.8	39.19	849.3	43.97	1.24	1.1	1.41	166.49	513.1	19.86	744.41	23.2	1.45	1.34	1.58	231.31	459.43	24.71	896.21	23.97	1.95	1.77	2.16	436.77	1.54667
205286_at	transcription factor AP-2 gamma (activating enhancer binding protein 2 gamma)	U85658	7022	gb:U85658.1 /DB_XREF=gi:2058552 /FEA=FLmRNA /CNT=41 /TID=Hs.61796.0 /TIER=FL /STK=0 /UG=Hs.61796 /LL=7022 /UG_GENE=TFAP2C /DEF=Human transcription factor ERF-1 mRNA, complete cds. /PROD=ERF-1 /FL=gb:NM_003222.1 gb:U85658.1	2099.5	86.73	2888.54	80.06	1.38	1.27	1.5	789.04	1922.5	104.41	1099.33	57.29	-1.75	-1.54	-1.98	-823.17	1447.48	45.33	2321.63	171.34	1.6	1.4	1.82	874.15	1.18381
205289_at	bone morphogenetic protein 2	AA583044	650	gb:AA583044 /DB_XREF=gi:2360404 /DB_XREF=nn80f11.s1 /CLONE=IMAGE:1090221 /FEA=FLmRNA /CNT=59 /TID=Hs.73853.0 /TIER=Stack /STK=8 /UG=Hs.73853 /LL=650 /UG_GENE=BMP2 /UG_TITLE=bone morphogenetic protein 2 /FL=gb:NM_001200.1	374.66	14.67	576.5	24.9	1.54	1.4	1.69	201.84	276.11	17.59	715.53	27.74	2.59	2.3	2.94	439.43	288.92	12.34	429.04	30.9	1.48	1.29	1.7	140.12	1.87
205290_s_at	bone morphogenetic protein 2	NM_001200	650	gb:NM_001200.1 /DB_XREF=gi:4557368 /GEN=BMP2 /FEA=FLmRNA /CNT=59 /TID=Hs.73853.0 /TIER=FL+Stack /STK=13 /UG=Hs.73853 /LL=650 /DEF=Homo sapiens bone morphogenetic protein 2 (BMP2), mRNA. /PROD=bone morphogenetic protein 2 precursor /FL=gb:NM_001200.1	391.87	11.75	545.94	25.78	1.39	1.27	1.52	154.07	387.91	22.36	641.69	12.2	1.65	1.5	1.84	253.79	356.54	13.15	555.39	31.63	1.56	1.39	1.74	198.85	1.53333
205310_at	hypothetical protein 20D7-FC4	NM_012066	23403	gb:NM_012066.1 /DB_XREF=gi:6912227 /GEN=20D7-FC4 /FEA=FLmRNA /CNT=35 /TID=Hs.128702.0 /TIER=FL /STK=0 /UG=Hs.128702 /LL=23403 /DEF=Homo sapiens hypothetical protein (20D7-FC4), mRNA. /PROD=hypothetical protein /FL=gb:NM_012066.1	364.69	14.7	921.09	43.77	2.53	2.28	2.8	556.41	326.85	18.3	661.31	18.34	2.02	1.83	2.25	334.46	350.72	18.56	643.93	38.88	1.84	1.61	2.09	293.21	2.13
205330_at	meningioma (disrupted in balanced translocation) 1	NM_002430	4330	gb:NM_002430.1 /DB_XREF=gi:4505222 /GEN=MN1 /FEA=FLmRNA /CNT=43 /TID=Hs.268515.0 /TIER=FL+Stack /STK=15 /UG=Hs.268515 /LL=4330 /DEF=Homo sapiens meningioma (disrupted in balanced translocation) 1 (MN1), mRNA. /PROD=meningioma 1 /FL=gb:NM_002430.1	504.06	20.06	1193.77	24.45	2.37	2.2	2.55	689.7	678.77	15.38	1192.82	30.23	1.76	1.66	1.86	514.05	879.35	24.73	1338.97	67.21	1.52	1.38	1.67	459.62	1.88333
205340_at	zinc finger protein 450	NM_014797	9841	gb:NM_014797.1 /DB_XREF=gi:7662127 /GEN=KIAA0441 /FEA=FLmRNA /CNT=38 /TID=Hs.32511.0 /TIER=FL /STK=0 /UG=Hs.32511 /LL=9841 /DEF=Homo sapiens KIAA0441 gene product (KIAA0441), mRNA. /PROD=KIAA0441 gene product /FL=gb:AB007901.1 gb:NM_014797.1	472.78	30.71	686.71	21.97	1.45	1.29	1.64	213.93	373.78	8.46	533.29	25.68	1.43	1.3	1.55	159.51	325.2	14.83	641.51	32.13	1.97	1.76	2.2	316.31	1.61667
205362_s_at	prefoldin 4	NM_002623	5203	gb:NM_002623.2 /DB_XREF=gi:12408676 /GEN=PFDN4 /FEA=FLmRNA /CNT=35 /TID=Hs.91161.0 /TIER=FL /STK=0 /UG=Hs.91161 /LL=5203 /DEF=Homo sapiens prefoldin 4 (PFDN4), mRNA. /PROD=prefoldin 4 /FL=gb:U41816.1 gb:NM_002623.2	370.1	13.87	431.37	21.62	1.17	1.05	1.29	61.27	367.31	15.92	876	47.41	2.38	2.12	2.67	508.69	318.07	22.03	526.81	38.09	1.66	1.4	1.95	208.75	1.73667
205372_at	pleiomorphic adenoma gene 1	NM_002655	5324	gb:NM_002655.1 /DB_XREF=gi:4505854 /GEN=PLAG1 /FEA=FLmRNA /CNT=41 /TID=Hs.14968.0 /TIER=FL /STK=0 /UG=Hs.14968 /LL=5324 /DEF=Homo sapiens pleiomorphic adenoma gene 1 (PLAG1), mRNA. /PROD=pleiomorphic adenoma gene 1 /FL=gb:NM_002655.1 gb:U65002.1	211.96	12.53	295.24	16.51	1.39	1.22	1.59	83.28	133.87	14.9	303.03	18.31	2.26	1.86	2.83	169.16	232.43	22.53	407.46	40.04	1.75	1.39	2.2	175.03	1.8
205421_at	solute carrier family 22 (extraneuronal monoamine transporter), member 3	NM_021977	6581	gb:NM_021977.1 /DB_XREF=gi:11415037 /GEN=SLC22A3 /FEA=FLmRNA /CNT=45 /TID=Hs.81086.0 /TIER=FL+Stack /STK=20 /UG=Hs.81086 /LL=6581 /DEF=Homo sapiens solute carrier family 22 (extraneuronal monoamine transporter), member 3 (SLC22A3), mRNA. /PROD=solute carrier family 22 (extraneuronalmonoamine transporter), member 3 /FL=gb:NM_021977.1	195.96	24.85	195.75	23.68	-1	-0.74	-1.34	-0.21	221.97	10.21	409.63	15.61	1.85	1.67	2.04	187.66	232.79	16.22	407.25	50.93	1.75	1.36	2.19	174.47	1.53333
205436_s_at	H2A histone family, member X	NM_002105	3014	gb:NM_002105.1 /DB_XREF=gi:4504252 /GEN=H2AFX /FEA=FLmRNA /CNT=59 /TID=Hs.147097.0 /TIER=FL /STK=1 /UG=Hs.147097 /LL=3014 /DEF=Homo sapiens H2A histone family, member X (H2AFX), mRNA. /PROD=H2A histone family, member X /FL=gb:NM_002105.1 gb:BC004915.1	616.63	46.45	747.71	52.21	1.21	1.02	1.44	131.08	481.27	18.85	1032.82	79.83	2.15	1.85	2.46	551.55	412.88	29.52	1404.33	88.08	3.4	2.91	3.99	991.45	2.25333
205474_at	cytokine receptor-like factor 3	NM_015986	51379	gb:NM_015986.1 /DB_XREF=gi:7705331 /GEN=CREME9 /FEA=FLmRNA /CNT=41 /TID=Hs.7120.0 /TIER=FL+Stack /STK=9 /UG=Hs.7120 /LL=51379 /DEF=Homo sapiens cytokine receptor-like molecule 9 (CREME9), mRNA. /PROD=cytokine receptor-like molecule 9 /FL=gb:NM_015986.1 gb:AF046059.1 gb:AF120151.1	1181.97	91.66	1631.99	84.84	1.38	1.19	1.62	450.02	1080.15	65.31	1621.47	93.32	1.5	1.31	1.72	541.32	1007.45	55.37	2096.51	170.64	2.08	1.76	2.44	1089.07	1.65333
205503_at	protein tyrosine phosphatase, non-receptor type 14	NM_005401	5784	gb:NM_005401.1 /DB_XREF=gi:4885566 /GEN=PTPN14 /FEA=FLmRNA /CNT=27 /TID=Hs.159238.0 /TIER=FL /STK=0 /UG=Hs.159238 /LL=5784 /DEF=Homo sapiens protein tyrosine phosphatase, non-receptor type 14 (PTPN14), mRNA. /PROD=protein tyrosine phosphatase, non-receptor type14 /FL=gb:NM_005401.1	138.85	15.21	304.14	13.89	2.19	1.82	2.7	165.29	86	22.42	279.14	14.95	3.25	2.24	5.71	193.14	162.37	16.43	456.74	21.87	2.81	2.36	3.42	294.37	2.75
205575_at	C1q-related factor	NM_006688	10882	gb:NM_006688.1 /DB_XREF=gi:5729784 /GEN=CRF /FEA=FLmRNA /CNT=43 /TID=Hs.134012.0 /TIER=FL+Stack /STK=30 /UG=Hs.134012 /LL=10882 /DEF=Homo sapiens C1q-related factor (CRF), mRNA. /PROD=C1q-related factor /FL=gb:AF095154.1 gb:NM_006688.1	187.85	18.36	376.04	19.17	2	1.68	2.43	188.19	185.8	19.65	476.58	26.2	2.57	2.13	3.16	290.78	272.53	12.1	114.31	21.9	-2.38	-1.79	-3.5	-158.22	1.66339
205583_s_at	hypothetical protein FLJ23018	NM_024810	79868	gb:NM_024810.1 /DB_XREF=gi:13376194 /GEN=FLJ23018 /FEA=FLmRNA /CNT=26 /TID=Hs.169078.0 /TIER=FL+Stack /STK=13 /UG=Hs.169078 /LL=79868 /DEF=Homo sapiens hypothetical protein FLJ23018 (FLJ23018), mRNA. /PROD=hypothetical protein FLJ23018 /FL=gb:NM_024810.1	337.85	16.16	530.35	21.91	1.57	1.42	1.74	192.5	180.64	12.67	634.53	26.79	3.51	3.08	4.04	453.89	222.66	17.74	698.88	40.78	3.14	2.68	3.71	476.22	2.74
205672_at	xeroderma pigmentosum, complementation group A	NM_000380	7507	gb:NM_000380.1 /DB_XREF=gi:4507936 /GEN=XPA /FEA=FLmRNA /CNT=30 /TID=Hs.192803.0 /TIER=FL+Stack /STK=18 /UG=Hs.192803 /LL=7507 /DEF=Homo sapiens xeroderma pigmentosum, complementation group A (XPA), mRNA. /PROD=xeroderma pigmentosum, complementation group A /FL=gb:NM_000380.1	453.24	18.64	767.43	33.58	1.69	1.53	1.87	314.18	470.48	37.3	1010.32	41.12	2.15	1.86	2.5	539.84	400.37	24.05	711.71	39.97	1.78	1.55	2.04	311.33	1.87333
205676_at	cytochrome P450, family 27, subfamily B, polypeptide 1	NM_000785	1594	gb:NM_000785.1 /DB_XREF=gi:4503212 /GEN=CYP27B1 /FEA=FLmRNA /CNT=56 /TID=Hs.199270.0 /TIER=FL+Stack /STK=21 /UG=Hs.199270 /LL=1594 /DEF=Homo sapiens cytochrome P450, subfamily XXVIIB (25-hydroxyvitamin D-1-alpha-hydroxylase), polypeptide 1 (CYP27B1), mRNA. /PROD=cytochrome P450, subfamily XXVIIB(25-hydroxyvitamin D-1-alpha-hydroxylase), polypeptide 1 /FL=gb:AB005989.1 gb:NM_000785.1 gb:AF246895.1…	157.03	10.72	167.88	16.92	1.07	0.87	1.3	10.85	62.18	9.24	256.21	14.95	4.12	3.24	5.53	194.03	63.74	8.28	307.33	21.66	4.82	3.83	6.27	243.59	3.33667
205701_at	importin 8	NM_006390	10526	gb:NM_006390.1 /DB_XREF=gi:5453999 /GEN=RANBP8 /FEA=FLmRNA /CNT=22 /TID=Hs.119687.0 /TIER=FL /STK=0 /UG=Hs.119687 /LL=10526 /DEF=Homo sapiens RAN binding protein 8 (RANBP8), mRNA. /PROD=RAN binding protein 8 /FL=gb:NM_006390.1 gb:U77494.1	283.57	17.38	306.82	12.38	1.08	0.96	1.22	23.25	143.67	12.95	268.97	22.72	1.87	1.53	2.3	125.3	234.41	10.62	623.1	17.53	2.66	2.44	2.91	388.69	1.87
205716_at	mitochondrial carrier family protein	NM_018843	55972	gb:NM_018843.1 /DB_XREF=gi:10047121 /GEN=LOC55972 /FEA=FLmRNA /CNT=24 /TID=Hs.172294.0 /TIER=FL /STK=5 /UG=Hs.172294 /LL=55972 /DEF=Homo sapiens mitochondrial carrier family protein (LOC55972), mRNA. /PROD=mitochondrial carrier family protein /FL=gb:NM_018843.1 gb:AF125531.1	355.43	22.83	301.06	17.24	-1.18	-1.02	-1.36	-54.36	172.04	11.58	366.53	16.83	2.13	1.87	2.45	194.49	259.39	13.07	434.04	24.22	1.67	1.48	1.89	174.65	1.54915
205739_x_at	zinc finger protein (ZFD25)	NM_016220	51427	gb:NM_016220.1 /DB_XREF=gi:7706774 /GEN=ZFD25 /FEA=FLmRNA /CNT=28 /TID=Hs.50216.0 /TIER=FL+Stack /STK=10 /UG=Hs.50216 /LL=51427 /DEF=Homo sapiens zinc finger protein (ZFD25) (ZFD25), mRNA. /PROD=zinc finger protein (ZFD25) /FL=gb:NM_016220.1 gb:AB027251.1	303.29	13.21	351.94	15.87	1.16	1.05	1.29	48.64	125.09	12.04	407.84	19.73	3.26	2.75	3.94	282.75	131.63	19.47	515.45	30.75	3.92	3.07	5.25	383.82	2.78
205761_s_at	protein similar to E.coli yhdg and R. capsulatus nifR3	AW242981	11062	gb:AW242981 /DB_XREF=gi:6576759 /DB_XREF=xm91g11.x1 /CLONE=IMAGE:2691620 /FEA=FLmRNA /CNT=37 /TID=Hs.97627.0 /TIER=Stack /STK=11 /UG=Hs.97627 /LL=11062 /UG_GENE=PP35 /UG_TITLE=protein similar to E.coli yhdg and R. capsulatus nifR3 /FL=gb:NM_007016.1 gb:U62767.1	754.54	43.77	1055.11	68.28	1.4	1.21	1.61	300.57	621.35	20.88	1256.06	63.02	2.02	1.83	2.23	634.71	763.17	33.87	1000.45	56.58	1.31	1.16	1.47	237.27	1.57667
205762_s_at	protein similar to E.coli yhdg and R. capsulatus nifR3	NM_007016	11062	gb:NM_007016.1 /DB_XREF=gi:5902025 /GEN=PP35 /FEA=FLmRNA /CNT=37 /TID=Hs.97627.0 /TIER=FL /STK=0 /UG=Hs.97627 /LL=11062 /DEF=Homo sapiens protein similar to E.coli yhdg and R. capsulatus nifR3 (PP35), mRNA. /PROD=protein similar to E.coli yhdg and R. capsulatusnifR3 /FL=gb:NM_007016.1 gb:U62767.1	415.54	23.98	568.49	35.93	1.37	1.19	1.57	152.95	264.24	30.4	502.24	44.13	1.9	1.5	2.44	238	368.41	15.92	866.21	62.45	2.35	2.04	2.69	497.8	1.87333
205821_at	DNA segment on chromosome 12 (unique) 2489 expressed sequence	NM_007360	22914	gb:NM_007360.1 /DB_XREF=gi:6679051 /GEN=D12S2489E /FEA=FLmRNA /CNT=24 /TID=Hs.74085.0 /TIER=FL /STK=0 /UG=Hs.74085 /LL=22914 /DEF=Homo sapiens DNA segment on chromosome 12 (unique) 2489 expressed sequence (D12S2489E), mRNA. /PROD=NKG2-D type II integral membrane protein /FL=gb:AF260135.1 gb:AF260136.1 gb:NM_007360.1	718.55	27.2	949.5	13.47	1.32	1.24	1.41	230.95	859.12	45.1	1395.97	57.03	1.62	1.46	1.82	536.86	921.66	53.55	866.58	88.41	-1.06	-0.88	-1.3	-55.07	1.29447
205825_at	proprotein convertase subtilisin/kexin type 1	NM_000439	5122	gb:NM_000439.2 /DB_XREF=gi:4585713 /GEN=PCSK1 /FEA=FLmRNA /CNT=38 /TID=Hs.78977.0 /TIER=FL /STK=0 /UG=Hs.78977 /LL=5122 /DEF=Homo sapiens proprotein convertase subtilisinkexin type 1 (PCSK1), mRNA. /PROD=proprotein convertase subtilisinkexin type 1 /FL=gb:NM_000439.2 gb:M90753.1	360.25	29.9	443.43	44.44	1.23	0.99	1.52	83.19	335.58	25.82	606.08	32.15	1.81	1.55	2.12	270.51	278.54	24.04	822.65	47.88	2.95	2.5	3.53	544.11	1.99667
205832_at	carboxypeptidase A4	NM_016352	51200	gb:NM_016352.1 /DB_XREF=gi:10047105 /GEN=LOC51200 /FEA=FLmRNA /CNT=38 /TID=Hs.93764.0 /TIER=FL /STK=0 /UG=Hs.93764 /LL=51200 /DEF=Homo sapiens carboxypeptidase A3 (LOC51200), mRNA. /PROD=carboxypeptidase A3 /FL=gb:NM_016352.1 gb:AF095719.1	239.17	18.88	390.4	25.24	1.63	1.38	1.94	151.22	226.16	18.45	268.25	22.34	1.19	0.98	1.44	42.09	181.36	15.74	480.53	27.21	2.65	2.25	3.16	299.17	1.82333
205865_at	dead ringer-like 1 (Drosophila)	NM_005224	1820	gb:NM_005224.1 /DB_XREF=gi:4885192 /GEN=DRIL1 /FEA=FLmRNA /CNT=23 /TID=Hs.198515.0 /TIER=FL /STK=5 /UG=Hs.198515 /LL=1820 /DEF=Homo sapiens dead ringer (Drosophila)-like 1 (DRIL1), mRNA. /PROD=dead ringer-like 1 /FL=gb:U88047.1 gb:NM_005224.1	141.77	13.33	279.27	16.92	1.97	1.65	2.39	137.5	112.81	14.53	69.93	23.99	-1.61	-0.97	-3.77	-42.89	104.54	9.42	212.19	21.55	2.03	1.61	2.54	107.65	1.54037
205931_s_at	cAMP responsive element binding protein 5	NM_004904	9586	gb:NM_004904.1 /DB_XREF=gi:4758499 /GEN=H_GS165L15.1 /FEA=FLmRNA /CNT=25 /TID=Hs.149.0 /TIER=FL+Stack /STK=12 /UG=Hs.149 /LL=9586 /DEF=Homo sapiens cAMP response element-binding protein CRE-BPa (H_GS165L15.1), mRNA. /PROD=cAMP response element-binding protein CRE-BPa /FL=gb:NM_004904.1 gb:L05911.1	158.36	10.65	235.84	17.63	1.49	1.26	1.76	77.48	177.28	19.75	545.77	29.56	3.08	2.54	3.83	368.49	210.88	25.01	514.84	28.11	2.44	1.99	3.08	303.95	2.33667
205935_at	forkhead box F1	NM_001451	2294	gb:NM_001451.1 /DB_XREF=gi:4503732 /GEN=FOXF1 /FEA=FLmRNA /CNT=22 /TID=Hs.155591.0 /TIER=FL /STK=5 /UG=Hs.155591 /LL=2294 /DEF=Homo sapiens forkhead box F1 (FOXF1), mRNA. /PROD=forkhead box F1 /FL=gb:NM_001451.1 gb:U13219.1	2863.2	172.39	4736.87	191.52	1.65	1.47	1.87	1873.67	3513.64	173.65	4869.87	185.11	1.39	1.25	1.54	1356.23	3638.81	85.66	5660.28	205.3	1.56	1.45	1.67	2021.48	1.53333
205956_x_at	GT198, complete ORF	NM_013290	29893	gb:NM_013290.1 /DB_XREF=gi:7019422 /GEN=HUMGT198A /FEA=FLmRNA /CNT=22 /TID=Hs.279032.0 /TIER=FL /STK=5 /UG=Hs.279032 /LL=29893 /DEF=Homo sapiens GT198, complete ORF (HUMGT198A), mRNA. /PROD=GT198, complete ORF /FL=gb:NM_016556.1 gb:AB030304.1 gb:NM_013290.1	1880.64	42.28	2390.56	54.77	1.27	1.21	1.34	509.91	1865.73	46.61	3113.17	101.37	1.67	1.56	1.78	1247.44	1809.23	80.1	2644.35	121.61	1.46	1.32	1.62	835.12	1.46667
205981_s_at	inhibitor of growth family, member 1-like	NM_001564	3622	gb:NM_001564.1 /DB_XREF=gi:4504694 /GEN=ING1L /FEA=FLmRNA /CNT=25 /TID=Hs.107153.0 /TIER=FL+Stack /STK=11 /UG=Hs.107153 /LL=3622 /DEF=Homo sapiens inhibitor of growth family, member 1-like (ING1L), mRNA. /PROD=inhibitor of growth 1-like /FL=gb:NM_001564.1 gb:AF053537.1 gb:AB012853.1	214.26	16.78	427.4	15.08	1.99	1.74	2.31	213.14	175.66	21.07	794.91	42.1	4.53	3.7	5.72	619.25	379.62	16.41	594.59	42.03	1.57	1.36	1.79	214.98	2.69667
205995_x_at	KIAA0036 gene product	NM_014642	9657	gb:NM_014642.1 /DB_XREF=gi:7661875 /GEN=KIAA0036 /FEA=FLmRNA /CNT=17 /TID=Hs.169387.0 /TIER=FL /STK=3 /UG=Hs.169387 /LL=9657 /DEF=Homo sapiens KIAA0036 gene product (KIAA0036), mRNA. /PROD=KIAA0036 gene product /FL=gb:D25278.1 gb:NM_014642.1	754.84	23.53	813.87	43.5	1.08	0.97	1.19	59.04	597.18	57.95	1518.48	77.95	2.54	2.14	3.08	921.3	598.21	44.6	984.31	65.17	1.65	1.4	1.94	386.1	1.75667
206020_at	suppressor of cytokine signaling 4	NM_016387	9306	gb:NM_016387.1 /DB_XREF=gi:7705444 /GEN=HSPC060 /FEA=FLmRNA /CNT=18 /TID=Hs.279883.0 /TIER=FL /STK=7 /UG=Hs.279883 /LL=51487 /DEF=Homo sapiens hypothetical protein (HSPC060), mRNA. /PROD=hypothetical protein /FL=gb:NM_016387.1 gb:AF161545.1	389.9	23.88	399.14	18.12	1.02	0.9	1.16	9.24	201.68	16.2	616.85	24.81	3.06	2.65	3.57	415.17	160.36	18.37	442.11	60.09	2.76	2.03	3.69	281.75	2.28
206098_at	zinc finger protein with interaction domain	NM_006626	10773	gb:NM_006626.1 /DB_XREF=gi:5730121 /GEN=ZID /FEA=FLmRNA /CNT=20 /TID=Hs.3053.0 /TIER=FL /STK=0 /UG=Hs.3053 /LL=10773 /DEF=Homo sapiens zinc finger protein with interaction domain (ZID), mRNA. /PROD=zinc finger protein with interaction domain /FL=gb:NM_006626.1	270.62	15.04	397.81	23.59	1.47	1.28	1.68	127.19	132.86	15.02	401.89	23.22	3.02	2.48	3.79	269.03	216.81	11.03	591.25	40.49	2.73	2.36	3.13	374.44	2.40667
206101_at	extracellular matrix protein 2, female organ and adipocyte specific	NM_001393	1842	gb:NM_001393.1 /DB_XREF=gi:4557542 /GEN=ECM2 /FEA=FLmRNA /CNT=19 /TID=Hs.35094.0 /TIER=FL /STK=6 /UG=Hs.35094 /LL=1842 /DEF=Homo sapiens extracellular matrix protein 2, female organ and adipocyte specific (ECM2), mRNA. /PROD=extracellular matrix protein 2 /FL=gb:AB011792.1 gb:NM_001393.1	201.18	12.94	147.92	26.98	-1.36	-1.02	-1.97	-53.26	131.04	23.07	311.78	20.11	2.38	1.8	3.39	180.74	99.63	14.21	289.65	22.21	2.91	2.26	3.89	190.02	2.00843
206116_s_at	tropomyosin 1 (alpha)	NM_000366	7168	gb:NM_000366.1 /DB_XREF=gi:4507646 /GEN=TPM1 /FEA=FLmRNA /CNT=48 /TID=Hs.77899.0 /TIER=FL+Stack /STK=29 /UG=Hs.77899 /LL=7168 /DEF=Homo sapiens tropomyosin 1 (alpha) (TPM1), mRNA. /PROD=tropomyosin 1 (alpha) /FL=gb:NM_000366.1 gb:M19713.1	1703.45	74.13	2367.3	101.83	1.39	1.26	1.54	663.84	1978.78	60.16	1823.25	158.86	-1.09	-0.94	-1.28	-155.53	2115.02	73.13	3139.63	90.7	1.48	1.38	1.6	1024.62	1.26248
206122_at	SRY (sex determining region Y)-box 15	NM_006942	6665	gb:NM_006942.1 /DB_XREF=gi:5902105 /GEN=SOX20 /FEA=FLmRNA /CNT=21 /TID=Hs.95582.0 /TIER=FL+Stack /STK=9 /UG=Hs.95582 /LL=6665 /DEF=Homo sapiens SRY (sex determining region Y)-box 20 (SOX20), mRNA. /PROD=SRY (sex determining region Y)-box 20 /FL=gb:NM_006942.1 gb:BC000985.1 gb:AB006867.1	236.82	30.63	951.84	23.63	4.02	3.3	5.12	715.02	238.53	13.3	215.26	24.19	-1.11	-0.91	-1.38	-23.27	184.13	8.25	455.12	36.69	2.47	2.11	2.86	270.99	2.46363
206140_at	LIM homeobox 2	NM_004789	9355	gb:NM_004789.1 /DB_XREF=gi:4758673 /GEN=LHX2 /FEA=FLmRNA /CNT=18 /TID=Hs.1569.0 /TIER=FL /STK=1 /UG=Hs.1569 /LL=9355 /DEF=Homo sapiens LIM homeobox protein 2 (LHX2), mRNA. /PROD=LIM homeobox protein 2 /FL=gb:NM_004789.1 gb:AF124735.1	298.23	16.53	808.45	39.59	2.71	2.4	3.07	510.22	273.19	21.34	537.06	27.94	1.97	1.69	2.31	263.87	416.94	22.54	429.16	30.07	1.03	0.89	1.19	12.22	1.90333
206188_at	KIAA0628 gene product	NM_014789	9831	gb:NM_014789.1 /DB_XREF=gi:7662213 /GEN=KIAA0628 /FEA=FLmRNA /CNT=16 /TID=Hs.43133.0 /TIER=FL /STK=0 /UG=Hs.43133 /LL=9831 /DEF=Homo sapiens KIAA0628 gene product (KIAA0628), mRNA. /PROD=KIAA0628 gene product /FL=gb:AB014528.1 gb:NM_014789.1	578.07	22.67	1029.26	32.68	1.78	1.64	1.94	451.2	613.76	42.55	1067.91	42.9	1.74	1.53	1.99	454.15	509.32	18.33	1072.53	44.64	2.11	1.92	2.3	563.21	1.87667
206233_at	UDP-Gal:betaGlcNAc beta 1,4- galactosyltransferase, polypeptide 6	AF097159	9331	gb:AF097159.1 /DB_XREF=gi:5305556 /FEA=FLmRNA /CNT=17 /TID=Hs.159140.0 /TIER=FL /STK=0 /UG=Hs.159140 /LL=9331 /UG_GENE=B4GALT6 /DEF=Homo sapiens UDP-Gal:glucosylceramide beta-1,4-galactosyltransferase mRNA, complete cds. /PROD=UDP-Gal:glucosylceramidebeta-1,4-galactosyltransferase /FL=gb:AF097159.1 gb:AB024742.2 gb:NM_004775.1 gb:AF038664.1	152.42	7.14	287.21	29.31	1.88	1.55	2.24	134.79	109.57	20.45	210.4	13.74	1.92	1.43	2.81	100.83	82.85	10.82	499.65	20.02	6.03	4.91	7.74	416.8	3.27667
206302_s_at	nudix (nucleoside diphosphate linked moiety X)-type motif 4	NM_019094	11163	gb:NM_019094.1 /DB_XREF=gi:10800135 /GEN=NUDT4 /FEA=FLmRNA /CNT=18 /TID=Hs.92381.0 /TIER=FL /STK=0 /UG=Hs.92381 /LL=11163 /DEF=Homo sapiens nudix (nucleoside diphosphate linked moiety X)-type motif 4 (NUDT4), mRNA. /PROD=nudix (nucleoside diphosphate linked moietyX)-type motif 4 /FL=gb:NM_019094.1 gb:AF191653.1 gb:AF191649.1 gb:AF191650.1	631.67	20.98	1130.69	33.35	1.79	1.66	1.93	499.02	461.16	25.61	1196.42	44.96	2.59	2.33	2.9	735.26	408.97	17.69	834.06	67.58	2.04	1.74	2.36	425.09	2.14
206303_s_at	nudix (nucleoside diphosphate linked moiety X)-type motif 4	AF191653	11163	gb:AF191653.1 /DB_XREF=gi:7739471 /GEN=NUDT4 /FEA=FLmRNA /CNT=18 /TID=Hs.92381.0 /TIER=FL /STK=0 /UG=Hs.92381 /LL=11163 /DEF=Homo sapiens diphosphoinositol polyphosphate phosphohydrolase type 2 beta (NUDT4) mRNA, complete cds. /PROD=diphosphoinositol polyphosphate phosphohydrolasetype 2 beta /FL=gb:NM_019094.1 gb:AF191653.1 gb:AF191649.1 gb:AF191650.1	510.57	19.91	869.47	33.12	1.7	1.56	1.86	358.9	394.58	24.27	912.96	26.12	2.31	2.08	2.6	518.38	319.02	17.87	687.49	47.74	2.15	1.86	2.49	368.47	2.05333
206405_x_at	ubiquitin specific protease 6 (Tre-2 oncogene)	NM_004505	9098	gb:NM_004505.1 /DB_XREF=gi:4758563 /GEN=USP6 /FEA=FLmRNA /CNT=21 /TID=Hs.111065.0 /TIER=FL /STK=0 /UG=Hs.111065 /LL=9098 /DEF=Homo sapiens ubiquitin specific protease 6 (Tre-2 oncogene) (USP6), mRNA. /PROD=ubiquitin specific protease 6 /FL=gb:NM_004505.1	422.45	25.68	568.56	53.41	1.35	1.11	1.61	146.11	303.56	36.05	632.39	38.41	2.08	1.69	2.64	328.83	302.35	25.05	632.75	109.65	2.09	1.46	2.8	330.39	1.84
206507_at	zinc finger protein 305	NM_014724	9753	gb:NM_014724.1 /DB_XREF=gi:7662109 /GEN=KIAA0426 /FEA=FLmRNA /CNT=19 /TID=Hs.97476.0 /TIER=FL /STK=1 /UG=Hs.97476 /LL=9753 /DEF=Homo sapiens KIAA0426 gene product (KIAA0426), mRNA. /PROD=KIAA0426 gene product /FL=gb:NM_014724.1 gb:AB007886.1	235.06	15.79	364.5	24.7	1.55	1.32	1.82	129.44	172.66	11.54	561.5	29.07	3.25	2.84	3.75	388.84	176.84	16.57	188.78	19.77	1.07	0.84	1.34	11.94	1.95667
206510_at	sine oculis homeobox homolog 2 (Drosophila)	AF332197	10736	gb:AF332197.1 /DB_XREF=gi:13242164 /GEN=SIX2 /FEA=FLmRNA /CNT=21 /TID=Hs.101937.0 /TIER=FL+Stack /STK=13 /UG=Hs.101937 /LL=10736 /DEF=Homo sapiens adult SIX2 (SIX2) mRNA, complete cds. /PROD=SIX2 /FL=gb:AF332197.1 gb:NM_016932.1 gb:AF136940.1	510.89	29.36	1141.49	43.22	2.23	2	2.51	630.61	481.08	30.52	1246.55	41.08	2.59	2.31	2.93	765.47	498.75	26.65	1887.55	103.25	3.78	3.34	4.29	1388.8	2.86667
206511_s_at	sine oculis homeobox homolog 2 (Drosophila)	NM_016932	10736	gb:NM_016932.1 /DB_XREF=gi:8394273 /GEN=SIX2 /FEA=FLmRNA /CNT=21 /TID=Hs.101937.0 /TIER=FL /STK=0 /UG=Hs.101937 /LL=10736 /DEF=Homo sapiens sine oculis homeobox (Drosophila) homolog 2 (SIX2), mRNA. /PROD=sine oculis homeobox (Drosophila) homolog 2 /FL=gb:AF332197.1 gb:NM_016932.1 gb:AF136940.1	287.59	23.41	548.59	56.26	1.91	1.53	2.36	261.01	243.72	28.17	806.73	30.12	3.31	2.75	4.12	563.02	294.95	23.7	1043.9	51.64	3.54	3.04	4.16	748.95	2.92
206536_s_at	baculoviral IAP repeat-containing 4	U32974	331	gb:U32974.1 /DB_XREF=gi:1016687 /FEA=FLmRNA /CNT=13 /TID=Hs.172777.0 /TIER=FL /STK=0 /UG=Hs.172777 /LL=331 /UG_GENE=BIRC4 /DEF=Human IAP-like protein ILP mRNA, complete cds. /PROD=IAP-like protein ILP /FL=gb:U32974.1 gb:NM_001167.1 gb:U45880.1	203.16	15.23	124.59	10.09	-1.63	-1.36	-1.96	-78.57	145.39	17.59	255.04	12.37	1.75	1.44	2.22	109.65	132.07	13.23	276.36	25.59	2.09	1.67	2.63	144.28	1.4845
206542_s_at	SWI/SNF related, matrix associated, actin dependent regulator of chromatin, subfamily a, member 2	AV725365	6595	gb:AV725365 /DB_XREF=gi:10830680 /DB_XREF=AV725365 /CLONE=HTCCIF03 /FEA=FLmRNA /CNT=11 /TID=Hs.198296.0 /TIER=ConsEnd /STK=0 /UG=Hs.198296 /LL=6595 /UG_GENE=SMARCA2 /UG_TITLE=SWISNF related, matrix associated, actin dependent regulator of chromatin, subfamily a, member 2 /FL=gb:NM_003070.1 gb:D26155.1	546.82	35.23	1972	85.16	3.61	3.18	4.11	1425.18	400.58	35.62	2044.15	98.95	5.1	4.35	6.08	1643.57	391.24	22.52	1847.8	164.23	4.72	3.94	5.59	1456.56	4.47667
206544_x_at	SWI/SNF related, matrix associated, actin dependent regulator of chromatin, subfamily a, member 2	NM_003070	6595	gb:NM_003070.1 /DB_XREF=gi:4507068 /GEN=SMARCA2 /FEA=FLmRNA /CNT=11 /TID=Hs.198296.0 /TIER=FL /STK=0 /UG=Hs.198296 /LL=6595 /DEF=Homo sapiens SWISNF related, matrix associated, actin dependent regulator of chromatin, subfamily a, member 2 (SMARCA2), mRNA. /PROD=SWISNF related, matrix associated, actindependent regulator of chromatin, subfamily a, member 2 /FL=gb:NM_003070.1 gb:D26155.1	245.99	14.08	988.13	35.82	4.02	3.6	4.5	742.13	147.63	18.09	1129.76	21.75	7.65	6.35	9.6	982.13	188.6	11.92	1097.85	98.76	5.82	4.82	6.94	909.25	5.83
206571_s_at	mitogen-activated protein kinase kinase kinase kinase 4	NM_004834	9448	gb:NM_004834.1 /DB_XREF=gi:4758523 /GEN=MAP4K4 /FEA=FLmRNA /CNT=14 /TID=Hs.3628.0 /TIER=FL /STK=0 /UG=Hs.3628 /LL=9448 /DEF=Homo sapiens mitogen-activated protein kinase kinase kinase kinase 4 (MAP4K4), mRNA. /PROD=mitogen-activated protein kinase kinase kinasekinase 4 /FL=gb:AF096300.1 gb:NM_004834.1	436.76	44.22	498.33	30.93	1.14	0.95	1.4	61.57	360.04	23.56	646.78	44.67	1.8	1.53	2.1	286.74	331.53	22.61	617.98	38.82	1.86	1.6	2.17	286.45	1.6
206574_s_at	protein tyrosine phosphatase type IVA, member 3	NM_007079	11156	gb:NM_007079.1 /DB_XREF=gi:6857821 /GEN=PTP4A3 /FEA=FLmRNA /CNT=12 /TID=Hs.43666.0 /TIER=FL /STK=0 /UG=Hs.43666 /LL=11156 /DEF=Homo sapiens protein tyrosine phosphatase type IVA, member 3 (PTP4A3), mRNA. /PROD=protein tyrosine phosphatase type IVA, member 3 /FL=gb:AF041434.1 gb:NM_007079.1	163.45	21.34	455	36.86	2.78	2.19	3.65	291.55	179.41	31.97	351.51	24.75	1.96	1.47	2.82	172.1	206.45	27.62	1504.08	41.86	7.29	5.94	9.38	1297.63	4.01
206599_at	solute carrier family 16 (monocarboxylic acid transporters), member 5	NM_004695	9121	gb:NM_004695.1 /DB_XREF=gi:4759115 /GEN=SLC16A5 /FEA=FLmRNA /CNT=12 /TID=Hs.90911.0 /TIER=FL /STK=7 /UG=Hs.90911 /LL=9121 /DEF=Homo sapiens solute carrier family 16 (monocarboxylic acid transporters), member 5 (SLC16A5), mRNA. /PROD=solute carrier family 16 (monocarboxylic acidtransporters), member 5 /FL=gb:U59299.1 gb:NM_004695.1	157.19	11.09	107.01	13.69	-1.47	-1.17	-1.9	-50.18	117.88	16.17	247.81	12.1	2.1	1.69	2.74	129.93	183.39	6.51	290.68	19.34	1.59	1.39	1.79	107.29	1.45676
206600_s_at	solute carrier family 16 (monocarboxylic acid transporters), member 5	NM_004695	9121	gb:NM_004695.1 /DB_XREF=gi:4759115 /GEN=SLC16A5 /FEA=FLmRNA /CNT=12 /TID=Hs.90911.0 /TIER=FL /STK=7 /UG=Hs.90911 /LL=9121 /DEF=Homo sapiens solute carrier family 16 (monocarboxylic acid transporters), member 5 (SLC16A5), mRNA. /PROD=solute carrier family 16 (monocarboxylic acidtransporters), member 5 /FL=gb:U59299.1 gb:NM_004695.1	315.79	12.07	575.58	18.24	1.82	1.68	1.98	259.78	288.1	17.19	534.87	26.48	1.86	1.64	2.11	246.76	263.75	20.33	721.91	30.77	2.74	2.38	3.18	458.16	2.14
206621_s_at	Williams-Beuren syndrome chromosome region 1	NM_022170	7458	gb:NM_022170.1 /DB_XREF=gi:11559922 /GEN=WBSCR1 /FEA=FLmRNA /CNT=15 /TID=Hs.180900.0 /TIER=FL /STK=0 /UG=Hs.180900 /LL=7458 /DEF=Homo sapiens Williams-Beuren syndrome chromosome region 1 (WBSCR1), mRNA. /PROD=eukaryotic translation initiation factor 4H /FL=gb:NM_022170.1	2794.52	162.08	3207.1	155.3	1.15	1.01	1.3	412.58	2408.62	140.1	4315.42	161.47	1.79	1.6	2.01	1906.8	2505.33	64.24	4413.74	216.42	1.76	1.6	1.93	1908.41	1.56667
206675_s_at	SKI-like	NM_005414	6498	gb:NM_005414.1 /DB_XREF=gi:4885598 /GEN=SKIL /FEA=FLmRNA /CNT=11 /TID=Hs.38783.0 /TIER=FL /STK=0 /UG=Hs.38783 /LL=6498 /DEF=Homo sapiens SKI-like (SKIL), mRNA. /PROD=SKI-like /FL=gb:NM_005414.1	264.94	12.75	371.09	18.91	1.4	1.25	1.57	106.15	196.32	18.08	328.5	16.03	1.67	1.42	2.01	132.17	227.63	11.62	245.18	42.1	1.08	0.77	1.4	17.56	1.38333
206698_at	Kell blood group precursor (McLeod phenotype)	NM_021083	7504	gb:NM_021083.1 /DB_XREF=gi:10835266 /GEN=XK /FEA=FLmRNA /CNT=21 /TID=Hs.78919.0 /TIER=FL+Stack /STK=11 /UG=Hs.78919 /LL=7504 /DEF=Homo sapiens Kell blood group precursor (McLeod phenotype) (XK), mRNA. /PROD=Kell blood group precursor (McLeod phenotype) /FL=gb:NM_021083.1	688.16	44.87	1207.47	43.13	1.75	1.56	1.99	519.31	457.28	26.96	1220.83	49.84	2.67	2.38	3.01	763.55	412.86	27.65	922.96	50.85	2.24	1.94	2.59	510.1	2.22
206782_s_at	DnaJ (Hsp40) homolog, subfamily C, member 4	NM_005528	3338	gb:NM_005528.1 /DB_XREF=gi:5031770 /GEN=HSPF2 /FEA=FLmRNA /CNT=13 /TID=Hs.172847.0 /TIER=FL+Stack /STK=10 /UG=Hs.172847 /LL=3338 /DEF=Homo sapiens heat shock 40kD protein 2 (HSPF2), mRNA. /PROD=heat shock 40kD protein 2 /FL=gb:AF012106.1 gb:NM_005528.1	241.85	10.59	498.49	21.03	2.06	1.86	2.28	256.64	299.36	28.5	787.14	30.17	2.63	2.24	3.15	487.77	297.34	18.56	779.79	33.74	2.62	2.32	2.98	482.45	2.43667
206788_s_at	core-binding factor, beta subunit	AF294326	865	gb:AF294326.1 /DB_XREF=gi:9885832 /FEA=FLmRNA /CNT=8 /TID=Hs.179881.1 /TIER=FL /STK=0 /UG=Hs.179881 /LL=865 /UG_GENE=CBFB /DEF=Homo sapiens core binding factor beta isoform PEBP2B mRNA, complete cds. /PROD=core binding factor beta isoform PEBP2B /FL=gb:AF294326.1 gb:NM_022845.1	427.63	22.13	497.07	36.33	1.16	1	1.34	69.44	423.39	36.61	664.97	35.32	1.57	1.34	1.87	241.58	391.49	20.31	798.4	85.21	2.04	1.65	2.45	406.91	1.59
206789_s_at	POU domain, class 2, transcription factor 1	NM_002697	5451	gb:NM_002697.1 /DB_XREF=gi:4505956 /GEN=POU2F1 /FEA=FLmRNA /CNT=8 /TID=Hs.182237.0 /TIER=FL /STK=0 /UG=Hs.182237 /LL=5451 /DEF=Homo sapiens POU domain, class 2, transcription factor 1 (POU2F1), mRNA. /PROD=POU domain, class 2, transcription factor 1 /FL=gb:NM_002697.1	324.29	19.87	441	25.86	1.36	1.18	1.57	116.71	254.15	25.69	437.62	10.72	1.72	1.47	2.07	183.47	251.32	27.49	450.18	30.3	1.79	1.46	2.24	198.86	1.62333
206858_s_at	homeo box C6	NM_004503	3223	gb:NM_004503.1 /DB_XREF=gi:4758553 /GEN=HOXC6 /FEA=FLmRNA /CNT=8 /TID=Hs.820.0 /TIER=FL /STK=0 /UG=Hs.820 /LL=3223 /DEF=Homo sapiens homeo box C6 (HOXC6), mRNA. /PROD=homeo box C6 /FL=gb:NM_004503.1	121.58	6.05	222	18.19	1.83	1.55	2.13	100.42	98.47	12.62	341.09	21.82	3.46	2.77	4.48	242.62	115.93	7.67	19.38	10.21	-5.98	-3.16	-44.73	-96.55	1.81907
206861_s_at	CGG triplet repeat binding protein 1	NM_003663	8545	gb:NM_003663.1 /DB_XREF=gi:4502790 /GEN=CGGBP1 /FEA=FLmRNA /CNT=9 /TID=Hs.86041.0 /TIER=FL /STK=1 /UG=Hs.86041 /LL=8545 /DEF=Homo sapiens CGG triplet repeat binding protein 1 (CGGBP1), mRNA. /PROD=CGG triplet repeat binding protein 1 /FL=gb:NM_003663.1	908.9	46.12	1686.34	97.63	1.86	1.63	2.1	777.44	1074.78	54.84	3634.21	145.4	3.38	3.04	3.77	2559.43	902.43	52.97	3077.79	153.14	3.41	3.01	3.88	2175.35	2.88333
206919_at	ELK4, ETS-domain protein (SRF accessory protein 1)	NM_021795	2005	gb:NM_021795.1 /DB_XREF=gi:11496881 /GEN=ELK4 /FEA=FLmRNA /CNT=10 /TID=Hs.169241.1 /TIER=FL /STK=0 /UG=Hs.169241 /LL=2005 /DEF=Homo sapiens ELK4, ETS-domain protein (SRF accessory protein 1) (ELK4), transcript variant b, mRNA. /PROD=ELK4 protein, isoform b /FL=gb:M85164.1 gb:NM_021795.1	182.78	12.89	536.24	20.75	2.93	2.58	3.37	353.47	76.44	14.91	562.15	13.94	7.35	5.55	10.85	485.71	59.51	12.42	193.53	47.85	3.25	1.79	5.58	134.01	4.51
206929_s_at	nuclear factor I/C (CCAAT-binding transcription factor)	NM_005597	4782	gb:NM_005597.1 /DB_XREF=gi:10835080 /GEN=NFIC /FEA=FLmRNA /CNT=8 /TID=Hs.184771.0 /TIER=FL /STK=4 /UG=Hs.184771 /LL=4782 /DEF=Homo sapiens nuclear factor IC (CCAAT-binding transcription factor) (NFIC), mRNA. /PROD=nuclear factor IC (CCAAT-binding transcriptionfactor) /FL=gb:NM_005597.1	431.28	15.13	666.05	24.25	1.54	1.42	1.68	234.77	536.08	27.99	1422.75	36.73	2.65	2.42	2.93	886.67	541.47	18.69	930.52	67.42	1.72	1.5	1.95	389.04	1.97
206949_s_at	RUN and SH3 domain containing 1	NM_014328	23623	gb:NM_014328.1 /DB_XREF=gi:7657370 /GEN=NESCA /FEA=FLmRNA /CNT=7 /TID=Hs.226499.0 /TIER=FL /STK=0 /UG=Hs.226499 /LL=23623 /DEF=Homo sapiens nesca protein (NESCA), mRNA. /PROD=nesca protein /FL=gb:NM_014328.1 gb:AB026894.2	1139.92	53.8	3093.89	218.33	2.71	2.35	3.11	1953.97	1222.27	71.05	4095.37	109.87	3.35	3.03	3.74	2873.1	1032.77	54.84	3240.36	498.58	3.14	2.32	4.01	2207.59	3.06667
206958_s_at	UPF3 regulator of nonsense transcripts homolog A (yeast)	AF318575	65110	gb:AF318575.1 /DB_XREF=gi:12620405 /GEN=UPF3 /FEA=FLmRNA /CNT=10 /TID=Hs.274412.0 /TIER=FL /STK=0 /UG=Hs.274412 /LL=65110 /DEF=Homo sapiens UPF3 (UPF3) mRNA, complete cds. /PROD=UPF3 /FL=gb:AF318575.1 gb:NM_023011.1 gb:AY013250.1	632.1	32.49	1037.8	33.49	1.64	1.49	1.82	405.7	544.52	19.55	1316.59	18.38	2.42	2.27	2.58	772.07	530.36	14.68	1066.4	53.49	2.01	1.83	2.2	536.03	2.02333
206959_s_at	UPF3 regulator of nonsense transcripts homolog A (yeast)	NM_023011	65110	gb:NM_023011.1 /DB_XREF=gi:12711675 /GEN=UPF3A /FEA=FLmRNA /CNT=10 /TID=Hs.274412.0 /TIER=FL /STK=0 /UG=Hs.274412 /LL=65110 /DEF=Homo sapiens similar to yeast Upf3, variant A (UPF3A), mRNA. /PROD=similar to yeast Upf3, variant A /FL=gb:AF318575.1 gb:NM_023011.1 gb:AY013250.1	298.99	16.41	397.44	13.06	1.33	1.2	1.48	98.45	309.85	22.38	614.08	11.75	1.98	1.76	2.26	304.23	266.57	23.89	776.19	13.5	2.91	2.53	3.42	509.62	2.07333
206989_s_at	splicing factor, arginine/serine-rich 2, interacting protein	NM_004719	9169	gb:NM_004719.1 /DB_XREF=gi:4759171 /GEN=SFRS2IP /FEA=FLmRNA /CNT=8 /TID=Hs.51957.0 /TIER=FL /STK=0 /UG=Hs.51957 /LL=9169 /DEF=Homo sapiens splicing factor, arginineserine-rich 2, interacting protein (SFRS2IP), mRNA. /PROD=splicing factor, arginineserine-rich 2,interacting protein /FL=gb:NM_004719.1	877.2	45.05	1371.48	25.4	1.56	1.43	1.72	494.27	600.55	19.4	1056.76	21.51	1.76	1.65	1.88	456.22	565.01	26.4	1296.31	48.03	2.29	2.08	2.53	731.3	1.87
207002_s_at	pleiomorphic adenoma gene-like 1	NM_002656	5325	gb:NM_002656.1 /DB_XREF=gi:4505856 /GEN=PLAGL1 /FEA=FLmRNA /CNT=7 /TID=Hs.75825.1 /TIER=FL /STK=0 /UG=Hs.75825 /LL=5325 /DEF=Homo sapiens pleiomorphic adenoma gene-like 1 (PLAGL1), transcript variant 1, mRNA. /PROD=pleiomorphic adenoma gene-like 1 isoform 1 /FL=gb:NM_002656.1 gb:U81992.1	550.93	27.98	797.34	33.12	1.45	1.3	1.61	246.41	438.83	20.28	821.06	31.07	1.87	1.7	2.07	382.23	497.57	35.22	832.32	49.35	1.67	1.44	1.95	334.75	1.66333
207100_s_at	vesicle-associated membrane protein 1 (synaptobrevin 1)	NM_016830	6843	gb:NM_016830.1 /DB_XREF=gi:9257250 /GEN=VAMP1 /FEA=FLmRNA /CNT=9 /TID=Hs.20021.0 /TIER=FL /STK=0 /UG=Hs.20021 /LL=6843 /DEF=Homo sapiens vesicle-associated membrane protein 1 (synaptobrevin 1) (VAMP1), transcript variant VAMP-1B, mRNA. /PROD=vesicle-associated membrane protein 1 isoformVAMP-1B /FL=gb:NM_014231.2 gb:NM_016830.1 gb:AF060538.1	116.53	6.88	461.35	20.42	3.96	3.51	4.48	344.82	136.31	15.08	409.12	25.84	3	2.46	3.75	272.81	189.68	9.15	560.41	21.56	2.95	2.67	3.27	370.73	3.30333
207101_at	vesicle-associated membrane protein 1 (synaptobrevin 1)	NM_016830	6843	gb:NM_016830.1 /DB_XREF=gi:9257250 /GEN=VAMP1 /FEA=FLmRNA /CNT=9 /TID=Hs.20021.0 /TIER=FL /STK=0 /UG=Hs.20021 /LL=6843 /DEF=Homo sapiens vesicle-associated membrane protein 1 (synaptobrevin 1) (VAMP1), transcript variant VAMP-1B, mRNA. /PROD=vesicle-associated membrane protein 1 isoformVAMP-1B /FL=gb:NM_014231.2 gb:NM_016830.1 gb:AF060538.1	818.8	46.43	1193.16	50.58	1.46	1.3	1.64	374.36	1062.36	25.57	817.04	26.37	-1.3	-1.22	-1.39	-245.32	1009.62	24.95	1746.67	52.49	1.73	1.62	1.84	737.05	1.31974
207105_s_at	phosphoinositide-3-kinase, regulatory subunit, polypeptide 2 (p85 beta)	NM_005027	5296	gb:NM_005027.1 /DB_XREF=gi:4826907 /GEN=PIK3R2 /FEA=FLmRNA /CNT=6 /TID=Hs.211586.0 /TIER=FL /STK=1 /UG=Hs.211586 /LL=5296 /DEF=Homo sapiens phosphoinositide-3-kinase, regulatory subunit, polypeptide 2 (p85 beta) (PIK3R2), mRNA. /PROD=phosphoinositide-3-kinase, regulatory subunit,polypeptide 2 (p85 beta) /FL=gb:NM_005027.1	381.19	20.86	765.89	57.66	2.01	1.72	2.33	384.7	360.9	39.71	900.1	40.9	2.49	2.07	3.08	539.2	443.51	17.27	1002.83	53.85	2.26	2.02	2.52	559.32	2.25333
207121_s_at	mitogen-activated protein kinase 6	NM_002748	5597	gb:NM_002748.1 /DB_XREF=gi:4506090 /GEN=MAPK6 /FEA=FLmRNA /CNT=8 /TID=Hs.271980.0 /TIER=FL /STK=1 /UG=Hs.271980 /LL=5597 /DEF=Homo sapiens mitogen-activated protein kinase 6 (MAPK6), mRNA. /PROD=mitogen-activated protein kinase 6 /FL=gb:L77964.1 gb:NM_002748.1	2733.62	100.26	3147.95	120.65	1.15	1.06	1.26	414.33	2156.05	82.08	3281.74	109.24	1.52	1.4	1.66	1125.69	2264.01	102.91	3871.24	212.34	1.71	1.52	1.92	1607.23	1.46
207163_s_at	v-akt murine thymoma viral oncogene homolog 1	NM_005163	207	gb:NM_005163.1 /DB_XREF=gi:4885060 /GEN=AKT1 /FEA=FLmRNA /CNT=7 /TID=Hs.71816.0 /TIER=FL /STK=0 /UG=Hs.71816 /LL=207 /DEF=Homo sapiens v-akt murine thymoma viral oncogene homolog 1 (AKT1), mRNA. /PROD=serinethreonine protein kinase /FL=gb:NM_005163.1 gb:M63167.1	628.92	29.33	998.34	36.55	1.59	1.44	1.75	369.41	658.05	29.36	1120.38	33.26	1.7	1.56	1.86	462.33	541.93	37.46	1697	63.39	3.13	2.76	3.58	1155.07	2.14
207166_at	guanine nucleotide binding protein (G protein), gamma transducing activity polypeptide 1	NM_021955	2792	gb:NM_021955.1 /DB_XREF=gi:11386178 /GEN=GNGT1 /FEA=FLmRNA /CNT=11 /TID=Hs.73112.0 /TIER=FL /STK=0 /UG=Hs.73112 /LL=2792 /DEF=Homo sapiens guanine nucleotide binding protein (G protein), gamma transducing activity polypeptide 1 (GNGT1), mRNA. /PROD=guanine nucleotide binding protein (G protein),gamma transducing activity polypeptide 1 /FL=gb:NM_021955.1	213.2	16.76	147.4	9.97	-1.45	-1.22	-1.71	-65.79	165.06	15.09	419.84	22.55	2.54	2.15	3.06	254.79	184.03	13.08	507.3	20.96	2.76	2.42	3.17	323.27	1.99655
207226_at	histone 1, H2bn	NM_003520	8341	gb:NM_003520.2 /DB_XREF=gi:5579461 /GEN=H2BFD /FEA=FLmRNA /CNT=6 /TID=Hs.154576.0 /TIER=FL /STK=0 /UG=Hs.154576 /LL=8341 /DEF=Homo sapiens H2B histone family, member D (H2BFD), mRNA. /PROD=H2B histone family, member D /FL=gb:NM_003520.2	154.98	12.32	216.96	17.74	1.4	1.16	1.69	61.98	179.58	13.18	315.58	15.49	1.76	1.52	2.04	136	208.37	8.27	330.67	27.2	1.59	1.35	1.83	122.3	1.58333
207233_s_at	microphthalmia-associated transcription factor	NM_000248	4286	gb:NM_000248.1 /DB_XREF=gi:4557754 /GEN=MITF /FEA=FLmRNA /CNT=6 /TID=Hs.166017.0 /TIER=FL /STK=0 /UG=Hs.166017 /LL=4286 /DEF=Homo sapiens microphthalmia-associated transcription factor (MITF), mRNA. /PROD=microphthalmia-associated transcription factor /FL=gb:NM_000248.1	673.79	26.08	897.3	34.11	1.33	1.22	1.46	223.51	929.76	31.06	1486.63	44.36	1.6	1.49	1.72	556.87	802.71	26.16	938.21	119.2	1.17	0.92	1.42	135.5	1.36667
207266_x_at	RNA binding motif, single stranded interacting protein 1	NM_016837	5937	gb:NM_016837.1 /DB_XREF=gi:8400719 /GEN=RBMS1 /FEA=FLmRNA /CNT=4 /TID=Hs.241567.1 /TIER=FL /STK=0 /UG=Hs.241567 /LL=5937 /DEF=Homo sapiens RNA binding motif, single stranded interacting protein 1 (RBMS1), transcript variant MSSP-3, mRNA. /PROD=RNA binding motif, single stranded interactingprotein 1, isoform e /FL=gb:NM_016837.1	842.27	46.69	1366.24	62.64	1.62	1.44	1.83	523.97	892.39	38.66	1223.94	74.62	1.37	1.21	1.55	331.55	806.52	30.6	1566.29	105.53	1.94	1.7	2.2	759.78	1.64333
207268_x_at	abl-interactor 2	NM_005759	10152	gb:NM_005759.1 /DB_XREF=gi:5031576 /GEN=AIP-1 /FEA=FLmRNA /CNT=5 /TID=Hs.256315.0 /TIER=FL /STK=0 /UG=Hs.256315 /LL=10152 /DEF=Homo sapiens abl-interactor 12 (SH3-containing protein) (AIP-1), mRNA. /PROD=abl-interactor 12 (SH3-containing protein) /FL=gb:NM_005759.1 gb:U23435.1	231.88	15.34	330.21	40.99	1.42	1.11	1.77	98.32	231.08	39.84	407.59	19.85	1.76	1.35	2.48	176.51	217.37	20.9	425.28	43.97	1.96	1.54	2.47	207.91	1.71333
207291_at	transmembrane gamma-carboxyglutamic acid protein 4	NM_024081	79056	gb:NM_024081.1 /DB_XREF=gi:13129073 /GEN=TMG4 /FEA=FLmRNA /CNT=5 /TID=Hs.306226.0 /TIER=FL /STK=0 /UG=Hs.306226 /LL=79056 /DEF=Homo sapiens transmembrane gamma-carboxyglutamic acid protein 4 (TMG4), mRNA. /PROD=transmembrane gamma-carboxyglutamic acid protein4 /FL=gb:AF326351.1 gb:NM_024081.1	272.3	17.57	463.84	18.64	1.7	1.51	1.94	191.54	189.71	21.07	445.95	29.4	2.35	1.92	2.95	256.25	190.74	13.26	267.68	16.53	1.4	1.21	1.64	76.94	1.81667
207320_x_at	staufen, RNA binding protein (Drosophila)	NM_004602	6780	gb:NM_004602.1 /DB_XREF=gi:4759175 /GEN=STAU /FEA=FLmRNA /CNT=5 /TID=Hs.6113.1 /TIER=FL /STK=1 /UG=Hs.6113 /LL=6780 /DEF=Homo sapiens staufen (Drosophila, RNA-binding protein) (STAU), transcript variant T4, mRNA. /PROD=staufen, isoform a /FL=gb:AF061941.1 gb:NM_004602.1	4014.35	201.75	5819.73	226.47	1.45	1.31	1.61	1805.38	3608.93	209.24	6115.3	202.75	1.69	1.52	1.9	2506.37	3767.62	154.93	6446.68	265.62	1.71	1.55	1.88	2679.06	1.61667
207405_s_at	RAD17 homolog (S. pombe)	NM_002873	5884	gb:NM_002873.1 /DB_XREF=gi:4506382 /GEN=RAD17 /FEA=FLmRNA /CNT=4 /TID=Hs.16184.0 /TIER=FL /STK=0 /UG=Hs.16184 /LL=5884 /DEF=Homo sapiens RAD17 (S. pombe) homolog (RAD17), mRNA. /PROD=RAD17 (S. pombe) homolog /FL=gb:AF076838.1 gb:NM_002873.1	1546.84	107.01	1915.4	116.96	1.24	1.06	1.44	368.56	1367.84	57.17	1986.05	84.94	1.45	1.32	1.6	618.22	1491.56	61.64	2667.93	168.84	1.79	1.57	2.02	1176.38	1.49333
207435_s_at	serine/arginine repetitive matrix 2	NM_016333	23524	gb:NM_016333.1 /DB_XREF=gi:7706718 /GEN=SRM300 /FEA=FLmRNA /CNT=4 /TID=Hs.197114.0 /TIER=FL /STK=0 /UG=Hs.197114 /LL=23524 /DEF=Homo sapiens RNA binding protein; AT-rich element binding factor (SRM300), mRNA. /PROD=splicing coactivator subunit SRm300 /FL=gb:AF201422.1 gb:NM_016333.1	451.94	24.39	676.4	52.25	1.5	1.28	1.74	224.46	320.74	11.46	809.7	45.71	2.52	2.26	2.81	488.96	263.73	29.46	701.06	72.39	2.66	2.07	3.43	437.33	2.22667
207458_at	hypothetical protein MGC3113	NM_024035	78998	gb:NM_024035.1 /DB_XREF=gi:13128985 /GEN=MGC3113 /FEA=FLmRNA /CNT=8 /TID=Hs.245886.0 /TIER=FL /STK=0 /UG=Hs.245886 /LL=78998 /DEF=Homo sapiens hypothetical protein MGC3113 (MGC3113), mRNA. /PROD=hypothetical protein MGC3113 /FL=gb:NM_024035.1 gb:BC000203.1	326.02	11.44	437.11	21.12	1.34	1.21	1.48	111.09	411.94	27.51	684.41	21.63	1.66	1.48	1.89	272.46	403.77	11.41	404.72	20.73	1	0.91	1.1	0.96	1.33333
207480_s_at	Meis1, myeloid ecotropic viral integration site 1 homolog 2 (mouse)	NM_020149	4212	gb:NM_020149.1 /DB_XREF=gi:9910355 /GEN=LOC56908 /FEA=FLmRNA /CNT=5 /TID=Hs.283312.0 /TIER=FL /STK=0 /UG=Hs.283312 /LL=56908 /DEF=Homo sapiens TALE homeobox protein Meis2e (LOC56908), mRNA. /PROD=TALE homeobox protein Meis2e /FL=gb:NM_020149.1 gb:AF179899.1	376.6	11.75	528.74	11.78	1.4	1.32	1.5	152.13	282.88	18.28	576.98	22.58	2.04	1.81	2.32	294.1	286.13	20.12	548.65	50.43	1.92	1.58	2.31	262.52	1.78667
207489_at	hypothetical protein FLJ12331	NM_024986	80052	gb:NM_024986.1 /DB_XREF=gi:13376487 /GEN=FLJ12331 /FEA=FLmRNA /CNT=4 /TID=Hs.287515.0 /TIER=FL /STK=0 /UG=Hs.287515 /LL=80052 /DEF=Homo sapiens hypothetical protein FLJ12331 (FLJ12331), mRNA. /PROD=hypothetical protein FLJ12331 /FL=gb:NM_024986.1	108.59	10.8	209.09	6.92	1.93	1.64	2.32	100.51	159.47	10.14	67.91	8.39	-2.35	-1.89	-3.01	-91.56	111.85	8.26	232.48	13.82	2.08	1.78	2.44	120.63	1.47851
207495_at	RAB28, member RAS oncogene family	NM_004249	9364	gb:NM_004249.1 /DB_XREF=gi:4758993 /GEN=RAB28 /FEA=FLmRNA /CNT=5 /TID=Hs.296371.0 /TIER=FL /STK=0 /UG=Hs.296371 /LL=9364 /DEF=Homo sapiens RAB28, member RAS oncogene family (RAB28), mRNA. /PROD=RAB28, member RAS oncogene family /FL=gb:NM_004249.1	113.96	12.17	221.46	16.53	1.94	1.58	2.43	107.5	94.28	21.02	280.74	17.08	2.98	2.14	4.74	186.46	125.34	18.42	201.42	19.59	1.61	1.22	2.2	76.08	2.17667
207524_at	suppression of tumorigenicity 7	NM_021908	7982	gb:NM_021908.1 /DB_XREF=gi:11761625 /GEN=ST7 /FEA=FLmRNA /CNT=4 /TID=Hs.5814.1 /TIER=FL /STK=0 /UG=Hs.5814 /LL=7982 /DEF=Homo sapiens suppression of tumorigenicity 7 (ST7), transcript variant b, mRNA. /PROD=suppression of tumorigenicity 7, isoform b /FL=gb:AF234883.1 gb:NM_021908.1	1250.91	59.13	2506.43	80.06	2	1.83	2.2	1255.52	1835.74	94.3	2082.84	71.71	1.13	1.03	1.26	247.09	1616.83	67.03	2513.75	150.81	1.55	1.37	1.75	896.92	1.56
207550_at	myeloproliferative leukemia virus oncogene	NM_005373	4352	gb:NM_005373.1 /DB_XREF=gi:4885490 /GEN=MPL /FEA=FLmRNA /CNT=4 /TID=Hs.84171.0 /TIER=FL /STK=0 /UG=Hs.84171 /LL=4352 /DEF=Homo sapiens myeloproliferative leukemia virus oncogene (MPL), mRNA. /PROD=myeloproliferative leukemia virus oncogene /FL=gb:NM_005373.1 gb:M90102.1	311.93	15.88	1555.65	19.72	4.99	4.59	5.46	1243.72	511.07	21.32	711.08	22.27	1.39	1.28	1.52	200.01	454.06	20.02	1876.08	183.64	4.13	3.42	4.89	1422.02	3.50333
207551_s_at	male-specific lethal 3-like 1 (Drosophila)	NM_006800	10943	gb:NM_006800.1 /DB_XREF=gi:5803103 /GEN=MSL3L1 /FEA=FLmRNA /CNT=4 /TID=Hs.88764.0 /TIER=FL /STK=0 /UG=Hs.88764 /LL=10943 /DEF=Homo sapiens male-specific lethal-3 (Drosophila)-like 1 (MSL3L1), mRNA. /PROD=male-specific lethal-3 (Drosophila)-like 1 /FL=gb:NM_006800.1 gb:AF117065.1	757.01	44.24	1008.52	34.62	1.33	1.19	1.49	251.51	655.37	29.15	1378.75	40.63	2.1	1.93	2.3	723.38	547.53	22.17	1035.9	67.72	1.89	1.66	2.14	488.37	1.77333
207558_s_at	paired-like homeodomain transcription factor 2	NM_000325	5308	gb:NM_000325.1 /DB_XREF=gi:4505826 /GEN=PITX2 /FEA=FLmRNA /CNT=5 /TID=Hs.92282.0 /TIER=FL /STK=0 /UG=Hs.92282 /LL=5308 /DEF=Homo sapiens paired-like homeodomain transcription factor 2 (PITX2), mRNA. /PROD=paired-like homeodomain transcription factor 2 /FL=gb:NM_000325.1 gb:U69961.1 gb:AF048720.1	417.99	17.43	545.18	17.73	1.3	1.2	1.42	127.19	438.24	13.88	652.3	25.94	1.49	1.37	1.62	214.06	410	15.41	685.64	24.9	1.67	1.53	1.82	275.65	1.48667
207564_x_at	O-linked N-acetylglucosamine (GlcNAc) transferase (UDP-N-acetylglucosamine:polypeptide-N-acetylglucosaminyl transferase)	NM_003605	8473	gb:NM_003605.2 /DB_XREF=gi:6006036 /GEN=OGT /FEA=FLmRNA /CNT=3 /TID=Hs.100293.0 /TIER=FL /STK=0 /UG=Hs.100293 /LL=8473 /DEF=Homo sapiens O-linked N-acetylglucosamine (GlcNAc) transferase (UDP-N-acetylglucosamine:polypeptide-N-acetylglucosaminyl transferase) (OGT), mRNA. /PROD=O-linked GlcNAc transferase /FL=gb:NM_003605.2 gb:U77413.1	703.47	33.28	895.76	53.71	1.27	1.12	1.44	192.29	358.65	38.59	567.85	14.95	1.58	1.34	1.93	209.2	350.18	30.85	589.02	62.83	1.68	1.33	2.11	238.83	1.51
207616_s_at	TRAF family member-associated NFKB activator	NM_004180	10010	gb:NM_004180.1 /DB_XREF=gi:4759249 /GEN=TANK /FEA=FLmRNA /CNT=3 /TID=Hs.146847.0 /TIER=FL /STK=0 /UG=Hs.146847 /LL=10010 /DEF=Homo sapiens TRAF family member-associated NFKB activator (TANK), mRNA. /PROD=TRAF family member-associated NFKB activator /FL=gb:U63830.1 gb:NM_004180.1	650.84	39.79	639.71	33.17	-1.02	-0.89	-1.16	-11.13	577.25	38.77	1385.41	63.16	2.4	2.11	2.75	808.16	560.47	26.57	1063.21	87.33	1.9	1.61	2.21	502.74	1.76013
207654_x_at	down-regulator of transcription 1, TBP-binding (negative cofactor 2)	NM_001938	1810	gb:NM_001938.1 /DB_XREF=gi:4503380 /GEN=DR1 /FEA=FLmRNA /CNT=3 /TID=Hs.16697.0 /TIER=FL /STK=0 /UG=Hs.16697 /LL=1810 /DEF=Homo sapiens down-regulator of transcription 1, TBP-binding (negative cofactor 2) (DR1), mRNA. /PROD=down-regulator of transcription 1 /FL=gb:NM_001938.1 gb:M97388.1	1259.73	50.75	1602.64	41.89	1.27	1.18	1.38	342.9	1049.12	50.77	2252.24	60.49	2.15	1.96	2.36	1203.11	1153.12	45.35	1768.09	98.83	1.53	1.37	1.71	614.98	1.65
207667_s_at	mitogen-activated protein kinase kinase 3	NM_002756	5606	gb:NM_002756.1 /DB_XREF=gi:4506098 /GEN=MAP2K3 /FEA=FLmRNA /CNT=3 /TID=Hs.180533.0 /TIER=FL /STK=0 /UG=Hs.180533 /LL=5606 /DEF=Homo sapiens mitogen-activated protein kinase kinase 3 (MAP2K3), mRNA. /PROD=mitogen-activated protein kinase kinase 3 /FL=gb:L36719.1 gb:NM_002756.1	844.07	33.86	1222.31	54.69	1.45	1.31	1.6	378.23	765.89	38.96	1919.76	23.23	2.51	2.31	2.74	1153.87	693.67	46.46	1225.85	99.35	1.77	1.48	2.1	532.18	1.91
207700_s_at	nuclear receptor coactivator 3	NM_006534	8202	gb:NM_006534.1 /DB_XREF=gi:5729725 /GEN=NCOA3 /FEA=FLmRNA /CNT=4 /TID=Hs.225977.0 /TIER=FL /STK=0 /UG=Hs.225977 /LL=8202 /DEF=Homo sapiens nuclear receptor coactivator 3 (NCOA3), mRNA. /PROD=nuclear receptor coactivator 3 /FL=gb:AF036892.1 gb:NM_006534.1	820.43	36.25	1028.14	41.69	1.25	1.14	1.38	207.71	622.06	33.99	1168.38	49.28	1.88	1.68	2.11	546.32	682.81	29.32	1200.66	69.15	1.76	1.56	1.98	517.86	1.63
207735_at	ring finger protein 125	NM_017831	54941	gb:NM_017831.1 /DB_XREF=gi:8923428 /GEN=FLJ20456 /FEA=FLmRNA /CNT=3 /TID=Hs.272800.0 /TIER=FL /STK=0 /UG=Hs.272800 /LL=54941 /DEF=Homo sapiens hypothetical protein FLJ20456 (FLJ20456), mRNA. /PROD=hypothetical protein FLJ20456 /FL=gb:NM_017831.1	234.1	15.4	320.05	20.44	1.37	1.18	1.59	85.95	114.41	19.45	304.31	18.78	2.66	2.03	3.74	189.9	182.35	10.69	393.55	27.46	2.16	1.85	2.5	211.2	2.06333
207765_s_at	hypothetical protein FLJ11560	NM_025182	80256	gb:NM_025182.1 /DB_XREF=gi:13378154 /GEN=FLJ11560 /FEA=FLmRNA /CNT=3 /TID=Hs.301696.0 /TIER=FL /STK=0 /UG=Hs.301696 /LL=80256 /DEF=Homo sapiens hypothetical protein FLJ11560 (FLJ11560), mRNA. /PROD=hypothetical protein FLJ11560 /FL=gb:NM_025182.1	212.78	22.89	288.66	10.53	1.36	1.14	1.66	75.87	193.79	42	392.36	22.11	2.02	1.47	3.17	198.58	171.45	13.27	283.51	28.49	1.65	1.33	2.03	112.06	1.67667
207766_at	cyclin-dependent kinase-like 1 (CDC2-related kinase)	NM_004196	8814	gb:NM_004196.2 /DB_XREF=gi:11125775 /GEN=CDKL1 /FEA=FLmRNA /CNT=4 /TID=Hs.302497.0 /TIER=FL /STK=0 /UG=Hs.302497 /LL=8814 /DEF=Homo sapiens cyclin-dependent kinase-like 1 (CDC2-related kinase) (CDKL1), mRNA. /PROD=cyclin-dependent kinase-like 1 /FL=gb:NM_004196.2	609.11	20.69	1039.33	55.85	1.71	1.53	1.89	430.22	943.19	30.16	596.92	20.18	-1.58	-1.46	-1.71	-346.27	879.27	29.5	1351.27	65.44	1.54	1.39	1.69	472	1.2943
207788_s_at	vinexin beta (SH3-containing adaptor molecule-1)	NM_005775	10174	gb:NM_005775.1 /DB_XREF=gi:5032072 /GEN=SCAM-1 /FEA=FLmRNA /CNT=3 /TID=Hs.33787.0 /TIER=FL /STK=0 /UG=Hs.33787 /LL=10174 /DEF=Homo sapiens vinexin beta (SH3-containing adaptor molecule-1) (SCAM-1), mRNA. /PROD=vinexin beta (SH3-containing adaptormolecule-1) /FL=gb:AF064807.1 gb:NM_005775.1	94.73	21.73	215.1	22.05	2.27	1.57	3.73	120.37	83.39	31.75	608.91	35.11	7.3	4.44	19.6	525.52	104.11	26.97	356.61	21.13	3.43	2.36	6.01	252.49	4.33333
207791_s_at	RAB1A, member RAS oncogene family	NM_004161	5861	gb:NM_004161.1 /DB_XREF=gi:4758987 /GEN=RAB1 /FEA=FLmRNA /CNT=3 /TID=Hs.3642.0 /TIER=FL /STK=0 /UG=Hs.3642 /LL=5861 /DEF=Homo sapiens RAB1, member RAS oncogene family (RAB1), mRNA. /PROD=RAB1, member RAS oncogene family /FL=gb:M28209.1 gb:NM_004161.1	1393.4	66.89	1257.93	59.43	-1.11	-0.99	-1.24	-135.47	1426.77	37.96	2713.64	106.3	1.9	1.76	2.05	1286.87	1635.39	44.68	3009.17	81.82	1.84	1.73	1.96	1373.79	1.54697
207797_s_at	hypothetical protein DKFZp761O0113	NM_018409	55805	gb:NM_018409.1 /DB_XREF=gi:8922176 /GEN=DKFZp761O0113 /FEA=FLmRNA /CNT=3 /TID=Hs.42768.0 /TIER=FL /STK=0 /UG=Hs.42768 /LL=55805 /DEF=Homo sapiens hypothetical protein DKFZp761O0113 (DKFZp761O0113), mRNA. /PROD=hypothetical protein DKFZp761O0113 /FL=gb:NM_018409.1	182.91	14.58	288.43	26.36	1.58	1.29	1.92	105.53	97.46	10.2	88.94	10.84	-1.1	-0.84	-1.44	-8.52	127.98	8.76	258.14	19.65	2.02	1.7	2.39	130.15	1.50303
207824_s_at	MYC-associated zinc finger protein (purine-binding transcription factor)	NM_002383	4150	gb:NM_002383.1 /DB_XREF=gi:13399295 /GEN=MAZ /FEA=FLmRNA /CNT=3 /TID=Hs.7647.0 /TIER=FL /STK=0 /UG=Hs.7647 /LL=4150 /DEF=Homo sapiens MYC-associated zinc finger protein (purine-binding transcription factor) (MAZ), mRNA. /PROD=MYC-associated zinc finger protein(purine-binding transcription factor) /FL=gb:D85131.1 gb:NM_002383.1	126.57	20.33	1002.23	33.08	7.92	6.22	10.8	875.66	142.4	25.98	834.11	24.86	5.86	4.48	8.39	691.71	188.75	21.8	848.79	26.84	4.5	3.75	5.58	660.04	6.09333
207830_s_at	protein phosphatase 1, regulatory (inhibitor) subunit 8	NM_002713	5511	gb:NM_002713.1 /DB_XREF=gi:4506014 /GEN=PPP1R8 /FEA=FLmRNA /CNT=3 /TID=Hs.78961.0 /TIER=FL /STK=0 /UG=Hs.78961 /LL=5511 /DEF=Homo sapiens protein phosphatase 1, regulatory (inhibitor) subunit 8 (PPP1R8), mRNA. /PROD=protein phosphatase 1, regulatory (inhibitor)subunit 8 /FL=gb:U14575.1 gb:NM_002713.1	1313.33	49.76	2049.1	66.12	1.56	1.44	1.69	735.77	1156.01	62.48	2645.37	54.29	2.29	2.09	2.53	1489.37	889.91	21.48	1897.76	105.6	2.13	1.92	2.35	1007.85	1.99333
207836_s_at	RNA binding protein with multiple splicing	NM_006867	11030	gb:NM_006867.1 /DB_XREF=gi:5803140 /GEN=RBPMS /FEA=FLmRNA /CNT=3 /TID=Hs.80248.0 /TIER=FL /STK=0 /UG=Hs.80248 /LL=11030 /DEF=Homo sapiens RNA-binding protein gene with multiple splicing (RBPMS), mRNA. /PROD=RNA-binding protein gene with multiple splicing /FL=gb:NM_006867.1 gb:D84110.1	192	11.11	500.21	14.62	2.61	2.35	2.91	308.21	234.36	28.9	1318.63	27.16	5.63	4.66	7.07	1084.27	251.95	17.41	433.97	23.11	1.72	1.5	1.99	182.02	3.32
207842_s_at	MLN51 protein	NM_007359	22794	gb:NM_007359.1 /DB_XREF=gi:6678887 /GEN=MLN51 /FEA=FLmRNA /CNT=3 /TID=Hs.83422.0 /TIER=FL /STK=0 /UG=Hs.83422 /LL=22794 /DEF=Homo sapiens MLN51 protein (MLN51), mRNA. /PROD=MLN51 protein /FL=gb:NM_007359.1	1144.28	33.48	2264.59	69.68	1.98	1.85	2.12	1120.32	1064.59	85.46	2137.61	81.39	2.01	1.75	2.34	1073.02	1008.35	62.85	2891.63	72.33	2.87	2.58	3.22	1883.29	2.28667
207943_x_at	pleiomorphic adenoma gene-like 1	NM_006718	5325	gb:NM_006718.1 /DB_XREF=gi:6031193 /GEN=PLAGL1 /FEA=FLmRNA /CNT=1 /TID=Hs.75825.0 /TIER=FL /STK=0 /UG=Hs.75825 /LL=5325 /DEF=Homo sapiens pleiomorphic adenoma gene-like 1 (PLAGL1), transcript variant 2, mRNA. /PROD=pleiomorphic adenoma gene-like 1 isoform 2 /FL=gb:NM_006718.1	476.92	39.16	734.13	34.62	1.54	1.32	1.81	257.22	396.33	25.45	709.19	46.35	1.79	1.54	2.08	312.85	419.72	13.22	718.73	47.61	1.71	1.51	1.92	299.02	1.68
207949_s_at	islet cell autoantigen 1, 69kDa	NM_004968	3382	gb:NM_004968.1 /DB_XREF=gi:4826767 /GEN=ICA1 /FEA=FLmRNA /CNT=2 /TID=Hs.167927.2 /TIER=FL /STK=0 /UG=Hs.167927 /LL=3382 /DEF=Homo sapiens islet cell autoantigen 1 (69kD) (ICA1), transcript variant 2, mRNA. /PROD=islet cell autoantigen 1, isoform 2 /FL=gb:U38260.1 gb:NM_004968.1	246.04	11.86	192.91	20.58	-1.28	-1.06	-1.57	-53.13	216.92	27.17	453.88	17.08	2.09	1.72	2.65	236.95	241.59	18.84	686.87	22.64	2.84	2.49	3.29	445.28	1.90375
207961_x_at	myosin, heavy polypeptide 11, smooth muscle	NM_022870	4629	gb:NM_022870.1 /DB_XREF=gi:13124876 /GEN=MYH11 /FEA=FLmRNA /CNT=2 /TID=Hs.78344.2 /TIER=FL /STK=0 /UG=Hs.78344 /LL=4629 /DEF=Homo sapiens myosin, heavy polypeptide 11, smooth muscle (MYH11), transcript variant SM3, mRNA. /PROD=smooth muscle myosin heavy chain 11, isoformSM3 /FL=gb:NM_022870.1 gb:AB020673.1	158.93	14.99	359.26	11.71	2.26	1.94	2.7	200.34	487.18	16.37	361.49	14.14	-1.35	-1.24	-1.47	-125.7	327.22	14.15	586.87	20.9	1.79	1.64	1.97	259.65	1.59691
208047_s_at	NGFI-A binding protein 1 (EGR1 binding protein 1)	NM_005966	4664	gb:NM_005966.1 /DB_XREF=gi:5174604 /GEN=NAB1 /FEA=FLmRNA /CNT=2 /TID=Hs.107474.0 /TIER=FL /STK=0 /UG=Hs.107474 /LL=4664 /DEF=Homo sapiens NGFI-A binding protein 1 (ERG1 binding protein 1) (NAB1), mRNA. /PROD=NGFI-A binding protein 1 (ERG1 binding protein1) /FL=gb:U47007.1 gb:NM_005966.1	640.13	19.56	834.52	14.36	1.3	1.23	1.38	194.39	511.17	18.42	852.09	15.35	1.67	1.56	1.78	340.92	528.29	18.82	565.01	22	1.07	0.98	1.17	36.72	1.34667
208072_s_at	diacylglycerol kinase, delta 130kDa	NM_003648	8527	gb:NM_003648.1 /DB_XREF=gi:4503310 /GEN=DGKD /FEA=FLmRNA /CNT=2 /TID=Hs.115907.0 /TIER=FL /STK=0 /UG=Hs.115907 /LL=8527 /DEF=Homo sapiens diacylglycerol kinase, delta (130kD) (DGKD), mRNA. /PROD=diacylglycerol kinase, delta (130kD) /FL=gb:NM_003648.1 gb:D73409.1	588.84	30.16	570.28	29.51	-1.03	-0.92	-1.16	-18.57	467.86	31.26	766.81	37.39	1.64	1.43	1.88	298.95	579.63	17.99	935.71	57.71	1.61	1.43	1.8	356.08	1.40696
208073_x_at	tetratricopeptide repeat domain 3	NM_003316	7267	gb:NM_003316.1 /DB_XREF=gi:10835036 /GEN=TTC3 /FEA=FLmRNA /CNT=2 /TID=Hs.118174.0 /TIER=FL /STK=0 /UG=Hs.118174 /LL=7267 /DEF=Homo sapiens tetratricopeptide repeat domain 3 (TTC3), mRNA. /PROD=tetratricopeptide repeat domain 3 /FL=gb:D84295.1 gb:NM_003316.1	2077.35	58.21	2886.11	91.97	1.39	1.3	1.49	808.77	1592.82	46.58	3258.83	114.28	2.05	1.9	2.2	1666.01	1876.5	78.08	3534.74	95.8	1.88	1.74	2.05	1658.25	1.77333
208091_s_at	hypothetical protein DKFZp564K0822	NM_030796	81552	gb:NM_030796.1 /DB_XREF=gi:13540577 /GEN=DKFZP564K0822 /FEA=FLmRNA /CNT=1 /TID=HsAffx.900067.21 /TIER=FL /STK=0 /DEF=Homo sapiens hypothetical protein DKFZp564K0822 (DKFZP564K0822), mRNA. /PROD=hypothetical protein DKFZp564K0822 /FL=gb:NM_030796.1	1554.02	67.49	2359.35	104.94	1.52	1.37	1.68	805.33	1202.03	43.72	2237.04	81.49	1.86	1.71	2.03	1035.01	1496.18	48.97	2982.03	169.1	1.99	1.78	2.21	1485.85	1.79
208093_s_at	nudE nuclear distribution gene E homolog like 1 (A. nidulans)	NM_030808	81565	gb:NM_030808.1 /DB_XREF=gi:13540599 /GEN=NUDEL /FEA=FLmRNA /CNT=1 /TID=HsAffx.900078.17 /TIER=FL /STK=0 /DEF=Homo sapiens LIS1-interacting protein NUDEL; endooligopeptidase A (NUDEL), mRNA. /PROD=LIS1-interacting protein NUDEL;endooligopeptidase A /FL=gb:NM_030808.1	682.53	22.62	1145.75	21.37	1.68	1.58	1.79	463.22	550.85	18.57	1767.15	52.11	3.21	2.98	3.45	1216.3	538.12	20.32	640.26	47.83	1.19	1.03	1.36	102.14	2.02667
208099_x_at	KIAA0998 protein	NM_015072	23093	gb:NM_015072.1 /DB_XREF=gi:13562091 /GEN=KIAA0998 /FEA=FLmRNA /CNT=1 /TID=HsAffx.900095.178 /TIER=FL /STK=0 /DEF=Homo sapiens KIAA0998 protein (KIAA0998), mRNA. /PROD=KIAA0998 protein /FL=gb:NM_015072.1	389.87	16.54	791.6	23.39	2.03	1.87	2.21	401.73	536.75	24.19	423.1	12.77	-1.27	-1.16	-1.39	-113.65	485.16	23.75	878.96	118.96	1.81	1.39	2.25	393.8	1.54247
208101_s_at	hypothetical protein MGC2668	NM_030914	81605	gb:NM_030914.1 /DB_XREF=gi:13569869 /GEN=MGC2668 /FEA=FLmRNA /CNT=1 /TID=HsAffx.900110.171 /TIER=FL /STK=0 /DEF=Homo sapiens hypothetical protein MGC2668 (MGC2668), mRNA. /PROD=hypothetical protein MGC2668 /FL=gb:NM_030914.1	535.96	21.07	824.65	36.66	1.54	1.39	1.7	288.69	601.55	19.6	1429.81	29.05	2.38	2.23	2.53	828.26	517.24	15.95	913.17	38.03	1.77	1.62	1.92	395.94	1.89667
208120_x_at	gb:NM_031221.1 /DB_XREF=gi:13654297 /GEN=FKSG63 /FEA=FLmRNA /CNT=1 /TID=HsAffx.900181.4 /TIER=FL /STK=0 /DEF=Homo sapiens hypothetical protein FKSG63 (FKSG63), mRNA. /PROD=hypothetical protein FKSG63 /FL=gb:NM_031221.1	NM_031221		gb:NM_031221.1 /DB_XREF=gi:13654297 /GEN=FKSG63 /FEA=FLmRNA /CNT=1 /TID=HsAffx.900181.4 /TIER=FL /STK=0 /DEF=Homo sapiens hypothetical protein FKSG63 (FKSG63), mRNA. /PROD=hypothetical protein FKSG63 /FL=gb:NM_031221.1	1500.44	42.1	2197.67	63.98	1.46	1.37	1.57	697.22	1508.6	52.17	1754.85	47.29	1.16	1.08	1.25	246.25	1374.52	49.97	2057.78	86.16	1.5	1.37	1.64	683.26	1.37333
208127_s_at	suppressor of cytokine signaling 5	NM_014011	9655	gb:NM_014011.1 /DB_XREF=gi:7662239 /GEN=KIAA0671 /FEA=FLmRNA /CNT=2 /TID=Hs.169836.0 /TIER=FL /STK=0 /UG=Hs.169836 /LL=9655 /DEF=Homo sapiens KIAA0671 gene product (KIAA0671), mRNA. /PROD=KIAA0671 gene product /FL=gb:AF073958.1 gb:NM_014011.1	657.49	41.55	931.22	53.49	1.42	1.23	1.63	273.73	426.19	19.32	915.65	53.01	2.15	1.9	2.42	489.46	536.85	20.16	1164.26	88.78	2.17	1.87	2.48	627.41	1.91333
208216_at	distal-less homeobox 4	NM_001934	1748	gb:NM_001934.1 /DB_XREF=gi:4503342 /GEN=DLX4 /FEA=FLmRNA /CNT=3 /TID=Hs.172648.0 /TIER=FL /STK=0 /UG=Hs.172648 /LL=1748 /DEF=Homo sapiens distal-less homeobox 4 (DLX4), mRNA. /PROD=distal-less homeobox 4 /FL=gb:U73328.1 gb:NM_001934.1	180.32	16.22	280.69	22.28	1.56	1.28	1.9	100.37	180.46	20.52	697.04	60.31	3.86	3.07	4.94	516.57	182.64	11.25	569.42	58.42	3.12	2.53	3.77	386.78	2.84667
208289_s_at	etoposide induced 2.4 mRNA	NM_004879	9538	gb:NM_004879.2 /DB_XREF=gi:6631103 /GEN=PIG8 /FEA=FLmRNA /CNT=1 /TID=Hs.286027.0 /TIER=FL /STK=0 /UG=Hs.286027 /LL=9538 /DEF=Homo sapiens etoposide-induced mRNA (PIG8), mRNA. /PROD=etoposide-induced mRNA /FL=gb:NM_004879.2	1296.06	42.08	2275.89	101.93	1.76	1.6	1.92	979.83	1150.52	65.39	2685.8	141.7	2.33	2.06	2.65	1535.28	1138.87	90.71	2716.9	106.4	2.39	2.07	2.78	1578.03	2.16
208296_x_at	TNF-induced protein	NM_014350	25816	gb:NM_014350.1 /DB_XREF=gi:7657123 /GEN=GG2-1 /FEA=FLmRNA /CNT=2 /TID=Hs.17839.0 /TIER=FL /STK=0 /UG=Hs.17839 /LL=25816 /DEF=Homo sapiens TNF-induced protein (GG2-1), mRNA. /PROD=TNF-induced protein /FL=gb:AF099936.1 gb:NM_014350.1	1102.93	31.98	1352.89	51.69	1.23	1.13	1.33	249.96	938.06	42.72	1478.57	77.97	1.58	1.4	1.77	540.51	1045.08	65.85	1611.75	74.69	1.54	1.36	1.76	566.67	1.45
208309_s_at	mucosa associated lymphoid tissue lymphoma translocation gene 1	NM_006785	10892	gb:NM_006785.1 /DB_XREF=gi:5803077 /GEN=MALT1 /FEA=FLmRNA /CNT=3 /TID=Hs.180566.0 /TIER=FL /STK=0 /UG=Hs.180566 /LL=10892 /DEF=Homo sapiens mucosa associated lymphoid tissue lymphoma translocation gene 1 (MALT1), mRNA. /PROD=mucosa associated lymphoid tissue lymphomatranslocation gene 1 /FL=gb:NM_006785.1 gb:AF316597.1 gb:AF130356.2	742.97	19.73	882.05	26.15	1.19	1.11	1.27	139.08	621.05	29.96	1159.73	24.98	1.87	1.72	2.04	538.68	656.46	22.68	996.49	51.74	1.52	1.37	1.68	340.03	1.52667
208310_s_at	follistatin-like 1	NM_007085	11167	gb:NM_007085.1 /DB_XREF=gi:5901955 /GEN=FSTL1 /FEA=FLmRNA /CNT=2 /TID=Hs.296267.0 /TIER=FL /STK=0 /UG=Hs.296267 /LL=11167 /DEF=Homo sapiens follistatin-like 1 (FSTL1), mRNA. /PROD=follistatin-like 1 /FL=gb:NM_007085.1 gb:D89937.1	1868.16	100.88	1701.75	64.82	-1.1	-0.98	-1.22	-166.41	1514.68	65.19	2503.97	120.06	1.65	1.49	1.84	989.29	1239.09	83.12	2249.59	195.96	1.82	1.51	2.17	1010.5	1.4597
208313_s_at	splicing factor 1	NM_004630	7536	gb:NM_004630.1 /DB_XREF=gi:4759339 /GEN=ZNF162 /FEA=FLmRNA /CNT=2 /TID=Hs.180677.0 /TIER=FL /STK=0 /UG=Hs.180677 /LL=7536 /DEF=Homo sapiens zinc finger protein 162 (ZNF162), mRNA. /PROD=zinc finger protein 162 /FL=gb:D26120.1 gb:NM_004630.1	1331.37	103.67	3442.38	119.82	2.59	2.26	3	2111.01	1290.71	107.56	3966.33	133.82	3.07	2.67	3.59	2675.62	972.22	60.42	3961.03	165.28	4.07	3.61	4.62	2988.81	3.24333
208370_s_at	Down syndrome critical region gene 1	NM_004414	1827	gb:NM_004414.2 /DB_XREF=gi:7657042 /GEN=DSCR1 /FEA=FLmRNA /CNT=2 /TID=Hs.184222.0 /TIER=FL /STK=0 /UG=Hs.184222 /LL=1827 /DEF=Homo sapiens Down syndrome critical region gene 1 (DSCR1), mRNA. /PROD=Down syndrome critical region protein 1 /FL=gb:U28833.2 gb:NM_004414.2	1324.24	63.05	1364.61	64.21	1.03	0.92	1.15	40.38	799.43	42.66	1526.17	65.14	1.91	1.71	2.14	726.74	755.3	19.3	1647.15	125.09	2.18	1.9	2.47	891.85	1.70667
208415_x_at	inhibitor of growth family, member 1	NM_005537	3621	gb:NM_005537.1 /DB_XREF=gi:5031792 /GEN=ING1 /FEA=FLmRNA /CNT=2 /TID=Hs.46700.0 /TIER=FL /STK=0 /UG=Hs.46700 /LL=3621 /DEF=Homo sapiens inhibitor of growth 1 family, member 1 (ING1), mRNA. /PROD=inhibitor of growth 1 family, member 1 /FL=gb:AF001954.1 gb:NM_005537.1	578.96	21.03	1008.1	46.52	1.74	1.58	1.92	429.14	660.95	21.32	735.55	19.24	1.11	1.04	1.19	74.6	791.03	32.73	1617.08	48.05	2.04	1.88	2.23	826.05	1.63
208456_s_at	related RAS viral (r-ras) oncogene homolog 2	NM_012250	22800	gb:NM_012250.1 /DB_XREF=gi:6912697 /GEN=TC21 /FEA=FLmRNA /CNT=10 /TID=Hs.206097.1 /TIER=FL /STK=0 /UG=Hs.206097 /LL=22800 /DEF=Homo sapiens oncogene TC21 (TC21), mRNA. /PROD=oncogene TC21 /FL=gb:NM_012250.1 gb:M31468.1	336.98	14.56	477.99	13.95	1.42	1.3	1.55	141.01	247.47	27.33	605.22	34.37	2.45	2.01	3.04	357.75	322.7	15.09	416.1	39.77	1.29	1.07	1.52	93.4	1.72
208478_s_at	BCL2-associated X protein	NM_004324	581	gb:NM_004324.1 /DB_XREF=gi:4757837 /GEN=BAX /FEA=FLmRNA /CNT=4 /TID=Hs.159428.2 /TIER=FL /STK=0 /UG=Hs.159428 /LL=581 /DEF=Homo sapiens BCL2-associated X protein (BAX), mRNA. /PROD=BCL2-associated X protein /FL=gb:L22474.1 gb:NM_004324.1	210.07	20.08	280.67	30.92	1.34	1.04	1.7	70.6	187.86	32.34	976.36	36.04	5.2	4.02	7.28	788.5	272.62	20.71	570.54	22.18	2.09	1.83	2.42	297.92	2.87667
208627_s_at	nuclease sensitive element binding protein 1	BE966374	4904	gb:BE966374 /DB_XREF=gi:11771720 /DB_XREF=601660422R1 /CLONE=IMAGE:3906197 /FEA=FLmRNA /CNT=485 /TID=Hs.74497.1 /TIER=Stack /STK=9 /UG=Hs.74497 /LL=4904 /UG_GENE=NSEP1 /UG_TITLE=nuclease sensitive element binding protein 1 /FL=gb:BC002411.1	2555.06	76.32	3596.63	148.35	1.41	1.29	1.53	1041.58	2526.77	58.95	4064	190.79	1.61	1.47	1.75	1537.24	2434.84	60.56	4420.79	154.93	1.82	1.69	1.95	1985.95	1.61333
208632_at	ring finger protein 10	AL578551	9921	gb:AL578551 /DB_XREF=gi:12942733 /DB_XREF=AL578551 /CLONE=CS0DK001YG01 (3 prime) /FEA=FLmRNA /CNT=439 /TID=Hs.5094.1 /TIER=Stack /STK=42 /UG=Hs.5094 /LL=9921 /UG_GENE=RNF10 /UG_TITLE=ring finger protein 10 /FL=gb:AB027196.1	1143.24	60.57	1654.91	50.29	1.45	1.31	1.61	511.67	1409.72	55.23	1400.38	37.58	-1.01	-0.93	-1.09	-9.35	1261.01	27.7	2033.76	91.36	1.61	1.48	1.75	772.75	1.35003
208647_at	farnesyl-diphosphate farnesyltransferase 1	AA872727	2222	gb:AA872727 /DB_XREF=gi:2968849 /DB_XREF=ob11c12.s1 /CLONE=IMAGE:1323382 /FEA=FLmRNA /CNT=454 /TID=Hs.48876.1 /TIER=Stack /STK=43 /UG=Hs.48876 /LL=2222 /UG_GENE=FDFT1 /UG_TITLE=farnesyl-diphosphate farnesyltransferase 1 /FL=gb:NM_004462.1 gb:L06105.1 gb:L06070.1	1989.4	51.34	2664.95	77.87	1.34	1.26	1.43	675.56	1943.19	53.6	3560.31	181.8	1.83	1.66	2.01	1617.12	2564.5	66.37	3620.59	85.63	1.41	1.33	1.5	1056.1	1.52667
208650_s_at	CD24 antigen (small cell lung carcinoma cluster 4 antigen)	BG327863	934	gb:BG327863 /DB_XREF=gi:13134301 /DB_XREF=602426876F1 /CLONE=IMAGE:4564675 /FEA=FLmRNA /CNT=479 /TID=Hs.286124.1 /TIER=Stack /STK=22 /UG=Hs.286124 /LL=934 /UG_GENE=CD24 /UG_TITLE=CD24 antigen (small cell lung carcinoma cluster 4 antigen) /FL=gb:NM_013230.1 gb:M58664.1 gb:L33930.1	241.77	16.54	378.06	18.02	1.56	1.37	1.8	136.29	236.7	16.76	703.2	19.38	2.97	2.64	3.39	466.5	302.18	17.13	688.33	38.16	2.28	2	2.6	386.15	2.27
208651_x_at	CD24 antigen (small cell lung carcinoma cluster 4 antigen)	M58664	934	gb:M58664.1 /DB_XREF=gi:180167 /FEA=FLmRNA /CNT=479 /TID=Hs.286124.1 /TIER=FL /STK=0 /UG=Hs.286124 /LL=934 /UG_GENE=CD24 /DEF=Homo sapiens CD24 signal transducer mRNA, complete cds. /PROD=signal transducer CD24 /FL=gb:NM_013230.1 gb:M58664.1 gb:L33930.1	278.62	24.51	529.4	30.08	1.9	1.61	2.27	250.77	265.06	24.27	724.21	44.72	2.73	2.29	3.3	459.16	280.18	10.07	746.96	34.24	2.67	2.42	2.93	466.78	2.43333
208656_s_at	cyclin I	AF135162	10983	gb:AF135162.1 /DB_XREF=gi:7259481 /GEN=CYC1 /FEA=FLmRNA /CNT=417 /TID=Hs.79933.0 /TIER=FL /STK=1 /UG=Hs.79933 /LL=10983 /DEF=Homo sapiens cyclin I (CYC1) mRNA, complete cds. /PROD=cyclin I /FL=gb:BC004975.1 gb:BC000420.1 gb:D50310.1 gb:AF135162.1 gb:NM_006835.1	2580.45	160.67	3270.57	129.86	1.27	1.13	1.44	690.13	2132.62	151.99	3850.42	109.15	1.81	1.6	2.06	1717.8	2406.98	137.25	3964.38	297.09	1.65	1.4	1.92	1557.4	1.57667
208664_s_at	tetratricopeptide repeat domain 3	AU131711	7267	gb:AU131711 /DB_XREF=gi:10992065 /DB_XREF=AU131711 /CLONE=NT2RP3003092 /FEA=FLmRNA /CNT=462 /TID=Hs.118174.2 /TIER=Stack /STK=13 /UG=Hs.118174 /LL=7267 /UG_GENE=TTC3 /UG_TITLE=tetratricopeptide repeat domain 3 /FL=gb:D84294.1	615.4	29.84	712.65	30.68	1.16	1.04	1.29	97.25	425.13	17.93	813.98	29.15	1.91	1.75	2.1	388.85	759.88	35.85	1445.89	59.57	1.9	1.72	2.11	686.01	1.65667
208703_s_at	amyloid beta (A4) precursor-like protein 2	BG427393	334	gb:BG427393 /DB_XREF=gi:13333995 /DB_XREF=602499110F1 /CLONE=IMAGE:4612562 /FEA=FLmRNA /CNT=419 /TID=Hs.279518.1 /TIER=Stack /STK=76 /UG=Hs.279518 /LL=334 /UG_GENE=APLP2 /UG_TITLE=amyloid beta (A4) precursor-like protein 2 /FL=gb:BC000373.1	2031.49	127.95	3078.96	123.23	1.52	1.34	1.72	1047.47	1310.95	54.98	2715.73	90.19	2.07	1.9	2.26	1404.78	1564.15	61.99	3538.22	237.54	2.26	1.98	2.56	1974.07	1.95
208770_s_at	eukaryotic translation initiation factor 4E binding protein 2	BC005057	1979	gb:BC005057.1 /DB_XREF=gi:13477190 /FEA=FLmRNA /CNT=301 /TID=Hs.278712.0 /TIER=FL+Stack /STK=100 /UG=Hs.278712 /LL=1979 /UG_GENE=EIF4EBP2 /DEF=Homo sapiens, eukaryotic translation initiation factor 4E binding protein 2, clone MGC:12944, mRNA, complete cds. /PROD=eukaryotic translation initiation factor 4Ebinding protein 2 /FL=gb:BC005057.1 gb:NM_004096.1 gb:L36056.1	557.29	30.02	1549.95	61.84	2.78	2.49	3.11	992.67	488.84	20.98	2198.91	84.12	4.5	4.09	4.95	1710.07	430	19.41	2153.19	63.42	5.01	4.59	5.48	1723.19	4.09667
208793_x_at	SWI/SNF related, matrix associated, actin dependent regulator of chromatin, subfamily a, member 4	AI744900	6597	gb:AI744900 /DB_XREF=gi:5113188 /DB_XREF=tr16h01.x1 /CLONE=IMAGE:2218513 /FEA=FLmRNA /CNT=304 /TID=Hs.78202.0 /TIER=Stack /STK=43 /UG=Hs.78202 /LL=6597 /UG_GENE=SMARCA4 /UG_TITLE=SWISNF related, matrix associated, actin dependent regulator of chromatin, subfamily a, member 4 /FL=gb:U29175.1 gb:NM_003072.1 gb:D26156.1	554.82	30.24	1577.42	76.27	2.84	2.52	3.21	1022.6	687.99	42.25	1328.03	48.7	1.93	1.72	2.18	640.04	762.39	26.69	2287.03	89.07	3	2.75	3.27	1524.64	2.59
208849_at	gb:AF118091.1 /DB_XREF=gi:6650827 /FEA=FLmRNA /CNT=440 /TID=Hs.284136.1 /TIER=FL+Stack /STK=232 /UG=Hs.284136 /LL=29029 /UG_GENE=PRO2047 /DEF=Homo sapiens PRO2047 mRNA, complete cds. /PROD=PRO2047 /FL=gb:AF118091.1	AF118091		gb:AF118091.1 /DB_XREF=gi:6650827 /FEA=FLmRNA /CNT=440 /TID=Hs.284136.1 /TIER=FL+Stack /STK=232 /UG=Hs.284136 /LL=29029 /UG_GENE=PRO2047 /DEF=Homo sapiens PRO2047 mRNA, complete cds. /PROD=PRO2047 /FL=gb:AF118091.1	347.65	27.78	515.45	28.1	1.48	1.27	1.75	167.8	246.74	11.03	731.53	31.48	2.96	2.68	3.28	484.79	296.39	14.06	340.29	19.8	1.15	1.01	1.3	43.9	1.86333
208854_s_at	serine/threonine kinase 24 (STE20 homolog, yeast)	AA586774	8428	gb:AA586774 /DB_XREF=gi:2397588 /DB_XREF=nn75a04.s1 /CLONE=IMAGE:1089678 /FEA=FLmRNA /CNT=240 /TID=Hs.168913.1 /TIER=Stack /STK=13 /UG=Hs.168913 /LL=8428 /UG_GENE=STK24 /UG_TITLE=serinethreonine kinase 24 (Ste20, yeast homolog) /FL=gb:AF083420.1	956.71	47.21	1524.71	29.61	1.59	1.46	1.74	568	757.68	27.32	1683.8	82.92	2.22	2.01	2.45	926.12	976.24	38.46	1962.2	36.17	2.01	1.87	2.16	985.96	1.94
208855_s_at	serine/threonine kinase 24 (STE20 homolog, yeast)	AF083420	8428	gb:AF083420.1 /DB_XREF=gi:5326765 /GEN=STK3 /FEA=FLmRNA /CNT=240 /TID=Hs.168913.1 /TIER=FL+Stack /STK=88 /UG=Hs.168913 /LL=8428 /DEF=Homo sapiens brain-specific STE20-like protein kinase 3 (STK3) mRNA, complete cds. /PROD=brain-specific STE20-like protein kinase 3 /FL=gb:AF083420.1	3048.33	152.42	3767.5	179.28	1.24	1.1	1.39	719.17	2349.93	131.56	4446.17	122.22	1.89	1.71	2.1	2096.24	2462.5	133.86	4653.2	232.94	1.89	1.67	2.14	2190.7	1.67333
208863_s_at	splicing factor, arginine/serine-rich 1 (splicing factor 2, alternate splicing factor)	M72709	6426	gb:M72709.1 /DB_XREF=gi:179073 /FEA=FLmRNA /CNT=265 /TID=Hs.73737.1 /TIER=FL /STK=0 /UG=Hs.73737 /LL=6426 /UG_GENE=SFRS1 /UG_TITLE=splicing factor, arginineserine-rich 1 (splicing factor 2, alternate splicing factor) /DEF=Human alternative splicing factor mRNA, complete cds. /FL=gb:M72709.1	1414.05	74.81	1644.4	61.23	1.16	1.05	1.3	230.34	951.11	13.12	1569.65	25.6	1.65	1.59	1.71	618.53	794.53	23.26	1998.16	62.55	2.51	2.34	2.7	1203.63	1.77333
208873_s_at	polyposis locus protein 1	BC000232	7905	gb:BC000232.1 /DB_XREF=gi:12652946 /FEA=FLmRNA /CNT=280 /TID=Hs.178112.0 /TIER=FL+Stack /STK=53 /UG=Hs.178112 /LL=7905 /UG_GENE=D5S346 /DEF=Homo sapiens, Similar to deleted in polyposis 1, clone MGC:2267, mRNA, complete cds. /PROD=Similar to deleted in polyposis 1 /FL=gb:BC000232.1	2226.33	84.68	2264.41	103.22	1.02	0.92	1.12	38.08	1838.51	61.38	2820.89	81.83	1.53	1.43	1.65	982.38	2143.04	62.68	3573.17	212.61	1.67	1.49	1.85	1430.13	1.40667
208875_s_at	p21 (CDKN1A)-activated kinase 2	BF796470	5062	gb:BF796470 /DB_XREF=gi:12101524 /DB_XREF=602259926F1 /CLONE=IMAGE:4342999 /FEA=FLmRNA /CNT=244 /TID=Hs.284275.0 /TIER=Stack /STK=14 /UG=Hs.284275 /UG_TITLE=Homo sapiens PAK2 mRNA, complete cds /FL=gb:AF092132.1	1050.26	68.77	1668.63	106.87	1.59	1.37	1.85	618.37	893.3	49.4	1733.8	84.71	1.94	1.72	2.19	840.5	951.94	41.8	1278.79	83.95	1.34	1.18	1.53	326.84	1.62333
208876_s_at	p21 (CDKN1A)-activated kinase 2	AI076186	5062	gb:AI076186 /DB_XREF=gi:3405364 /DB_XREF=oz01g01.x1 /CLONE=IMAGE:1674096 /FEA=FLmRNA /CNT=244 /TID=Hs.284275.0 /TIER=Stack /STK=12 /UG=Hs.284275 /UG_TITLE=Homo sapiens PAK2 mRNA, complete cds /FL=gb:AF092132.1	462.95	37.82	1005.34	79.3	2.17	1.8	2.62	542.39	245.59	24.66	894.02	67.49	3.64	2.97	4.51	648.42	445.88	30.5	385.77	45.16	-1.16	-0.93	-1.47	-60.11	2.22402
208877_at	p21 (CDKN1A)-activated kinase 2	W74494	5062	gb:W74494 /DB_XREF=gi:1384781 /DB_XREF=zd75f10.s1 /CLONE=IMAGE:346507 /FEA=FLmRNA /CNT=244 /TID=Hs.284275.0 /TIER=Stack /STK=40 /UG=Hs.284275 /UG_TITLE=Homo sapiens PAK2 mRNA, complete cds /FL=gb:AF092132.1	1939.43	100.38	3020.33	100.03	1.56	1.41	1.73	1080.9	1401.01	46.51	2810.17	78.51	2.01	1.87	2.16	1409.17	1383.98	32.48	3517.04	192.59	2.54	2.3	2.79	2133.06	2.03667
208878_s_at	p21 (CDKN1A)-activated kinase 2	AF092132	5062	gb:AF092132.1 /DB_XREF=gi:5138913 /FEA=FLmRNA /CNT=244 /TID=Hs.284275.0 /TIER=FL+Stack /STK=14 /UG=Hs.284275 /DEF=Homo sapiens PAK2 mRNA, complete cds. /PROD=PAK2 /FL=gb:AF092132.1	596.94	16.66	1291.42	51.33	2.16	1.99	2.34	694.49	426.43	31.15	1087.02	38.74	2.55	2.24	2.93	660.59	437.04	15.08	836.71	64.56	1.91	1.65	2.19	399.67	2.20667
208886_at	H1 histone family, member 0	BC000145	3005	gb:BC000145.1 /DB_XREF=gi:12652786 /FEA=FLmRNA /CNT=219 /TID=Hs.226117.0 /TIER=FL+Stack /STK=42 /UG=Hs.226117 /LL=3005 /UG_GENE=H1F0 /DEF=Homo sapiens, H1 histone family, member 0, clone MGC:5241, mRNA, complete cds. /PROD=H1 histone family, member 0 /FL=gb:NM_005318.1 gb:BC000145.1	729.9	36.61	1020.5	16.29	1.4	1.29	1.53	290.6	586.15	40.98	787.67	8.78	1.34	1.2	1.52	201.52	572.31	16.29	881.15	50.97	1.54	1.38	1.71	308.84	1.42667
208906_at	Bernardinelli-Seip congenital lipodystrophy 2 (seipin)	BC004911	26580	gb:BC004911.1 /DB_XREF=gi:13436205 /FEA=FLmRNA /CNT=336 /TID=Hs.21970.0 /TIER=FL+Stack /STK=105 /UG=Hs.21970 /LL=26580 /UG_GENE=GNG3LG /DEF=Homo sapiens, Similar to G protein gamma 3 linked gene, clone MGC:4694, mRNA, complete cds. /PROD=Similar to G protein gamma 3 linked gene /FL=gb:BC004911.1	1019.98	49.15	1105.93	36.51	1.08	0.99	1.2	85.95	860.29	36.33	2445.7	53.37	2.84	2.63	3.08	1585.41	952.54	51.76	1588.14	121.94	1.67	1.42	1.94	635.6	1.86333
208913_at	golgi associated, gamma adaptin ear containing, ARF binding protein 2	AA868560	23062	gb:AA868560 /DB_XREF=gi:2964005 /DB_XREF=ak43g11.s1 /CLONE=IMAGE:1408772 /FEA=FLmRNA /CNT=226 /TID=Hs.155546.0 /TIER=Stack /STK=28 /UG=Hs.155546 /LL=23062 /UG_GENE=KIAA1080 /UG_TITLE=KIAA1080 protein; Golgi-associated, gamma-adaptin ear containing, ARF-binding protein 2 /FL=gb:NM_015044.1 gb:AF190863.1 gb:AF165531.1 gb:AF233522.1	351.34	19.46	600.11	30.84	1.71	1.51	1.94	248.76	279.37	15.39	975.71	49.06	3.49	3.09	3.95	696.35	275.76	19.62	1049.98	83.21	3.81	3.19	4.53	774.22	3.00333
208914_at	golgi associated, gamma adaptin ear containing, ARF binding protein 2	BE646414	23062	gb:BE646414 /DB_XREF=gi:9970725 /DB_XREF=7e86d08.x1 /CLONE=IMAGE:3292047 /FEA=FLmRNA /CNT=226 /TID=Hs.155546.0 /TIER=Stack /STK=23 /UG=Hs.155546 /LL=23062 /UG_GENE=KIAA1080 /UG_TITLE=KIAA1080 protein; Golgi-associated, gamma-adaptin ear containing, ARF-binding protein 2 /FL=gb:NM_015044.1 gb:AF190863.1 gb:AF165531.1 gb:AF233522.1	810.62	49.54	1320.62	107.03	1.63	1.37	1.92	510	779.66	69.11	1177.76	40.98	1.51	1.3	1.78	398.1	868.25	66.57	852.3	61.68	-1.02	-0.85	-1.21	-15.95	1.37346
208918_s_at	NAD kinase	AI334128	65220	gb:AI334128 /DB_XREF=gi:4070687 /DB_XREF=qq07e12.x1 /CLONE=IMAGE:1931854 /FEA=FLmRNA /CNT=267 /TID=Hs.220324.2 /TIER=Stack /STK=11 /UG=Hs.220324 /LL=65220 /UG_GENE=FLJ13052 /UG_TITLE=hypothetical protein FLJ13052 /FL=gb:BC001709.1	557.35	24.9	551.71	39.5	-1.01	-0.88	-1.17	-5.64	370.48	29.79	1023.31	67.14	2.76	2.33	3.29	652.83	435.26	27.58	1068.78	86.73	2.46	2.06	2.9	633.52	2.07003
208919_s_at	NAD kinase	BC001709	65220	gb:BC001709.1 /DB_XREF=gi:12804578 /FEA=FLmRNA /CNT=267 /TID=Hs.220324.2 /TIER=FL /STK=0 /UG=Hs.220324 /LL=65220 /UG_GENE=FLJ13052 /DEF=Homo sapiens, Similar to hypothetical protein FLJ13052, clone MGC:1900, mRNA, complete cds. /PROD=Similar to hypothetical protein FLJ13052 /FL=gb:BC001709.1	632.32	48.88	804.76	67.29	1.27	1.05	1.53	172.43	569.36	45.28	1365.29	57.92	2.4	2.08	2.8	795.93	429.58	32.19	1332.15	94.31	3.1	2.62	3.68	902.57	2.25667
208922_s_at	nuclear RNA export factor 1	BC004904	10482	gb:BC004904.1 /DB_XREF=gi:13436184 /FEA=FLmRNA /CNT=197 /TID=Hs.323502.0 /TIER=FL+Stack /STK=97 /UG=Hs.323502 /LL=10482 /UG_GENE=NXF1 /DEF=Homo sapiens, nuclear RNA export factor 1, clone MGC:4612, mRNA, complete cds. /PROD=nuclear RNA export factor 1 /FL=gb:NM_006362.1 gb:U80073.1 gb:BC004904.1 gb:AF112880.1 gb:AF126246.1	815.89	21.81	1132.88	47.81	1.39	1.28	1.51	316.99	923.84	29.78	1009.07	46.51	1.09	0.99	1.2	85.22	859.11	38.86	1449.59	33.2	1.69	1.56	1.84	590.48	1.39
208924_at	ring finger protein 11	AB024703	26994	gb:AB024703.1 /DB_XREF=gi:5931544 /GEN=Sid1669 /FEA=FLmRNA /CNT=241 /TID=Hs.96334.0 /TIER=FL+Stack /STK=65 /UG=Hs.96334 /LL=26994 /DEF=Homo sapiens mRNA for Sid1669p, complete cds. /PROD=Sid1669p /FL=gb:NM_014372.1 gb:AB024703.1 gb:AF151881.1	1756.93	119.03	3333.74	312.7	1.9	1.56	2.29	1576.8	1329.84	143.86	4523.69	132.31	3.4	2.87	4.16	3193.85	1125.55	83.91	4088.9	189.54	3.63	3.16	4.22	2963.35	2.97667
208931_s_at	interleukin enhancer binding factor 3, 90kDa	AF147209	3609	gb:AF147209.1 /DB_XREF=gi:4929370 /FEA=FLmRNA /CNT=234 /TID=Hs.256583.1 /TIER=FL /STK=0 /UG=Hs.256583 /LL=3609 /UG_GENE=ILF3 /DEF=Homo sapiens double-stranded RNA-binding nuclear protein DRBP76 mRNA, complete cds. /PROD=double-stranded RNA-binding nuclear proteinDRBP76 /FL=gb:AF167569.1 gb:AF147209.1	1468.89	57.12	1968.5	92.3	1.34	1.21	1.48	499.61	1449.84	55.9	1362.98	71.42	-1.06	-0.96	-1.19	-86.86	1273.01	46.81	3117.35	121.68	2.45	2.24	2.67	1844.34	1.5778
208939_at	selenophosphate synthetase	AV682679	22929	gb:AV682679 /DB_XREF=gi:10284542 /DB_XREF=AV682679 /CLONE=GKBACG02 /FEA=FLmRNA /CNT=253 /TID=Hs.124027.1 /TIER=Stack /STK=32 /UG=Hs.124027 /LL=22929 /UG_GENE=SPS /UG_TITLE=SELENOPHOSPHATE SYNTHETASE ; Human selenium donor protein /FL=gb:BC000941.1	1987.77	54.91	2706.83	39.89	1.36	1.29	1.43	719.06	1890.04	44.09	2678.93	54.38	1.42	1.35	1.49	788.88	1929.91	82.08	2893.38	296.4	1.5	1.23	1.78	963.46	1.42667
208940_at	selenophosphate synthetase	AI885670	22929	gb:AI885670 /DB_XREF=gi:5590834 /DB_XREF=wl60b09.x1 /CLONE=IMAGE:2429273 /FEA=FLmRNA /CNT=253 /TID=Hs.124027.1 /TIER=Stack /STK=43 /UG=Hs.124027 /LL=22929 /UG_GENE=SPS /UG_TITLE=SELENOPHOSPHATE SYNTHETASE ; Human selenium donor protein /FL=gb:BC000941.1	814.31	36.06	1643.18	61.89	2.02	1.83	2.22	828.87	929.61	28.83	1692.05	65.68	1.82	1.68	1.97	762.44	899.24	23.24	1826.12	108.6	2.03	1.82	2.25	926.88	1.95667
208944_at	transforming growth factor, beta receptor II (70/80kDa)	D50683	7048	gb:D50683.1 /DB_XREF=gi:1827474 /FEA=FLmRNA /CNT=260 /TID=Hs.82028.1 /TIER=FL+Stack /STK=119 /UG=Hs.82028 /LL=7048 /UG_GENE=TGFBR2 /DEF=Homo sapiens mRNA for TGF-betaIIR alpha, complete cds. /PROD=TGF-betaIIR alpha /FL=gb:D50683.1	358.36	20.34	461.07	26.07	1.29	1.13	1.47	102.71	258.09	13.62	506.22	23.22	1.96	1.75	2.2	248.13	228.21	11.36	818.49	37.02	3.59	3.21	4.01	590.27	2.28
208948_s_at	staufen, RNA binding protein (Drosophila)	BC000830	6780	gb:BC000830.1 /DB_XREF=gi:12654050 /FEA=FLmRNA /CNT=160 /TID=Hs.6113.4 /TIER=FL+Stack /STK=37 /UG=Hs.6113 /LL=6780 /UG_GENE=STAU /DEF=Homo sapiens, clone MGC:4921, mRNA, complete cds. /PROD=Unknown (protein for MGC:4921) /FL=gb:BC000830.1 gb:AF061938.1 gb:NM_017452.1	3029.03	189.01	4921.06	220.64	1.62	1.43	1.85	1892.03	2693.93	138.04	5035.16	171.56	1.87	1.69	2.07	2341.22	2824.07	135.92	5631	183.24	1.99	1.81	2.2	2806.93	1.82667
208999_at	septin 8	D86957	23176	gb:D86957.1 /DB_XREF=gi:1503987 /GEN=KIAA0202 /FEA=FLmRNA /CNT=203 /TID=Hs.80712.0 /TIER=Stack /STK=63 /UG=Hs.80712 /LL=23176 /UG_TITLE=KIAA0202 protein /DEF=Human mRNA for KIAA0202 gene, partial cds. /FL=gb:BC001329.1	464.37	14.52	905.88	28.77	1.95	1.81	2.1	441.51	343.14	34.53	1055.1	44.99	3.07	2.59	3.73	711.96	238.1	16.86	867.39	63.16	3.64	3.08	4.31	629.3	2.88667
209006_s_at	hypothetical protein dJ465N24.2.1	AF247168	57035	gb:AF247168.1 /DB_XREF=gi:12005626 /GEN=NPD014 /FEA=FLmRNA /CNT=237 /TID=Hs.8084.0 /TIER=FL+Stack /STK=13 /UG=Hs.8084 /LL=57035 /DEF=Homo sapiens NPD014 (NPD014) mRNA, complete cds. /PROD=NPD014 /FL=gb:AF247168.1 gb:AF267856.1	229.91	12.94	457	26.65	1.99	1.74	2.27	227.09	140.47	15.52	151.13	14.57	1.08	0.85	1.38	10.66	145.02	16.42	443.53	20.81	3.06	2.53	3.81	298.51	2.04333
209015_s_at	DnaJ (Hsp40) homolog, subfamily B, member 6	BC002446	10049	gb:BC002446.1 /DB_XREF=gi:12803262 /FEA=FLmRNA /CNT=169 /TID=Hs.181195.0 /TIER=FL+Stack /STK=81 /UG=Hs.181195 /LL=10049 /UG_GENE=DNAJB6 /DEF=Homo sapiens, MRJ gene for a member of the DNAJ protein family, clone MGC:1152, mRNA, complete cds. /PROD=MRJ gene for a member of the DNAJ proteinfamily /FL=gb:AB015798.1 gb:BC002446.1	552.19	27.58	781.44	36.58	1.42	1.26	1.58	229.24	651.5	27.54	1166.9	52.56	1.79	1.62	1.98	515.4	638.28	19.89	1419.78	44.02	2.22	2.07	2.39	781.5	1.81
209033_s_at	dual-specificity tyrosine-(Y)-phosphorylation regulated kinase 1A	D86550	1859	gb:D86550.1 /DB_XREF=gi:1772437 /GEN=hMNB /FEA=FLmRNA /CNT=219 /TID=Hs.75842.0 /TIER=FL+Stack /STK=74 /UG=Hs.75842 /LL=1859 /DEF=Human mRNA for serinethreonine protein kinase, complete cds. /PROD=serinethreonine protein kinase /FL=gb:D85759.1 gb:D86550.1	1347.88	71.1	1801.23	55.46	1.34	1.21	1.48	453.35	1531.06	41.81	1057.36	61.91	-1.45	-1.31	-1.62	-473.7	1334.55	48.53	2197.08	110.42	1.65	1.48	1.82	862.53	1.22655
209034_at	proline-rich nuclear receptor coactivator 1	AF279899	10957	gb:AF279899.1 /DB_XREF=gi:12751123 /FEA=FLmRNA /CNT=194 /TID=Hs.75969.0 /TIER=FL /STK=0 /UG=Hs.75969 /LL=10957 /UG_GENE=B4-2 /DEF=Homo sapiens PNAS-145 mRNA, complete cds. /PROD=PNAS-145 /FL=gb:U03105.1 gb:NM_006813.1 gb:AF279899.1	1283.63	49.44	2278.04	103.46	1.77	1.61	1.96	994.41	1154.73	44.29	2388.6	134.65	2.07	1.84	2.31	1233.87	1712.17	36.83	2862.67	87.79	1.67	1.57	1.78	1150.5	1.83667
209052_s_at	Wolf-Hirschhorn syndrome candidate 1	BF111870	7468	gb:BF111870 /DB_XREF=gi:10941560 /DB_XREF=7l36f11.x1 /CLONE=IMAGE:3523724 /FEA=FLmRNA /CNT=235 /TID=Hs.110457.3 /TIER=Stack /STK=26 /UG=Hs.110457 /LL=7468 /UG_GENE=WHSC1 /UG_TITLE=Wolf-Hirschhorn syndrome candidate 1 /FL=gb:AF083389.1	171.47	12.99	337.69	22.97	1.97	1.67	2.33	166.22	207.13	21.64	303.75	15.97	1.47	1.22	1.8	96.62	288.01	30.83	639.24	39.73	2.22	1.83	2.76	351.24	1.88667
209053_s_at	Wolf-Hirschhorn syndrome candidate 1	BE793789	7468	gb:BE793789 /DB_XREF=gi:10214987 /DB_XREF=601589946F1 /CLONE=IMAGE:3944195 /FEA=FLmRNA /CNT=235 /TID=Hs.110457.3 /TIER=Stack /STK=20 /UG=Hs.110457 /LL=7468 /UG_GENE=WHSC1 /UG_TITLE=Wolf-Hirschhorn syndrome candidate 1 /FL=gb:AF083389.1	475.83	36.97	1133.84	50.05	2.38	2.07	2.78	658.01	322.93	24.04	1087.34	43.08	3.37	2.95	3.89	764.42	456.66	26.37	1191.2	69.39	2.61	2.28	2.99	734.54	2.78667
209054_s_at	Wolf-Hirschhorn syndrome candidate 1	AF083389	7468	gb:AF083389.1 /DB_XREF=gi:4378016 /GEN=WHSC1 /FEA=FLmRNA /CNT=235 /TID=Hs.110457.3 /TIER=FL+Stack /STK=33 /UG=Hs.110457 /LL=7468 /DEF=Homo sapiens putative WHSC1 protein (WHSC1) mRNA, alternative splice product with complete exon 12, complete cds. /PROD=putative WHSC1 protein /FL=gb:AF083389.1	998.88	31.52	1850.65	27.85	1.85	1.75	1.96	851.77	1000.98	26.23	1092.24	22.19	1.09	1.03	1.15	91.26	917.84	30.53	1380.25	71.41	1.5	1.36	1.66	462.42	1.48
209061_at	nuclear receptor coactivator 3	AI761748	8202	gb:AI761748 /DB_XREF=gi:5177504 /DB_XREF=wg67h01.x1 /CLONE=IMAGE:2370193 /FEA=FLmRNA /CNT=186 /TID=Hs.225977.1 /TIER=Stack /STK=38 /UG=Hs.225977 /LL=8202 /UG_GENE=NCOA3 /UG_TITLE=nuclear receptor coactivator 3 /FL=gb:AF012108.1 gb:AF016031.1 gb:AF010227.1	1510.27	50.36	2602.72	52.94	1.72	1.62	1.84	1092.45	1604.01	50.4	1316.17	39.24	-1.22	-1.13	-1.31	-287.84	1519.12	28.68	2419.95	95.53	1.59	1.48	1.71	900.82	1.37656
209065_at	ubiquinol-cytochrome c reductase binding protein	BC005230	7381	gb:BC005230.1 /DB_XREF=gi:13528857 /FEA=FLmRNA /CNT=285 /TID=Hs.131255.1 /TIER=FL /STK=0 /UG=Hs.131255 /LL=7381 /UG_GENE=UQCRB /DEF=Homo sapiens, ubiquinol-cytochrome c reductase binding protein, clone MGC:12253, mRNA, complete cds. /PROD=ubiquinol-cytochrome c reductase bindingprotein /FL=gb:BC005230.1 gb:M26700.1	445.95	29.75	490.75	24.03	1.1	0.96	1.27	44.8	448.56	22.02	1387.38	48.83	3.09	2.8	3.42	938.82	482.8	29.12	916.64	48.24	1.9	1.67	2.17	433.84	2.03
209084_s_at	replication factor C (activator 1) 1, 145kDa	BE504689	5981	gb:BE504689 /DB_XREF=gi:9707097 /DB_XREF=hz30h07.x1 /CLONE=IMAGE:3209533 /FEA=FLmRNA /CNT=177 /TID=Hs.166563.0 /TIER=Stack /STK=8 /UG=Hs.166563 /LL=5981 /UG_GENE=RFC1 /UG_TITLE=replication factor C (activator 1) 1 (145kD) /FL=gb:AF040250.1 gb:L14922.1	422.97	34.22	1052.77	25.52	2.49	2.18	2.89	629.8	315.5	26.91	1304.25	73.46	4.13	3.51	4.92	988.74	387.49	32.72	1815.15	122.17	4.68	3.93	5.62	1427.65	3.76667
209088_s_at	ubinuclein 1	T70262	29855	gb:T70262 /DB_XREF=gi:681410 /DB_XREF=yd26b11.s1 /CLONE=IMAGE:109341 /FEA=FLmRNA /CNT=168 /TID=Hs.21479.1 /TIER=Stack /STK=9 /UG=Hs.21479 /LL=29855 /UG_GENE=UBN1 /UG_TITLE=ubinuclein 1 /FL=gb:AF108461.1	361.5	13.17	272.54	16.3	-1.33	-1.19	-1.49	-88.97	258.6	18.18	440.86	28.37	1.7	1.46	2	182.26	266.2	15.27	544.28	40.42	2.04	1.75	2.38	278.08	1.49729
209090_s_at	SH3-domain GRB2-like endophilin B1	AL049597	51100	gb:AL049597 /DB_XREF=gi:9663352 /FEA=FLmRNA /CNT=201 /TID=Hs.136309.0 /TIER=Stack /STK=17 /UG=Hs.136309 /LL=51100 /UG_GENE=SH3GLB1 /UG_TITLE=SH3-containing protein SH3GLB1 /DEF=Human DNA sequence from clone RP4-612B15 on chromosome 1p22.2-31.1. Contains the (possibly pseudo) gene for a novel protein similar to 60S ribosomal protein L17 (RPL17), the gene for CGI-61, endophilin B1 and KIAA0491, EST…	1083.54	63.62	1236.19	90.07	1.14	0.97	1.33	152.65	709.27	60.73	1600.37	35.23	2.26	1.97	2.64	891.1	861.8	36.78	1988.26	80.21	2.31	2.09	2.54	1126.46	1.90333
209101_at	connective tissue growth factor	M92934	1490	gb:M92934.1 /DB_XREF=gi:180923 /FEA=FLmRNA /CNT=291 /TID=Hs.75511.0 /TIER=FL /STK=0 /UG=Hs.75511 /LL=1490 /UG_GENE=CTGF /DEF=Human connective tissue growth factor, complete cds. /PROD=connective tissue growth factor /FL=gb:NM_001901.1 gb:M92934.1	461.74	22.93	628.08	21.93	1.36	1.23	1.51	166.34	77.59	10.14	200.61	15.29	2.59	2.04	3.38	123.02	145.58	8.4	948.94	31.18	6.52	5.86	7.29	803.35	3.49
209112_at	cyclin-dependent kinase inhibitor 1B (p27, Kip1)	BC001971	1027	gb:BC001971.1 /DB_XREF=gi:12805034 /FEA=FLmRNA /CNT=161 /TID=Hs.238990.0 /TIER=FL+Stack /STK=75 /UG=Hs.238990 /LL=1027 /UG_GENE=CDKN1B /DEF=Homo sapiens, Similar to cyclin-dependent kinase inhibitor 1B (p27, Kip1), clone MGC:5304, mRNA, complete cds. /PROD=Similar to cyclin-dependent kinase inhibitor 1B(p27, Kip1) /FL=gb:AF247551.1 gb:AY004255.1 gb:BC001971.1 gb:NM_004064.1 gb:U10906.1	599.47	15.29	1145.16	28.41	1.91	1.8	2.03	545.68	598.57	30.92	1139.62	43.79	1.9	1.71	2.12	541.05	672.11	25.84	904.11	66.73	1.35	1.17	1.54	232	1.72
209117_at	WW domain binding protein 2	U79458	23558	gb:U79458.1 /DB_XREF=gi:4205085 /FEA=FLmRNA /CNT=168 /TID=Hs.231840.0 /TIER=FL /STK=0 /UG=Hs.231840 /LL=23558 /UG_GENE=WBP2 /DEF=Human WW domain binding protein-2 mRNA, complete cds. /PROD=WW domain binding protein-2 /FL=gb:U79458.1	1168.4	85.42	1560.99	63.46	1.34	1.17	1.54	392.59	1163.74	76.94	2880.59	118.86	2.48	2.18	2.83	1716.85	1488.47	87.94	2412.72	194.78	1.62	1.37	1.9	924.25	1.81333
209120_at	nuclear receptor subfamily 2, group F, member 2	AL037401	7026	gb:AL037401 /DB_XREF=gi:5406798 /DB_XREF=DKFZp564K1671_s1 /CLONE=DKFZp564K1671 /FEA=FLmRNA /CNT=154 /TID=Hs.288869.0 /TIER=Stack /STK=28 /UG=Hs.288869 /LL=7026 /UG_GENE=NR2F2 /UG_TITLE=nuclear receptor subfamily 2, group F, member 2 /FL=gb:M64497.1	1087.18	50.35	1575.86	34.73	1.45	1.34	1.58	488.68	1422.53	31.78	1992.61	38.03	1.4	1.33	1.47	570.08	1191.08	67.61	1138.04	59.16	-1.05	-0.92	-1.19	-53.04	1.26746
209121_x_at	nuclear receptor subfamily 2, group F, member 2	M64497	7026	gb:M64497.1 /DB_XREF=gi:179023 /GEN=ARP-1 /FEA=FLmRNA /CNT=154 /TID=Hs.288869.0 /TIER=FL+Stack /STK=24 /UG=Hs.288869 /LL=7026 /DEF=Human apolipoprotein AI regulatory protein (ARP-1) mRNA, complete cds. /PROD=apolipoprotein AI regulatory protein-1 /FL=gb:M64497.1	1023	87.3	1524.11	76.43	1.49	1.27	1.77	501.11	1405.83	77.12	1236.46	89.65	-1.14	-0.98	-1.33	-169.36	1273.87	34.12	2316.83	196.19	1.82	1.56	2.09	1042.96	1.39573
209141_at	ubiquitin-conjugating enzyme E2G 1 (UBC7 homolog, C. elegans)	AW299555	7326	gb:AW299555 /DB_XREF=gi:6709232 /DB_XREF=xs51d10.x1 /CLONE=IMAGE:2773171 /FEA=FLmRNA /CNT=144 /TID=Hs.78563.0 /TIER=Stack /STK=35 /UG=Hs.78563 /LL=7326 /UG_GENE=UBE2G1 /UG_TITLE=ubiquitin-conjugating enzyme E2G 1 (homologous to C. elegans UBC7) /FL=gb:BC002775.1 gb:NM_003342.1 gb:D78514.1	2551.79	106.8	3790.09	113.91	1.49	1.37	1.62	1238.31	2621.6	95.14	4443.32	185.3	1.69	1.55	1.86	1821.72	2267.34	52.81	3857.63	211.99	1.7	1.54	1.87	1590.3	1.62667
209142_s_at	ubiquitin-conjugating enzyme E2G 1 (UBC7 homolog, C. elegans)	BC002775	7326	gb:BC002775.1 /DB_XREF=gi:12803862 /FEA=FLmRNA /CNT=144 /TID=Hs.78563.0 /TIER=FL /STK=0 /UG=Hs.78563 /LL=7326 /UG_GENE=UBE2G1 /DEF=Homo sapiens, Similar to CG9602 gene product, clone MGC:3733, mRNA, complete cds. /PROD=Similar to CG9602 gene product /FL=gb:BC002775.1 gb:NM_003342.1 gb:D78514.1	1562.79	63.97	2217.62	100.45	1.42	1.28	1.57	654.83	1887.62	112.2	3028.14	99.14	1.6	1.44	1.8	1140.52	1726.97	48.18	2865.7	145.87	1.66	1.5	1.82	1138.74	1.56
209149_s_at	transmembrane 9 superfamily member 1	BE899402	10548	gb:BE899402 /DB_XREF=gi:10367069 /DB_XREF=601681419F1 /CLONE=IMAGE:3951724 /FEA=FLmRNA /CNT=139 /TID=Hs.91586.0 /TIER=Stack /STK=12 /UG=Hs.91586 /LL=10548 /UG_GENE=TM9SF1 /UG_TITLE=transmembrane 9 superfamily member 1 /FL=gb:NM_006405.1 gb:U94831.1	279.68	18.57	278.32	14.96	-1	-0.87	-1.15	-1.36	226.58	19.64	405.4	27.9	1.79	1.5	2.16	178.82	297.98	15.56	675.92	52.37	2.27	1.93	2.64	377.94	1.68667
209154_at	Tax interaction protein 1	AF234997	30851	gb:AF234997.1 /DB_XREF=gi:12005281 /FEA=FLmRNA /CNT=182 /TID=Hs.12956.0 /TIER=FL /STK=0 /UG=Hs.12956 /LL=30851 /UG_GENE=TIP-1 /DEF=Homo sapiens glutaminase-interacting protein 3 mRNA, complete cds. /PROD=glutaminase-interacting protein 3 /FL=gb:AF028823.2 gb:NM_014604.1 gb:AF234997.1	2010.34	106.01	3590.96	137.65	1.79	1.61	1.99	1580.62	2274.9	114.86	5339.13	135.2	2.35	2.14	2.58	3064.23	1827.46	76.69	5185.18	164.88	2.84	2.6	3.1	3357.72	2.32667
209187_at	down-regulator of transcription 1, TBP-binding (negative cofactor 2)	AW516932	1810	gb:AW516932 /DB_XREF=gi:7154941 /DB_XREF=xq04a05.x1 /CLONE=IMAGE:2748848 /FEA=FLmRNA /CNT=130 /TID=Hs.16697.1 /TIER=Stack /STK=20 /UG=Hs.16697 /LL=1810 /UG_GENE=DR1 /UG_TITLE=down-regulator of transcription 1, TBP-binding (negative cofactor 2) /FL=gb:BC002809.1	1938.91	109.82	3183.72	114.36	1.64	1.47	1.84	1244.82	1649.67	156.97	3300.67	118.8	2	1.71	2.39	1651	1406.32	62.48	3493.95	253.15	2.48	2.15	2.85	2087.63	2.04
209193_at	pim-1 oncogene	M24779	5292	gb:M24779.1 /DB_XREF=gi:1066790 /GEN=PIM1 /FEA=FLmRNA /CNT=156 /TID=Hs.81170.0 /TIER=FL /STK=3 /UG=Hs.81170 /LL=5292 /DEF=Homo sapiens protein kinase-related oncogene (PIM1) mRNA, complete cds. /PROD=protein kinase /FL=gb:NM_002648.1 gb:M24779.1 gb:M16750.1 gb:M54915.1	260.44	13.83	523.43	28.46	2.01	1.77	2.28	262.99	242.27	19.87	522.58	17.22	2.16	1.88	2.52	280.31	368.34	14.61	448.04	22.08	1.22	1.09	1.35	79.7	1.79667
209204_at	LIM domain only 4	AI824831	8543	gb:AI824831 /DB_XREF=gi:5445502 /DB_XREF=wb02d08.x1 /CLONE=IMAGE:2304495 /FEA=FLmRNA /CNT=175 /TID=Hs.3844.0 /TIER=Stack /STK=13 /UG=Hs.3844 /LL=8543 /UG_GENE=LMO4 /UG_TITLE=LIM domain only 4 /FL=gb:NM_006769.2 gb:U24576.1 gb:BC003600.1	210.74	16.25	386.93	20.97	1.84	1.58	2.15	176.19	206.6	21.43	806.07	46.51	3.9	3.24	4.8	599.48	221.7	23.07	701.46	51.83	3.16	2.58	3.94	479.76	2.96667
209215_at	tetracycline transporter-like protein	L11669	10227	gb:L11669.1 /DB_XREF=gi:307501 /FEA=FLmRNA /CNT=143 /TID=Hs.157145.0 /TIER=FL+Stack /STK=60 /UG=Hs.157145 /LL=10227 /UG_GENE=TETRAN /DEF=Human tetracycline transporter-like protein mRNA, complete cds. /PROD=tetracycline transporter-like protein /FL=gb:L11669.1 gb:NM_001120.1	145.34	16.85	223.32	13.25	1.54	1.25	1.93	77.97	114.96	17.66	230.16	19.25	2	1.53	2.75	115.2	154.54	14.86	311.91	24.46	2.02	1.65	2.49	157.37	1.85333
209238_at	syntaxin 3A	BE966922	6809	gb:BE966922 /DB_XREF=gi:11772839 /DB_XREF=601660942R1 /CLONE=IMAGE:3915610 /FEA=FLmRNA /CNT=154 /TID=Hs.82240.0 /TIER=Stack /STK=55 /UG=Hs.82240 /LL=6809 /UG_GENE=STX3A /UG_TITLE=syntaxin 3A /FL=gb:AJ002076.1 gb:U32315.1 gb:NM_004177.1	405.29	10.63	919.39	30.96	2.27	2.11	2.43	514.1	330.55	20.75	1167.08	21.07	3.53	3.19	3.95	836.53	342.04	12.14	774.65	35.12	2.26	2.06	2.49	432.61	2.68667
209253_at	vinexin beta (SH3-containing adaptor molecule-1)	AF037261	10174	gb:AF037261.1 /DB_XREF=gi:3004947 /FEA=FLmRNA /CNT=124 /TID=Hs.33787.1 /TIER=FL+Stack /STK=46 /UG=Hs.33787 /LL=10174 /UG_GENE=SCAM-1 /DEF=Homo sapiens SH3-containing adaptor molecule-1 mRNA, complete cds. /PROD=SH3-containing adaptor molecule-1 /FL=gb:AF037261.1	229.51	14.33	467.96	17.01	2.04	1.82	2.31	238.44	265.44	13.82	799.06	28.12	3.01	2.72	3.35	533.61	239.61	19.24	503.5	50.37	2.1	1.69	2.59	263.89	2.38333
209255_at	KIAA0265 protein	D87454	23008	gb:D87454.1 /DB_XREF=gi:1665796 /GEN=KIAA0265 /FEA=FLmRNA /CNT=171 /TID=Hs.192966.0 /TIER=Stack /STK=38 /UG=Hs.192966 /LL=23008 /UG_TITLE=KIAA0265 protein /DEF=Human mRNA for KIAA0265 gene, partial cds. /FL=gb:AF277177.1	1319.42	64.3	1377.98	57.2	1.04	0.94	1.16	58.56	974.04	57	1682.91	65.48	1.73	1.54	1.95	708.87	1133.16	41.68	1910.38	155.23	1.69	1.44	1.94	777.22	1.48667
209267_s_at	BCG-induced gene in monocytes, clone 103	AB040120	64116	gb:AB040120.1 /DB_XREF=gi:12657580 /GEN=BIGMo-103 /FEA=FLmRNA /CNT=155 /TID=Hs.284205.1 /TIER=FL+Stack /STK=49 /UG=Hs.284205 /LL=64116 /DEF=Homo sapiens mRNA for BCG induced integral membrane protein BIGMo-103, complete cds. /PROD=BCG induced integral membrane protein BIGMo-103 /FL=gb:AB040120.1	2401.99	94.83	2343.94	98.86	-1.02	-0.93	-1.13	-58.04	1740.86	59.85	2776.93	112.87	1.6	1.46	1.74	1036.07	1873.02	41.22	3345.26	165.81	1.79	1.63	1.95	1472.24	1.4568
209272_at	NGFI-A binding protein 1 (EGR1 binding protein 1)	AF045451	4664	gb:AF045451.1 /DB_XREF=gi:3282822 /FEA=FLmRNA /CNT=126 /TID=Hs.107474.1 /TIER=FL /STK=1 /UG=Hs.107474 /LL=4664 /UG_GENE=NAB1 /DEF=Homo sapiens transcriptional regulatory protein p54 mRNA, complete cds. /PROD=transcriptional regulatory protein p54 /FL=gb:AF045451.1	1581.93	53.49	2535.68	90.77	1.6	1.48	1.74	953.74	1314.36	52.22	2579.53	96.76	1.96	1.79	2.15	1265.17	1259.72	63.34	2143.7	153.77	1.7	1.47	1.96	883.99	1.75333
209274_s_at	hypothetical protein MGC4276 similar to CG8198	BC002675	81689	gb:BC002675.1 /DB_XREF=gi:12803678 /FEA=FLmRNA /CNT=175 /TID=Hs.177776.0 /TIER=FL+Stack /STK=70 /UG=Hs.177776 /LL=81689 /UG_GENE=MGC4276 /DEF=Homo sapiens, Similar to CG8198 gene product, clone MGC:4276, mRNA, complete cds. /PROD=Similar to CG8198 gene product /FL=gb:BC002675.1 gb:AF284752.1	1804.31	68.13	2403.09	80.33	1.33	1.23	1.45	598.78	1535.52	62.11	3659.79	124.83	2.38	2.19	2.6	2124.27	1362.91	31.13	2506.15	125.97	1.84	1.67	2.01	1143.24	1.85
209308_s_at	BCL2/adenovirus E1B 19kDa interacting protein 2	BC002461	663	gb:BC002461.1 /DB_XREF=gi:12803290 /FEA=FLmRNA /CNT=123 /TID=Hs.155596.1 /TIER=FL+Stack /STK=38 /UG=Hs.155596 /LL=663 /UG_GENE=BNIP2 /DEF=Homo sapiens, BCL2adenovirus E1B 19kD-interacting protein 2, clone MGC:1529, mRNA, complete cds. /PROD=BCL2adenovirus E1B 19kD-interacting protein 2 /FL=gb:BC002461.1	1225.85	52.73	1742.14	100.16	1.42	1.26	1.6	516.29	886.25	31.69	2141.26	71.17	2.42	2.23	2.62	1255.01	915.82	29.69	2275.95	149.89	2.49	2.19	2.79	1360.13	2.11
209311_at	BCL2-like 2	D87461	599	gb:D87461.1 /DB_XREF=gi:1944417 /GEN=KIAA0271 /FEA=FLmRNA /CNT=137 /TID=Hs.75244.0 /TIER=FL+Stack /STK=57 /UG=Hs.75244 /LL=599 /UG_TITLE=BCL2-like 2 /DEF=Human mRNA for KIAA0271 gene, complete cds. /FL=gb:D87461.1 gb:NM_004050.1 gb:U59747.1	189.68	25.47	347.95	24.32	1.83	1.45	2.41	158.26	108.66	16.76	415.46	31.96	3.82	2.94	5.24	306.8	150.28	18.2	786.98	35.02	5.24	4.3	6.61	636.7	3.63
209331_s_at	MAX protein	AA723514	4149	gb:AA723514 /DB_XREF=gi:2741221 /DB_XREF=zg72g05.s1 /CLONE=IMAGE:398936 /FEA=FLmRNA /CNT=123 /TID=Hs.42712.1 /TIER=Stack /STK=13 /UG=Hs.42712 /LL=4149 /UG_GENE=MAX /UG_TITLE=MAX protein /FL=gb:BC003525.1	2568.19	130.5	4430.48	105.1	1.73	1.58	1.9	1862.28	2698.42	111.5	4239.47	129.28	1.57	1.45	1.71	1541.04	2442.73	108.01	3287.89	266.03	1.35	1.15	1.56	845.15	1.55
209332_s_at	MAX protein	BC003525	4149	gb:BC003525.1 /DB_XREF=gi:13097617 /FEA=FLmRNA /CNT=123 /TID=Hs.42712.1 /TIER=FL /STK=0 /UG=Hs.42712 /LL=4149 /UG_GENE=MAX /DEF=Homo sapiens, Similar to Max, clone MGC:10775, mRNA, complete cds. /PROD=Similar to Max /FL=gb:BC003525.1	2619.28	89.72	4667.43	192.12	1.78	1.63	1.94	2048.15	3141.74	105.54	4516.94	138.26	1.44	1.33	1.55	1375.21	2106.84	92.41	4212.44	216.35	2	1.79	2.23	2105.6	1.74
209334_s_at	proteasome (prosome, macropain) 26S subunit, non-ATPase, 9	BC002383	5715	gb:BC002383.1 /DB_XREF=gi:12803158 /FEA=FLmRNA /CNT=114 /TID=Hs.5648.1 /TIER=FL /STK=0 /UG=Hs.5648 /LL=5715 /UG_GENE=PSMD9 /DEF=Homo sapiens, proteasome (prosome, macropain) 26S subunit, non-ATPase, 9, clone MGC:8644, mRNA, complete cds. /PROD=proteasome (prosome, macropain) 26S subunit,non-ATPase, 9 /FL=gb:BC002383.1 gb:BC004184.1 gb:BC004213.1	323.69	16.18	420.33	16.65	1.3	1.17	1.44	96.64	287.75	20.91	643.46	26.95	2.24	1.96	2.58	355.71	235.6	18.7	655.64	40.21	2.78	2.37	3.3	420.03	2.10667
209339_at	seven in absentia homolog 2 (Drosophila)	U76248	6478	gb:U76248.1 /DB_XREF=gi:2673967 /FEA=FLmRNA /CNT=127 /TID=Hs.20191.0 /TIER=FL /STK=0 /UG=Hs.20191 /LL=6478 /UG_GENE=SIAH2 /DEF=Human hSIAH2 mRNA, complete cds. /PROD=hSIAH2 /FL=gb:U76248.1 gb:NM_005067.1	764.3	33.85	1216.55	66.54	1.59	1.42	1.79	452.25	808.48	40.95	2166.46	84.83	2.68	2.41	2.98	1357.99	789.81	36.66	2009.77	151.45	2.54	2.19	2.93	1219.96	2.27
209345_s_at	phosphatidylinositol 4-kinase type II	AL561930	55361	gb:AL561930 /DB_XREF=gi:12909848 /DB_XREF=AL561930 /CLONE=CS0DB002YM13 (3 prime) /FEA=FLmRNA /CNT=124 /TID=Hs.25300.0 /TIER=Stack /STK=49 /UG=Hs.25300 /LL=55361 /UG_GENE=PI4KII /UG_TITLE=phosphatidylinositol 4-kinase type II /FL=gb:BC003167.1	295.59	18.57	396.06	13.07	1.34	1.2	1.51	100.47	270.36	15.67	412.09	21.49	1.52	1.34	1.74	141.73	320.47	16.95	509.27	39.88	1.59	1.35	1.85	188.8	1.48333
209360_s_at	runt-related transcription factor 1 (acute myeloid leukemia 1; aml1 oncogene)	D43968	861	gb:D43968.1 /DB_XREF=gi:966996 /GEN=AML1 /FEA=FLmRNA /CNT=113 /TID=Hs.129914.5 /TIER=FL+Stack /STK=22 /UG=Hs.129914 /LL=861 /DEF=Human AML1 mRNA for AML1b protein (alternatively spliced product), complete cds. /PROD=AML1b protein /FL=gb:D43968.1 gb:L34598.1	348.13	34.47	828.06	27.76	2.38	2.02	2.86	479.93	315.98	31.42	860.23	22.03	2.72	2.33	3.27	544.25	233.49	12.85	388.52	46.16	1.66	1.32	2.04	155.02	2.25333
209370_s_at	SH3-domain binding protein 2	BE502377	6452	gb:BE502377 /DB_XREF=gi:9704785 /DB_XREF=hy22g03.x1 /CLONE=IMAGE:3198100 /FEA=FLmRNA /CNT=97 /TID=Hs.167679.1 /TIER=Stack /STK=24 /UG=Hs.167679 /LL=6452 /UG_GENE=SH3BP2 /UG_TITLE=SH3-domain binding protein 2 /FL=gb:AB000462.1 gb:AF000936.1	202	11.16	349.77	17.7	1.73	1.53	1.96	147.77	113.72	14.39	242.91	11.06	2.14	1.74	2.73	129.19	228.23	8.57	349.35	13.76	1.53	1.4	1.67	121.13	1.8
209376_x_at	splicing factor, arginine/serine-rich 2, interacting protein	AW084759	9169	gb:AW084759 /DB_XREF=gi:6039911 /DB_XREF=xc57e01.x1 /CLONE=IMAGE:2588376 /FEA=FLmRNA /CNT=91 /TID=Hs.51957.1 /TIER=Stack /STK=10 /UG=Hs.51957 /LL=9169 /UG_GENE=SFRS2IP /UG_TITLE=splicing factor, arginineserine-rich 2, interacting protein /FL=gb:AF030234.1	746.46	32.95	448.76	22.66	-1.66	-1.49	-1.86	-297.71	589.25	23.26	898.36	31.21	1.52	1.4	1.66	309.11	716.89	32.15	1073.44	29.23	1.5	1.38	1.64	356.55	1.20747
209379_s_at	KIAA1128 protein	AF241785	54462	gb:AF241785.1 /DB_XREF=gi:12005486 /GEN=NPD012 /FEA=FLmRNA /CNT=138 /TID=Hs.81897.0 /TIER=FL+Stack /STK=28 /UG=Hs.81897 /LL=54462 /DEF=Homo sapiens NPD012 (NPD012) mRNA, complete cds. /PROD=NPD012 /FL=gb:AF241785.1	787.22	42.77	1353.19	48.04	1.72	1.55	1.92	565.97	713.95	68.09	1111.48	45.59	1.56	1.32	1.87	397.53	723.58	44.17	1396.5	87.07	1.93	1.67	2.23	672.93	1.73667
209388_at	poly(A) polymerase alpha	BC000927	10914	gb:BC000927.1 /DB_XREF=gi:12654216 /FEA=FLmRNA /CNT=87 /TID=Hs.49007.0 /TIER=FL+Stack /STK=33 /UG=Hs.49007 /LL=10914 /UG_GENE=PAPOLA /DEF=Homo sapiens, Similar to poly (A) polymerase, clone MGC:5378, mRNA, complete cds. /PROD=Similar to poly (A) polymerase /FL=gb:BC000927.1	1851.29	121.01	2557.57	84.44	1.38	1.23	1.57	706.28	1638.47	74.59	2835.45	127.68	1.73	1.56	1.92	1196.98	1793.5	38.63	2766.45	156.45	1.54	1.39	1.7	972.95	1.55
209409_at	growth factor receptor-bound protein 10	D86962	2887	gb:D86962.1 /DB_XREF=gi:1503997 /GEN=KIAA0207 /FEA=FLmRNA /CNT=93 /TID=Hs.81875.3 /TIER=FL+Stack /STK=31 /UG=Hs.81875 /LL=2887 /UG_TITLE=growth factor receptor-bound protein 10 /DEF=Human mRNA for KIAA0207 gene, complete cds. /FL=gb:D86962.1 gb:AF000017.1	1598.33	122.24	1456.18	73.69	-1.1	-0.94	-1.27	-142.16	1109.5	56.15	1919.77	98.81	1.73	1.54	1.95	810.27	1265.88	56.19	2351.1	227.95	1.86	1.54	2.19	1085.22	1.4997
209411_s_at	golgi associated, gamma adaptin ear containing, ARF binding protein 3	AW008018	23163	gb:AW008018 /DB_XREF=gi:5856796 /DB_XREF=wv48d07.x1 /CLONE=IMAGE:2532781 /FEA=FLmRNA /CNT=100 /TID=Hs.87726.0 /TIER=Stack /STK=13 /UG=Hs.87726 /LL=23163 /UG_GENE=KIAA0154 /UG_TITLE=KIAA0154 protein; ADP-ribosylation factor binding protein GGA3 /FL=gb:AF190864.1 gb:AF219139.1	256.66	16.06	171.96	19.75	-1.49	-1.22	-1.88	-84.7	182.73	22.32	431.47	25.28	2.36	1.91	3.01	248.73	194.89	14.18	333.23	39.21	1.71	1.34	2.13	138.34	1.58038
209412_at	transmembrane protein 1	U61500	7109	gb:U61500.1 /DB_XREF=gi:1778032 /GEN=GT334 /FEA=FLmRNA /CNT=104 /TID=Hs.94479.1 /TIER=FL /STK=6 /UG=Hs.94479 /LL=7109 /DEF=Human GT334 protein (GT334) gene mRNA, complete cds. /PROD=GT334 protein /FL=gb:U61500.1	225.87	14.89	291.46	17.35	1.29	1.12	1.5	65.59	119.39	13.77	376	15.61	3.15	2.61	3.92	256.62	176.84	11.78	517.98	28.72	2.93	2.54	3.39	341.14	2.45667
209446_s_at	hypothetical protein FLJ10803	BC001743	55744	gb:BC001743.1 /DB_XREF=gi:12804636 /FEA=FLmRNA /CNT=92 /TID=Hs.8173.1 /TIER=FL /STK=0 /UG=Hs.8173 /LL=55744 /UG_GENE=FLJ10803 /DEF=Homo sapiens, Similar to hypothetical protein FLJ10803, clone MGC:933, mRNA, complete cds. /PROD=Similar to hypothetical protein FLJ10803 /FL=gb:BC001743.1	365.63	17.25	982.8	25.35	2.69	2.47	2.94	617.17	290.93	31.1	790.24	17.88	2.72	2.3	3.31	499.3	339.14	15.91	765.52	46.14	2.26	1.99	2.56	426.38	2.55667
209451_at	TRAF family member-associated NFKB activator	U59863	10010	gb:U59863.1 /DB_XREF=gi:1518017 /FEA=FLmRNA /CNT=118 /TID=Hs.146847.1 /TIER=FL+Stack /STK=57 /UG=Hs.146847 /LL=10010 /UG_GENE=TANK /DEF=Human TRAF-interacting protein I-TRAF mRNA, complete cds. /PROD=I-TRAF /FL=gb:U59863.1	1157.55	66.18	1363.83	53.5	1.18	1.05	1.32	206.28	1002.08	51.9	2039.91	79.39	2.04	1.83	2.27	1037.83	720.47	30.03	1214.79	113.33	1.69	1.41	1.98	494.32	1.63667
209452_s_at	vesicle transport through interaction with t-SNAREs homolog 1B (yeast)	AF035824	10490	gb:AF035824.1 /DB_XREF=gi:2687399 /GEN=VTI1 /FEA=FLmRNA /CNT=93 /TID=Hs.169206.0 /TIER=FL /STK=0 /UG=Hs.169206 /LL=10490 /DEF=Homo sapiens vesicle soluble NSF attachment protein receptor (VTI1) mRNA, complete cds. /PROD=vesicle soluble NSF attachment protein receptor /FL=gb:NM_006370.1 gb:AF035824.1 gb:AF060902.1 gb:BC003142.1	1831.84	69.95	2078.9	63.07	1.13	1.05	1.23	247.06	1665.39	60.88	4581.44	105.19	2.75	2.57	2.96	2916.04	1778.85	54.99	3644.02	135.28	2.05	1.89	2.22	1865.17	1.97667
209455_at	F-box and WD-40 domain protein 1B	BE963245	23291	gb:BE963245 /DB_XREF=gi:11766663 /DB_XREF=601656874R1 /CLONE=IMAGE:3865699 /FEA=FLmRNA /CNT=99 /TID=Hs.21229.0 /TIER=Stack /STK=33 /UG=Hs.21229 /LL=23291 /UG_GENE=FBXW1B /UG_TITLE=f-box and WD-40 domain protein 1B /FL=gb:AF176022.1 gb:AB033281.1	947.47	29.07	1357.17	28.77	1.43	1.35	1.52	409.7	759.37	30.46	1473.52	40.72	1.94	1.79	2.1	714.15	814.31	29.44	1172.52	79.45	1.44	1.26	1.63	358.2	1.60333
209457_at	dual specificity phosphatase 5	U16996	1847	gb:U16996.1 /DB_XREF=gi:642012 /FEA=FLmRNA /CNT=101 /TID=Hs.2128.0 /TIER=FL /STK=0 /UG=Hs.2128 /LL=1847 /UG_GENE=DUSP5 /DEF=Human protein tyrosine phosphatase mRNA, complete cds. /PROD=protein tyrosine phosphatase /FL=gb:NM_004419.2 gb:U15932.2 gb:U16996.1	1046.85	61.47	1386.7	100.47	1.32	1.13	1.54	339.86	511.22	60.63	1658.92	124.45	3.25	2.6	4.15	1147.7	608.35	29.33	1580.98	119.05	2.6	2.23	3	972.63	2.39
209463_s_at	TAF12 RNA polymerase II, TATA box binding protein (TBP)-associated factor, 20kDa	D50544	6883	gb:D50544.1 /DB_XREF=gi:1345403 /FEA=FLmRNA /CNT=116 /TID=Hs.82037.0 /TIER=FL /STK=0 /UG=Hs.82037 /LL=6883 /UG_GENE=TAF2J /DEF=Human TFIID subunit p22 mRNA, complete cds. /PROD=TFIID subunit p22 /FL=gb:NM_005644.2 gb:D50544.1	1253.2	47.11	1092.56	55.11	-1.15	-1.04	-1.27	-160.63	1303.65	50.38	2993.15	104.72	2.3	2.11	2.5	1689.49	1667.13	40.9	2400.56	121.16	1.44	1.31	1.58	733.43	1.53652
209481_at	SNF-1 related kinase	AF226044	54861	gb:AF226044.1 /DB_XREF=gi:9295326 /GEN=HSNFRK /FEA=FLmRNA /CNT=125 /TID=Hs.79025.0 /TIER=FL+Stack /STK=67 /UG=Hs.79025 /LL=23182 /DEF=Homo sapiens HSNFRK (HSNFRK) mRNA, complete cds. /PROD=HSNFRK /FL=gb:AF226044.1	793.85	16.89	639.88	20.56	-1.24	-1.17	-1.32	-153.97	504.79	30.29	773.08	26.85	1.53	1.37	1.72	268.28	389.45	21.75	900.72	36.31	2.31	2.07	2.6	511.26	1.54882
209487_at	RNA binding protein with multiple splicing	D84109	11030	gb:D84109.1 /DB_XREF=gi:1669550 /GEN=RBP-MS /FEA=FLmRNA /CNT=89 /TID=Hs.80248.1 /TIER=FL+Stack /STK=39 /UG=Hs.80248 /LL=11030 /DEF=Homo sapiens mRNA for RBP-MStype 3, complete cds. /PROD=RBP-MStype 3 /FL=gb:BC003608.1 gb:D84109.1	356.29	27.56	1110.5	65.79	3.12	2.66	3.67	754.22	463.44	31.97	2922.62	68.65	6.31	5.62	7.15	2459.18	398.37	49.8	1486.7	160.39	3.73	2.85	4.95	1088.33	4.38667
209488_s_at	RNA binding protein with multiple splicing	D84109	11030	gb:D84109.1 /DB_XREF=gi:1669550 /GEN=RBP-MS /FEA=FLmRNA /CNT=89 /TID=Hs.80248.1 /TIER=FL+Stack /STK=39 /UG=Hs.80248 /LL=11030 /DEF=Homo sapiens mRNA for RBP-MStype 3, complete cds. /PROD=RBP-MStype 3 /FL=gb:BC003608.1 gb:D84109.1	313.92	31.16	1145.3	32.41	3.65	3.11	4.38	831.38	431.68	32.78	2595.19	114.61	6.01	5.23	6.99	2163.51	392.85	30.13	1268.07	42.15	3.23	2.83	3.73	875.23	4.29667
209490_s_at	palmitoyl-protein thioesterase 2	AF020543	9374	gb:AF020543.1 /DB_XREF=gi:2501960 /GEN=PPT2 /FEA=FLmRNA /CNT=102 /TID=Hs.81737.0 /TIER=FL+Stack /STK=42 /UG=Hs.81737 /LL=9374 /DEF=Homo sapiens palmitoyl-protein thioesterase-2 (PPT2) mRNA, complete cds. /PROD=palmitoyl-protein thioesterase-2 /FL=gb:BC001355.1 gb:AF020543.1	446.49	13.75	616.16	23.98	1.38	1.27	1.5	169.67	386.26	25.17	742.64	36.52	1.92	1.68	2.21	356.38	379.99	13.17	913.51	25.76	2.4	2.23	2.59	533.53	1.9
209497_s_at	hypothetical protein similar to RNA-binding protein lark	BC003503	83759	gb:BC003503.1 /DB_XREF=gi:13097557 /FEA=FLmRNA /CNT=77 /TID=Hs.49994.0 /TIER=FL /STK=0 /UG=Hs.49994 /DEF=Homo sapiens, Similar to RIKEN cDNA 4921506I22 gene, clone MGC:10380, mRNA, complete cds. /PROD=Similar to RIKEN cDNA 4921506I22 gene /FL=gb:BC004951.1 gb:BC003503.1	854.8	42.25	2139.41	70.06	2.5	2.27	2.76	1284.61	826.06	36.53	1759.84	74.86	2.13	1.93	2.36	933.78	681.91	31.05	1504.74	105.92	2.21	1.91	2.52	822.83	2.28
209500_x_at	tumor necrosis factor (ligand) superfamily, member 13	AF114012	8741	gb:AF114012.1 /DB_XREF=gi:7328555 /FEA=FLmRNA /CNT=114 /TID=Hs.54673.2 /TIER=FL+Stack /STK=25 /UG=Hs.54673 /LL=8741 /UG_GENE=TNFSF13 /DEF=Homo sapiens tumor necrosis factor-related death ligand-1beta mRNA, complete cds. /PROD=tumor necrosis factor-related deathligand-1beta /FL=gb:AF114012.1	294.43	16.41	340.2	11.55	1.16	1.04	1.29	45.77	242.96	21.9	682.21	20.63	2.81	2.42	3.32	439.26	259.36	17.59	475.39	22.33	1.83	1.6	2.11	216.03	1.93333
209505_at	nuclear receptor subfamily 2, group F, member 1	AI951185	7025	gb:AI951185 /DB_XREF=gi:5743495 /DB_XREF=wx64e12.x1 /CLONE=IMAGE:2548462 /FEA=FLmRNA /CNT=106 /TID=Hs.144630.0 /TIER=Stack /STK=25 /UG=Hs.144630 /LL=7025 /UG_GENE=NR2F1 /UG_TITLE=nuclear receptor subfamily 2, group F, member 1 /FL=gb:BC004154.1 gb:NM_005654.1	873.32	39.76	1674.95	51.26	1.92	1.75	2.1	801.63	899.05	27.8	1013.7	36.1	1.13	1.04	1.22	114.65	849.7	23.59	1756.9	98.73	2.07	1.86	2.29	907.2	1.70667
209506_s_at	nuclear receptor subfamily 2, group F, member 1	BC004154	7025	gb:BC004154.1 /DB_XREF=gi:13278758 /FEA=FLmRNA /CNT=106 /TID=Hs.144630.0 /TIER=FL+Stack /STK=13 /UG=Hs.144630 /LL=7025 /UG_GENE=NR2F1 /DEF=Homo sapiens, nuclear receptor subfamily 2, group F, member 1, clone MGC:2388, mRNA, complete cds. /PROD=nuclear receptor subfamily 2, group F, member 1 /FL=gb:BC004154.1 gb:NM_005654.1	230.54	24.65	390.85	23.71	1.7	1.4	2.1	160.32	270.88	30.16	306.1	46.86	1.13	0.81	1.53	35.22	259.84	23.73	594.12	45.25	2.29	1.88	2.79	334.28	1.70667
209509_s_at	dolichyl-phosphate (UDP-N-acetylglucosamine) N-acetylglucosaminephosphotransferase 1 (GlcNAc-1-P transferase)	BC000325	1798	gb:BC000325.1 /DB_XREF=gi:12653116 /FEA=FLmRNA /CNT=80 /TID=Hs.26433.0 /TIER=FL /STK=0 /UG=Hs.26433 /LL=1798 /UG_GENE=DPAGT1 /DEF=Homo sapiens, clone MGC:8482, mRNA, complete cds. /PROD=Unknown (protein for MGC:8482) /FL=gb:BC000325.1 gb:NM_001382.1	1937.48	91.62	1949.29	64.23	1.01	0.92	1.11	11.81	1591.75	58.3	2974.94	135.67	1.87	1.7	2.06	1383.18	1568.96	35.1	2922.01	106.15	1.86	1.73	2	1353.05	1.58
209510_at	ring finger 139	AF064801	11236	gb:AF064801.1 /DB_XREF=gi:3395786 /GEN=TRC8 /FEA=FLmRNA /CNT=90 /TID=Hs.28285.0 /TIER=FL+Stack /STK=36 /UG=Hs.28285 /LL=11236 /DEF=Homo sapiens multiple membrane spanning receptor TRC8 (TRC8) mRNA, complete cds. /PROD=multiple membrane spanning receptor TRC8 /FL=gb:AF064801.1 gb:NM_007218.1	1609.89	85.05	1516.04	91.15	-1.06	-0.93	-1.21	-93.85	1116.79	64.24	2148.48	112.63	1.92	1.69	2.19	1031.7	1094.73	33.84	2022.97	108.24	1.85	1.66	2.04	928.25	1.57113
209515_s_at	RAB27A, member RAS oncogene family	U38654	5873	gb:U38654.3 /DB_XREF=gi:4887230 /FEA=FLmRNA /CNT=83 /TID=Hs.50477.1 /TIER=FL+Stack /STK=8 /UG=Hs.50477 /LL=5873 /UG_GENE=RAB27A /DEF=Homo sapiens Rab27a mRNA, complete cds. /PROD=Rab27a /FL=gb:U38654.3	383.36	26.54	306.71	25.04	-1.25	-1.05	-1.5	-76.66	270.24	20.37	463.51	35.63	1.72	1.43	2.05	193.27	344.36	20.7	698.47	54.21	2.03	1.72	2.38	354.11	1.51667
209518_at	SWI/SNF related, matrix associated, actin dependent regulator of chromatin, subfamily d, member 1	AI869240	6602	gb:AI869240 /DB_XREF=gi:5543208 /DB_XREF=wl51d03.x1 /CLONE=IMAGE:2428421 /FEA=FLmRNA /CNT=75 /TID=Hs.79335.1 /TIER=Stack /STK=16 /UG=Hs.79335 /LL=6602 /UG_GENE=SMARCD1 /UG_TITLE=SWISNF related, matrix associated, actin dependent regulator of chromatin, subfamily d, member 1 /FL=gb:AF109733.1	418.36	12.5	882.16	37.06	2.11	1.93	2.29	463.8	375.45	18.36	1358.23	31.71	3.62	3.32	3.97	982.78	229.27	18.77	393.57	29.84	1.72	1.43	2.07	164.3	2.48333
209519_at	nuclear cap binding protein subunit 1, 80kDa	BG108193	4686	gb:BG108193 /DB_XREF=gi:12601959 /DB_XREF=602280062F1 /CLONE=IMAGE:4367751 /FEA=FLmRNA /CNT=86 /TID=Hs.89563.0 /TIER=ConsEnd /STK=0 /UG=Hs.89563 /LL=4686 /UG_GENE=NCBP1 /UG_TITLE=nuclear cap binding protein subunit 1, 80kD /FL=gb:D32002.1 gb:BC001450.1 gb:NM_002486.1	347.02	26.91	325.22	18.4	-1.07	-0.91	-1.25	-21.8	173.32	22.49	300.23	23.6	1.73	1.36	2.26	126.91	278.06	28.22	547.63	47.01	1.97	1.59	2.47	269.57	1.54486
209537_at	exostoses (multiple)-like 2	AF000416	2135	gb:AF000416.1 /DB_XREF=gi:2895061 /GEN=EXTL2 /FEA=FLmRNA /CNT=88 /TID=Hs.61152.0 /TIER=FL+Stack /STK=30 /UG=Hs.61152 /LL=2135 /DEF=Homo sapiens EXT-like protein 2 (EXTL2) mRNA, complete cds. /PROD=EXT-like protein 2 /FL=gb:AF000416.1 gb:AB009284.1	794.79	27.61	980.57	37.87	1.23	1.13	1.34	185.79	560.87	36.72	1041.94	37.47	1.86	1.65	2.11	481.07	546.62	12.55	974.98	49.35	1.78	1.62	1.95	428.36	1.62333
209538_at	zinc finger protein 32 (KOX 30)	U69645	7580	gb:U69645.1 /DB_XREF=gi:1575614 /FEA=FLmRNA /CNT=91 /TID=Hs.78765.0 /TIER=FL+Stack /STK=47 /UG=Hs.78765 /LL=7580 /UG_GENE=ZNF32 /DEF=Human zinc finger protein mRNA, complete cds. /PROD=zinc finger protein /FL=gb:U69645.1	308.68	8.57	775.82	27.4	2.51	2.33	2.7	467.14	326.38	11	1014.04	30.67	3.11	2.88	3.35	687.66	294.82	8.79	696.16	31.88	2.36	2.15	2.58	401.34	2.66
209563_x_at	calmodulin 1 (phosphorylase kinase, delta)	BC000454	801	gb:BC000454.1 /DB_XREF=gi:12653368 /FEA=FLmRNA /CNT=79 /TID=Hs.182278.1 /TIER=FL /STK=0 /UG=Hs.182278 /LL=805 /UG_GENE=CALM2 /DEF=Homo sapiens, calmodulin 2 (phosphorylase kinase, delta), clone MGC:8460, mRNA, complete cds. /PROD=calmodulin 2 (phosphorylase kinase, delta) /FL=gb:BC000454.1	2893.67	188.45	3645.09	195.88	1.26	1.1	1.45	751.42	2596.14	199.11	4392.51	223.11	1.69	1.46	1.98	1796.37	2794.71	91.4	4536.45	267.8	1.62	1.45	1.81	1741.74	1.52333
209578_s_at	chromosome 21 open reading frame 80	BC000626	23275	gb:BC000626.1 /DB_XREF=gi:12653682 /FEA=FLmRNA /CNT=118 /TID=Hs.22982.1 /TIER=FL /STK=0 /UG=Hs.22982 /LL=23275 /UG_GENE=KIAA0958 /DEF=Homo sapiens, clone MGC:3081, mRNA, complete cds. /PROD=Unknown (protein for MGC:3081) /FL=gb:BC000626.1	241.22	13.62	289.5	23.21	1.2	1.02	1.41	48.29	169.89	18.81	276.12	18.91	1.63	1.32	2.04	106.23	225.74	18.68	366.64	26.66	1.62	1.36	1.95	140.9	1.48333
209586_s_at	TcD37 homolog	AF123539	58497	gb:AF123539.1 /DB_XREF=gi:12655791 /FEA=FLmRNA /CNT=97 /TID=Hs.78524.0 /TIER=FL /STK=0 /UG=Hs.78524 /LL=58497 /UG_GENE=HTCD37 /DEF=Homo sapiens clone 143 prune protein mRNA, complete cds., alternatively spliced. /PROD=prune protein /FL=gb:AF123539.1	605.25	44.49	1630.75	71.99	2.69	2.35	3.12	1025.5	575.69	76.84	2754.78	77.4	4.79	3.9	6.15	2179.09	725.64	42.32	3077.9	56.55	4.24	3.85	4.71	2352.27	3.90667
209599_s_at	TcD37 homolog	AI762105	58497	gb:AI762105 /DB_XREF=gi:5177772 /DB_XREF=wi53g03.x1 /CLONE=IMAGE:2394004 /FEA=FLmRNA /CNT=97 /TID=Hs.78524.0 /TIER=Stack /STK=14 /UG=Hs.78524 /LL=58497 /UG_GENE=HTCD37 /UG_TITLE=TcD37 homolog /FL=gb:AF123539.1	368.61	15.44	544.29	21.74	1.48	1.34	1.62	175.68	282.92	14.23	1416.02	49.47	5	4.53	5.55	1133.09	392.68	12.31	716.48	43.05	1.82	1.63	2.03	323.79	2.76667
209625_at	phosphatidylinositol glycan, class H	BC004100	5283	gb:BC004100.1 /DB_XREF=gi:13278629 /FEA=FLmRNA /CNT=87 /TID=Hs.177.0 /TIER=FL+Stack /STK=10 /UG=Hs.177 /LL=5283 /UG_GENE=PIGH /DEF=Homo sapiens, phosphatidylinositol glycan, class H, clone MGC:10360, mRNA, complete cds. /PROD=phosphatidylinositol glycan, class H /FL=gb:NM_004569.1 gb:BC004100.1 gb:L19783.1	337.97	29.85	303.88	27.69	-1.11	-0.9	-1.37	-34.09	303.54	22.64	649.93	43.57	2.14	1.82	2.53	346.39	282.16	16.7	684.55	63.1	2.43	2.01	2.89	402.39	1.82363
209647_s_at	suppressor of cytokine signaling 5	AW664421	9655	gb:AW664421 /DB_XREF=gi:7456963 /DB_XREF=hi11g04.x1 /CLONE=IMAGE:2972022 /FEA=FLmRNA /CNT=77 /TID=Hs.169836.1 /TIER=Stack /STK=9 /UG=Hs.169836 /LL=9655 /UG_GENE=KIAA0671 /UG_TITLE=KIAA0671 gene product /FL=gb:AB014571.1 gb:AL136896.1	738.1	37.62	1104.97	43.65	1.5	1.35	1.67	366.86	541.7	20.25	1161.47	45.28	2.14	1.96	2.34	619.77	598.25	25.62	755.16	49.27	1.26	1.11	1.43	156.91	1.63333
209648_x_at	suppressor of cytokine signaling 5	AL136896	9655	gb:AL136896.1 /DB_XREF=gi:6807674 /GEN=DKFZp434C198 /FEA=FLmRNA /CNT=77 /TID=Hs.169836.1 /TIER=FL /STK=0 /UG=Hs.169836 /LL=9655 /DEF=Homo sapiens mRNA; cDNA DKFZp434C198 (from clone DKFZp434C198); complete cds. /PROD=hypothetical protein /FL=gb:AB014571.1 gb:AL136896.1	776.07	44.05	1106.27	47.68	1.43	1.27	1.61	330.2	453.36	20.58	1118.76	38.3	2.47	2.25	2.71	665.4	523.12	23.8	1078.99	109.05	2.06	1.7	2.45	555.87	1.98667
209656_s_at	transmembrane 4 superfamily member 10	AL136550	83604	gb:AL136550.1 /DB_XREF=gi:13276606 /GEN=DKFZp761J17121 /FEA=FLmRNA /CNT=92 /TID=Hs.8769.0 /TIER=FL+Stack /STK=34 /UG=Hs.8769 /DEF=Homo sapiens mRNA; cDNA DKFZp761J17121 (from clone DKFZp761J17121); complete cds. /PROD=hypothetical protein /FL=gb:AL136550.1	277.9	12.79	287.91	20.89	1.04	0.9	1.19	10.02	141.89	13.04	315.94	11.39	2.23	1.91	2.65	174.05	200.1	15.05	520.76	17.47	2.6	2.29	3	320.66	1.95667
209668_x_at	carboxylesterase 2 (intestine, liver)	D50579	8824	gb:D50579.1 /DB_XREF=gi:2641989 /FEA=FLmRNA /CNT=64 /TID=Hs.282975.0 /TIER=FL /STK=0 /UG=Hs.282975 /LL=8824 /UG_GENE=CES2 /DEF=Homo sapiens mRNA for carboxylesterase, complete cds. /PROD=carboxylesterase precursor /FL=gb:D50579.1 gb:NM_003869.2 gb:U60553.1	873.4	34.67	1507.28	34.13	1.73	1.6	1.86	633.88	1035.65	21.1	1281.69	31.09	1.24	1.17	1.3	246.03	1022.09	27.87	2024.65	193.49	1.98	1.66	2.31	1002.56	1.65
209674_at	cryptochrome 1 (photolyase-like)	D83702	1407	gb:D83702.1 /DB_XREF=gi:1304106 /FEA=FLmRNA /CNT=62 /TID=Hs.151573.0 /TIER=FL /STK=0 /UG=Hs.151573 /LL=1407 /UG_GENE=CRY1 /DEF=Homo sapiens mRNA for photolyase, complete cds. /PROD=photolyase /FL=gb:D83702.1 gb:D84657.1 gb:NM_004075.1	851.5	38.18	976.86	64.3	1.15	1	1.3	125.36	1028.7	31.05	1500.17	48.59	1.46	1.36	1.57	471.47	594.63	30.08	977.34	47.65	1.64	1.46	1.85	382.71	1.41667
209679_s_at	hypothetical protein from clone 643	BC003379	57228	gb:BC003379.1 /DB_XREF=gi:13097236 /FEA=FLmRNA /CNT=79 /TID=Hs.206501.1 /TIER=FL+Stack /STK=33 /UG=Hs.206501 /LL=57228 /UG_GENE=LOC57228 /DEF=Homo sapiens, hypothetical protein from clone 643, clone MGC:5115, mRNA, complete cds. /PROD=hypothetical protein from clone 643 /FL=gb:NM_020467.1 gb:BC003379.1	640.34	35.95	1031.8	34.66	1.61	1.45	1.8	391.47	667.26	32.2	1650.29	55	2.47	2.25	2.73	983.04	607.85	19.8	877.71	49.75	1.44	1.29	1.6	269.86	1.84
209680_s_at	kinesin family member C1	BC000712	3833	gb:BC000712.1 /DB_XREF=gi:12653842 /FEA=FLmRNA /CNT=79 /TID=Hs.20830.0 /TIER=FL /STK=7 /UG=Hs.20830 /LL=3833 /UG_GENE=KNSL2 /DEF=Homo sapiens, Similar to kinesin family member C1, clone MGC:1202, mRNA, complete cds. /PROD=Similar to kinesin family member C1 /FL=gb:BC000712.1	564.24	22.96	481.94	17.44	-1.17	-1.07	-1.28	-82.3	460.82	19.49	670.89	14.13	1.46	1.35	1.58	210.07	515	32.28	941.8	22.82	1.83	1.64	2.05	426.8	1.38157
209681_at	solute carrier family 19 (thiamine transporter), member 2	AF153330	10560	gb:AF153330.1 /DB_XREF=gi:5453325 /GEN=TC1 /FEA=FLmRNA /CNT=77 /TID=Hs.30246.0 /TIER=FL+Stack /STK=26 /UG=Hs.30246 /LL=10560 /DEF=Homo sapiens thiamine carrier 1 (TC1) mRNA, complete cds. /PROD=thiamine carrier 1 /FL=gb:AF135488.1 gb:AF153330.1 gb:AF160812.1	1089.92	48.35	1365.65	51.9	1.25	1.14	1.38	275.73	788.22	26.11	1168.64	31.94	1.48	1.38	1.59	380.43	873.01	27.34	1785.06	44.56	2.04	1.92	2.19	912.05	1.59
209682_at	Cas-Br-M (murine) ecotropic retroviral transforming sequence b	U26710	868	gb:U26710.1 /DB_XREF=gi:862406 /FEA=FLmRNA /CNT=68 /TID=Hs.3144.1 /TIER=FL+Stack /STK=18 /UG=Hs.3144 /LL=868 /UG_GENE=CBLB /DEF=Human cbl-b mRNA, complete cds. /PROD=cbl-b /FL=gb:U26710.1	292.37	15.07	290.29	10.37	-1.01	-0.91	-1.11	-2.09	245.34	5.33	454.83	12.71	1.85	1.75	1.96	209.5	257.12	7.82	465.27	21.6	1.81	1.65	1.98	208.15	1.55003
209695_at	protein tyrosine phosphatase type IVA, member 3	BC003105	11156	gb:BC003105.1 /DB_XREF=gi:13111874 /FEA=FLmRNA /CNT=78 /TID=Hs.43666.1 /TIER=FL /STK=0 /UG=Hs.43666 /LL=11156 /UG_GENE=PTP4A3 /DEF=Homo sapiens, Similar to protein tyrosine phosphatase type IVA, member 3, clone MGC:1950, mRNA, complete cds. /PROD=Similar to protein tyrosine phosphatase typeIVA, member 3 /FL=gb:BC003105.1	470.57	48.09	1052.71	79.63	2.24	1.82	2.78	582.13	648.28	86.71	1212.77	80.63	1.87	1.49	2.45	564.49	588.41	70.29	1876.64	158.68	3.19	2.52	4.11	1288.23	2.43333
209704_at	likely ortholog of mouse metal response element binding transcription factor 2	AL523380	22823	gb:AL523380 /DB_XREF=gi:12786873 /DB_XREF=AL523380 /CLONE=CS0DC004YA03 (5 prime) /FEA=FLmRNA /CNT=65 /TID=Hs.31016.1 /TIER=Stack /STK=12 /UG=Hs.31016 /LL=22823 /UG_GENE=M96 /UG_TITLE=putative DNA binding protein /FL=gb:AF073293.1	631.62	29.57	909.28	30.77	1.44	1.31	1.59	277.66	470.1	31.7	771.86	41.01	1.64	1.43	1.9	301.77	685.7	41.94	846.28	62.71	1.23	1.05	1.44	160.58	1.43667
209705_at	likely ortholog of mouse metal response element binding transcription factor 2	BG033764	22823	gb:BG033764 /DB_XREF=gi:12426228 /DB_XREF=602302025F1 /CLONE=IMAGE:4403238 /FEA=FLmRNA /CNT=65 /TID=Hs.31016.1 /TIER=Stack /STK=10 /UG=Hs.31016 /LL=22823 /UG_GENE=M96 /UG_TITLE=putative DNA binding protein /FL=gb:AF073293.1	789.32	38.98	1396.56	44.56	1.77	1.61	1.95	607.24	569.3	29.17	1229.4	48.44	2.16	1.94	2.41	660.11	863.46	29.63	1318.4	78.26	1.53	1.36	1.7	454.94	1.82
209711_at	solute carrier family 35 (UDP-glucuronic acid/UDP-N-acetylgalactosamine dual transporter), member D1	N80922	23169	gb:N80922 /DB_XREF=gi:1243623 /DB_XREF=zb07e07.s1 /CLONE=IMAGE:301380 /FEA=FLmRNA /CNT=65 /TID=Hs.82635.0 /TIER=Stack /STK=17 /UG=Hs.82635 /LL=23169 /UG_GENE=KIAA0260 /UG_TITLE=KIAA0260 protein /FL=gb:AB044343.1	438.92	16.53	684.97	16.83	1.56	1.45	1.68	246.05	357.32	10.93	543.84	25.33	1.52	1.39	1.67	186.52	398.69	21.41	24.36	15.11	-16.37	-8.04	-100000000	-374.33	1.04703
209748_at	spastic paraplegia 4 (autosomal dominant; spastin)	AB029006	6683	gb:AB029006.1 /DB_XREF=gi:5689502 /GEN=KIAA1083 /FEA=FLmRNA /CNT=62 /TID=Hs.26334.1 /TIER=FL+Stack /STK=15 /UG=Hs.26334 /LL=6683 /DEF=Homo sapiens mRNA for KIAA1083 protein, complete cds. /PROD=KIAA1083 protein /FL=gb:AB029006.1	1569.91	31.13	2009.35	27.31	1.28	1.23	1.33	439.44	1710.41	56.36	2003.15	62.66	1.17	1.09	1.26	292.74	1459.66	42.67	2134.58	46.82	1.46	1.38	1.55	674.92	1.30333
209771_x_at	CD24 antigen (small cell lung carcinoma cluster 4 antigen)	AA761181	934	gb:AA761181 /DB_XREF=gi:2810111 /DB_XREF=nz09g03.s1 /CLONE=IMAGE:1287316 /FEA=FLmRNA /CNT=42 /TID=Hs.286124.0 /TIER=ConsEnd /STK=1 /UG=Hs.286124 /LL=934 /UG_GENE=CD24 /UG_TITLE=CD24 antigen (small cell lung carcinoma cluster 4 antigen) /FL=gb:X69397.1	571.44	41.96	1256.87	57.91	2.2	1.91	2.55	685.42	722.03	54.26	1687.05	67.98	2.34	2.04	2.71	965.02	665.55	29.89	1533.85	115.7	2.3	1.98	2.65	868.3	2.28
209774_x_at	chemokine (C-X-C motif) ligand 2	M57731	2920	gb:M57731.1 /DB_XREF=gi:183626 /GEN=gro-beta /FEA=FLmRNA /CNT=68 /TID=Hs.75765.0 /TIER=FL /STK=0 /UG=Hs.75765 /LL=2920 /DEF=Human gro-beta mRNA, complete cds. /PROD=cytokine gro-beta /FL=gb:NM_002089.1 gb:M57731.1 gb:M36820.1	658.06	29.59	1290.57	49.48	1.96	1.78	2.16	632.51	533.2	40.44	2056.56	76.91	3.86	3.37	4.46	1523.36	777.57	35.16	1080.97	108.55	1.39	1.15	1.65	303.4	2.40333
209778_at	thyroid hormone receptor interactor 11	AF007217	9321	gb:AF007217.1 /DB_XREF=gi:2253416 /GEN=Trip230 /FEA=FLmRNA /CNT=57 /TID=Hs.85092.1 /TIER=FL /STK=0 /UG=Hs.85092 /LL=9321 /DEF=Homo sapiens Trip230 mRNA, complete cds. /PROD=Trip230 /FL=gb:AF007217.1 gb:NM_004239.1	279.81	22.67	824.46	37.42	2.95	2.54	3.46	544.65	121.48	20.11	199.14	18.69	1.64	1.22	2.32	77.66	215.65	17.99	953.82	36.86	4.42	3.83	5.19	738.17	3.00333
209780_at	putative homeodomain transcription factor 2	AL136883	57157	gb:AL136883.1 /DB_XREF=gi:12053266 /GEN=DKFZp434D166 /FEA=FLmRNA /CNT=57 /TID=Hs.128653.0 /TIER=FL /STK=0 /UG=Hs.128653 /LL=57157 /DEF=Homo sapiens mRNA; cDNA DKFZp434D166 (from clone DKFZp434D166); complete cds. /PROD=hypothetical protein /FL=gb:AL136883.1	653.67	30.26	842.53	37.75	1.29	1.16	1.43	188.86	425.11	25.07	712.01	31.67	1.67	1.49	1.9	286.9	468.3	18.22	691.28	34.06	1.48	1.33	1.64	222.98	1.48
209786_at	high mobility group nucleosomal binding domain 4	BC001282	10473	gb:BC001282.1 /DB_XREF=gi:12654876 /FEA=FLmRNA /CNT=48 /TID=Hs.236774.1 /TIER=FL+Stack /STK=23 /UG=Hs.236774 /LL=10473 /UG_GENE=HMG17L3 /DEF=Homo sapiens, high-mobility group (nonhistone chromosomal) protein 17-like 3, clone MGC:5145, mRNA, complete cds. /PROD=high-mobility group (nonhistone chromosomal)protein 17-like 3 /FL=gb:BC001282.1	1743.11	111.18	2119.05	79.98	1.22	1.08	1.38	375.95	1655.67	74.89	3294.68	91.42	1.99	1.83	2.18	1639.01	1473.14	72.69	2471.83	197.73	1.68	1.43	1.95	998.69	1.63
209787_s_at	high mobility group nucleosomal binding domain 4	BC001282	10473	gb:BC001282.1 /DB_XREF=gi:12654876 /FEA=FLmRNA /CNT=48 /TID=Hs.236774.1 /TIER=FL+Stack /STK=23 /UG=Hs.236774 /LL=10473 /UG_GENE=HMG17L3 /DEF=Homo sapiens, high-mobility group (nonhistone chromosomal) protein 17-like 3, clone MGC:5145, mRNA, complete cds. /PROD=high-mobility group (nonhistone chromosomal)protein 17-like 3 /FL=gb:BC001282.1	2317.59	111.99	2752.44	97.26	1.19	1.08	1.31	434.85	2073.52	105.04	3926.46	120.93	1.89	1.72	2.09	1852.94	1999.36	58.25	3610.7	176.09	1.81	1.64	1.98	1611.34	1.63
209798_at	nuclear protein, ataxia-telangiectasia locus	D83243	4863	gb:D83243.1 /DB_XREF=gi:1304113 /GEN=NPAT /FEA=FLmRNA /CNT=54 /TID=Hs.89385.0 /TIER=FL /STK=2 /UG=Hs.89385 /LL=4863 /UG_TITLE=nuclear protein, ataxia-telangiectasia locus /DEF=Human NPAT mRNA, complete cds. /FL=gb:D83243.1 gb:NM_002519.1	441.51	14.6	548.68	19.09	1.24	1.15	1.34	107.17	174.95	8.67	362.39	16.06	2.07	1.86	2.31	187.44	265.03	16.38	465.96	32.66	1.76	1.5	2.05	200.93	1.69
209815_at	Homo sapiens similar to Metallothionein-IE (MT-1E) (LOC349352), mRNA	BG054916	349352	gb:BG054916 /DB_XREF=gi:12512119 /DB_XREF=nac92b02.x1 /CLONE=IMAGE:3441723 /FEA=FLmRNA /CNT=48 /TID=Hs.159526.0 /TIER=Stack /STK=10 /UG=Hs.159526 /LL=5727 /UG_GENE=PTCH /UG_TITLE=patched (Drosophila) homolog /FL=gb:U43148.1	299.39	15.83	416.95	14.77	1.39	1.26	1.55	117.56	172.73	12.53	310.53	14.31	1.8	1.57	2.08	137.8	291.79	16.16	289.86	24.03	-1.01	-0.86	-1.19	-1.93	1.39337
209817_at	protein phosphatase 3 (formerly 2B), catalytic subunit, beta isoform (calcineurin A beta)	M29550	5532	gb:M29550.1 /DB_XREF=gi:180706 /FEA=FLmRNA /CNT=57 /TID=Hs.272458.1 /TIER=FL+Stack /STK=34 /UG=Hs.272458 /LL=5530 /UG_GENE=PPP3CA /UG_TITLE=protein phosphatase 3 (formerly 2B), catalytic subunit, alpha isoform (calcineurin A alpha) /DEF=Human calcineurin A1 mRNA, complete cds. /FL=gb:M29550.1	422.29	19.47	660.04	36.48	1.56	1.39	1.76	237.75	270.81	16.66	661.22	30.91	2.44	2.15	2.78	390.41	231.65	15.43	831.26	46.6	3.59	3.11	4.15	599.61	2.53
209852_x_at	proteasome (prosome, macropain) activator subunit 3 (PA28 gamma; Ki)	BC001423	10197	gb:BC001423.1 /DB_XREF=gi:12655138 /FEA=FLmRNA /CNT=41 /TID=Hs.152978.1 /TIER=FL /STK=0 /UG=Hs.152978 /LL=10197 /UG_GENE=PSME3 /DEF=Homo sapiens, Similar to proteaseome (prosome, macropain) 28 subunit, 3, clone MGC:1394, mRNA, complete cds. /PROD=Similar to proteaseome (prosome, macropain) 28subunit, 3 /FL=gb:BC002684.1 gb:BC001423.1	1700.74	107.54	2672.29	103.87	1.57	1.39	1.78	971.55	1457.41	76.71	2883.87	125.06	1.98	1.77	2.22	1426.46	1168.45	50.6	1562.33	95.97	1.34	1.18	1.51	393.88	1.63
209856_x_at	abl-interactor 2	U31089	10152	gb:U31089.1 /DB_XREF=gi:987264 /GEN=AblBP3 /FEA=FLmRNA /CNT=35 /TID=Hs.256315.1 /TIER=FL /STK=1 /UG=Hs.256315 /LL=10152 /DEF=Human Abl binding protein 3 (AblBP3) mRNA, complete cds. /PROD=Abl binding protein 3 /FL=gb:U31089.1 gb:BC001439.1	132.95	13.84	161.87	16.12	1.22	0.96	1.55	28.91	110.37	16.9	245.52	21.17	2.22	1.69	3.06	135.16	127.4	7.83	324.37	34.71	2.55	2.05	3.09	196.97	1.99667
209864_at	frequently rearranged in advanced T-cell lymphomas 2	AB045118	23401	gb:AB045118.1 /DB_XREF=gi:13365650 /GEN=FRAT2 /FEA=FLmRNA /CNT=34 /TID=Hs.140720.0 /TIER=FL+Stack /STK=16 /UG=Hs.140720 /LL=23401 /DEF=Homo sapiens FRAT2 mRNA, complete cds. /PROD=FRAT2 /FL=gb:AB045118.1	383.6	19.38	435.74	31.24	1.14	0.98	1.31	52.15	386.05	14.7	587.87	30.93	1.52	1.37	1.69	201.82	440.17	14.72	683.82	40.31	1.55	1.38	1.73	243.65	1.40333
209868_s_at	RNA binding motif, single stranded interacting protein 1	D28482	5937	gb:D28482.1 /DB_XREF=gi:520588 /GEN=scr2 /FEA=FLmRNA /CNT=91 /TID=Hs.241567.2 /TIER=FL /STK=0 /UG=Hs.241567 /LL=5937 /DEF=Human scr2 mRNA for RNA binding protein SCR2, complete cds. /PROD=SCR2 /FL=gb:NM_016838.1 gb:NM_002897.2 gb:NM_016836.1 gb:D28482.1	831.36	38.67	1425.8	56.67	1.72	1.55	1.9	594.44	964.29	38.08	1158.46	37.51	1.2	1.11	1.31	194.17	805.22	22.45	1536.87	84.72	1.91	1.72	2.11	731.65	1.61
209917_s_at	TP53 activated protein 1	BC002709	11257	gb:BC002709.1 /DB_XREF=gi:12803742 /FEA=FLmRNA /CNT=40 /TID=Hs.274329.0 /TIER=FL /STK=2 /UG=Hs.274329 /LL=11257 /UG_GENE=TP53TG1 /DEF=Homo sapiens, TP53 target gene 1, clone MGC:3578, mRNA, complete cds. /PROD=TP53 target gene 1 /FL=gb:AB007455.1 gb:BC002709.1 gb:NM_007233.1	94.25	21.86	3.3	14.83	-28.56	-3.11	-100000000	-90.95	80.34	27.82	215.2	26.8	2.68	1.61	6.32	134.85	80.61	37.81	297.85	24.55	3.7	2.04	16.22	217.25	2.13834
209945_s_at	glycogen synthase kinase 3 beta	BC000251	2932	gb:BC000251.1 /DB_XREF=gi:12652980 /FEA=FLmRNA /CNT=30 /TID=Hs.78802.1 /TIER=FL+Stack /STK=8 /UG=Hs.78802 /LL=2932 /UG_GENE=GSK3B /DEF=Homo sapiens, Similar to glycogen synthase kinase 3 beta, clone MGC:1736, mRNA, complete cds. /PROD=Similar to glycogen synthase kinase 3 beta /FL=gb:BC000251.1	501.6	24.49	561.31	18.1	1.12	1.02	1.23	59.72	394.22	14.28	785.37	24.24	1.99	1.84	2.16	391.15	379.06	12.11	681.08	52.19	1.8	1.56	2.05	302.02	1.63667
209946_at	vascular endothelial growth factor C	U58111	7424	gb:U58111.1 /DB_XREF=gi:1373426 /FEA=FLmRNA /CNT=61 /TID=Hs.79141.0 /TIER=FL /STK=2 /UG=Hs.79141 /LL=7424 /UG_GENE=VEGFC /DEF=Human FLT4 ligand mRNA, complete cds. /PROD=FLT4 ligand DHM /FL=gb:NM_005429.1 gb:U43142.1 gb:U58111.1	160.46	12.24	207.03	22.66	1.29	1.02	1.6	46.57	154.65	12.17	289.89	25.44	1.87	1.54	2.27	135.24	165.49	16.54	548.47	39.18	3.31	2.72	4.09	382.98	2.15667
209965_s_at	RAD51-like 3 (S. cerevisiae)	AB016223	5892	gb:AB016223.1 /DB_XREF=gi:3327885 /GEN=TRAD-d1 /FEA=FLmRNA /CNT=30 /TID=Hs.125244.1 /TIER=FL /STK=2 /UG=Hs.125244 /LL=5892 /UG_TITLE=RAD51 (S. cerevisiae)-like 3 /DEF=Homo sapiens TRAD-d1 mRNA, complete cds. /FL=gb:AF034956.1 gb:AB016223.1 gb:NM_002878.1	142.16	14.69	151.65	15.04	1.07	0.84	1.36	9.49	119.38	16.26	312.53	16.74	2.62	2.09	3.42	193.15	133.17	11.43	389.07	30.65	2.92	2.41	3.55	255.89	2.20333
209967_s_at	cAMP responsive element modulator	D14826	1390	gb:D14826.1 /DB_XREF=gi:532036 /GEN=hCREM-2 /FEA=FLmRNA /CNT=31 /TID=Hs.155924.1 /TIER=FL /STK=0 /UG=Hs.155924 /LL=1390 /DEF=Human mRNA for hCREM (cyclic AMP-responsive element modulator) type 2 protein, complete cds. /PROD=hCREM 2alpha-a protein /FL=gb:D14826.1 gb:AF069065.1	1223.09	41.07	1524.94	78.81	1.25	1.12	1.38	301.85	1014.96	42.12	2828.78	134.16	2.79	2.51	3.09	1813.82	1086.24	31.54	2146.28	155.23	1.98	1.73	2.23	1060.04	2.00667
209972_s_at	JTV1 gene	AF116615	7965	gb:AF116615.1 /DB_XREF=gi:7959732 /FEA=FLmRNA /CNT=30 /TID=Hs.258730.1 /TIER=FL /STK=1 /UG=Hs.258730 /LL=27102 /UG_GENE=HRI /DEF=Homo sapiens PRO0992 mRNA, complete cds. /PROD=PRO0992 /FL=gb:AF116615.1	1665.99	114.34	2822.9	96.48	1.69	1.5	1.93	1156.92	1396.91	77.99	3530.7	152.36	2.53	2.25	2.84	2133.78	1630.52	77.97	3564.74	179.17	2.19	1.95	2.45	1934.22	2.13667
210016_at	myelin transcription factor 1-like	BF223003	23040	gb:BF223003 /DB_XREF=gi:11130180 /DB_XREF=7q27c10.x1 /CLONE=IMAGE:3699474 /FEA=FLmRNA /CNT=48 /TID=Hs.172619.0 /TIER=Stack /STK=13 /UG=Hs.172619 /LL=23040 /UG_GENE=KIAA1106 /UG_TITLE=KIAA1106 protein /FL=gb:AF036943.1	279.15	18.1	587.26	58.31	2.1	1.71	2.54	308.11	271.69	38.7	814.14	26.29	3	2.41	3.93	542.44	312.41	21.82	750.11	45.35	2.4	2.06	2.8	437.69	2.5
210017_at	mucosa associated lymphoid tissue lymphoma translocation gene 1	AF070528	10892	gb:AF070528.1 /DB_XREF=gi:3387883 /FEA=FLmRNA /CNT=33 /TID=Hs.180566.2 /TIER=ConsEnd /STK=0 /UG=Hs.180566 /LL=10892 /UG_GENE=MALT1 /UG_TITLE=mucosa associated lymphoid tissue lymphoma translocation gene 1 /DEF=Homo sapiens clone 24631 mRNA sequence. /FL=gb:AB026118.1	245.86	12.69	314.54	13.15	1.28	1.15	1.43	68.68	161.26	17.21	327.88	23.33	2.03	1.66	2.54	166.62	161.46	13.75	548.45	31.69	3.4	2.88	4.05	386.98	2.23667
210021_s_at	uracil-DNA glycosylase 2	BC004877	10309	gb:BC004877.1 /DB_XREF=gi:13436115 /FEA=FLmRNA /CNT=29 /TID=Hs.3041.1 /TIER=FL+Stack /STK=22 /UG=Hs.3041 /LL=10309 /UG_GENE=UNG2 /DEF=Homo sapiens, Similar to uracil-DNA glycosylase 2, clone MGC:11071, mRNA, complete cds. /PROD=Similar to uracil-DNA glycosylase 2 /FL=gb:BC004877.1	763.09	33.02	1819.69	62.17	2.38	2.18	2.61	1056.6	775.92	52.46	1141.17	36.12	1.47	1.31	1.67	365.25	758.82	18.12	2394.13	95.88	3.16	2.92	3.4	1635.31	2.33667
210024_s_at	ubiquitin-conjugating enzyme E2E 3 (UBC4/5 homolog, yeast)	AB017644	10477	gb:AB017644.1 /DB_XREF=gi:4586929 /GEN=UbcH9 /FEA=FLmRNA /CNT=28 /TID=Hs.4890.0 /TIER=FL /STK=0 /UG=Hs.4890 /LL=10477 /DEF=Homo sapiens mRNA for ubiquitin-conjugating enzyme E2, complete cds. /PROD=ubiquitin-conjugating enzyme E2 /FL=gb:AF085362.1 gb:NM_006357.1 gb:AB017644.1 gb:BC003554.1	1457.02	80.37	3574.82	125.47	2.45	2.21	2.74	2117.79	1187.04	57.82	4020.65	282.43	3.39	2.93	3.89	2833.6	1107.22	75.23	3719.43	144.15	3.36	2.96	3.84	2612.22	3.06667
210034_s_at	ribosomal protein L5	AA582460	6125	gb:AA582460 /DB_XREF=gi:2359820 /DB_XREF=nn54e07.s1 /CLONE=IMAGE:1087716 /FEA=FLmRNA /CNT=22 /TID=Hs.180946.1 /TIER=Stack /STK=13 /UG=Hs.180946 /LL=6125 /UG_GENE=RPL5 /UG_TITLE=ribosomal protein L5 /FL=gb:U66589.1	452.94	11.71	834.91	17.88	1.84	1.74	1.95	381.97	220.15	16.32	357.31	11.42	1.62	1.43	1.87	137.16	277.17	16.57	742.7	142.96	2.68	1.81	3.6	465.53	2.04667
210069_at	carnitine palmitoyltransferase 1B (muscle)	U62733	1375	gb:U62733.1 /DB_XREF=gi:1762532 /FEA=FLmRNA /CNT=33 /TID=Hs.29331.1 /TIER=FL+Stack /STK=22 /UG=Hs.29331 /LL=1375 /UG_GENE=CPT1B /DEF=Human carnitine palmitoyltransferase I mRNA, nuclear gene encoding mitochondrial protein, complete cds. /PROD=carnitine palmitoyltransferase I /FL=gb:U62733.1 gb:D87812.1	203.73	20.31	392.75	19.72	1.93	1.62	2.34	189.03	367.4	26.13	152.2	10.34	-2.41	-2.05	-2.84	-215.2	301.21	9.65	811.71	21.68	2.69	2.52	2.89	510.5	1.67831
210070_s_at	carnitine palmitoyltransferase 1B (muscle)	U62733	1375	gb:U62733.1 /DB_XREF=gi:1762532 /FEA=FLmRNA /CNT=33 /TID=Hs.29331.1 /TIER=FL+Stack /STK=22 /UG=Hs.29331 /LL=1375 /UG_GENE=CPT1B /DEF=Human carnitine palmitoyltransferase I mRNA, nuclear gene encoding mitochondrial protein, complete cds. /PROD=carnitine palmitoyltransferase I /FL=gb:U62733.1 gb:D87812.1	302.67	32.57	632.37	70.71	2.09	1.61	2.7	329.7	523.64	41.63	265.66	23.15	-1.97	-1.62	-2.4	-257.98	433.35	19.55	1410.07	56.46	3.25	2.95	3.6	976.72	1.9492
210094_s_at	par-3 partitioning defective 3 homolog (C. elegans)	AF196186	56288	gb:AF196186.1 /DB_XREF=gi:13491611 /FEA=FLmRNA /CNT=23 /TID=Hs.72249.1 /TIER=FL+Stack /STK=20 /UG=Hs.72249 /LL=56288 /UG_GENE=PAR3 /DEF=Homo sapiens atypical PKC isotype-specific interacting protein short variant mRNA, complete cds. /PROD=atypical PKC isotype-specific interactingprotein short variant /FL=gb:AF196186.1	441.78	20.83	534.59	33.13	1.21	1.06	1.37	92.81	331.76	31.15	504.26	18.63	1.52	1.3	1.82	172.5	454.43	14.3	718.55	40.49	1.58	1.42	1.75	264.12	1.43667
210106_at	retinol dehydrogenase 5 (11-cis and 9-cis)	U43559	5959	gb:U43559.1 /DB_XREF=gi:1616653 /FEA=FLmRNA /CNT=31 /TID=Hs.172914.0 /TIER=FL /STK=0 /UG=Hs.172914 /LL=5959 /UG_GENE=RDH5 /DEF=Human 11-cis retinol dehydrogenase mRNA, complete cds. /PROD=11-cis retinol dehydrogenase /FL=gb:U43559.1 gb:U89717.1 gb:NM_002905.1	202.14	12.85	480.42	23.96	2.38	2.08	2.72	278.28	212.44	20.27	341.38	8.49	1.61	1.38	1.91	128.95	174.12	13.97	300.12	22.53	1.72	1.44	2.07	126	1.90333
210117_at	sperm associated antigen 1	AF311312	6674	gb:AF311312.1 /DB_XREF=gi:10863767 /FEA=FLmRNA /CNT=20 /TID=Hs.153057.0 /TIER=FL /STK=1 /UG=Hs.153057 /LL=6674 /UG_GENE=SPAG1 /DEF=Homo sapiens infertility-related sperm protein mRNA, complete cds. /PROD=infertility-related sperm protein /FL=gb:NM_003114.1 gb:AF311312.1	391.42	17.31	599.83	22.65	1.53	1.39	1.69	208.41	291.33	17.43	442.27	17.13	1.52	1.35	1.71	150.95	254.25	17.02	396.55	26.41	1.56	1.33	1.82	142.3	1.53667
210137_s_at	dCMP deaminase	BC001286	1635	gb:BC001286.1 /DB_XREF=gi:12654884 /FEA=FLmRNA /CNT=18 /TID=Hs.76894.1 /TIER=FL /STK=0 /UG=Hs.76894 /LL=1635 /UG_GENE=DCTD /DEF=Homo sapiens, Similar to dCMP deaminase, clone MGC:5160, mRNA, complete cds. /PROD=Similar to dCMP deaminase /FL=gb:BC001286.1	670.69	37.43	1324.46	51.7	1.97	1.77	2.21	653.76	676.03	48.92	1577.79	66.96	2.33	2.04	2.69	901.76	536.08	22.16	1523.11	88.57	2.84	2.52	3.19	987.03	2.38
210157_at	chromosome 19 open reading frame 2	AW003989	8725	gb:AW003989 /DB_XREF=gi:5850905 /DB_XREF=wq94f01.x1 /CLONE=IMAGE:2479705 /FEA=FLmRNA /CNT=17 /TID=Hs.7943.1 /TIER=Stack /STK=8 /UG=Hs.7943 /LL=8725 /UG_GENE=RMP /UG_TITLE=RPB5-mediating protein /FL=gb:AF091095.1	244.97	16.94	457.17	27.85	1.87	1.6	2.18	212.21	138.95	13.13	505.25	27.81	3.64	3.06	4.39	366.31	124.12	11.47	797.49	32.97	6.42	5.48	7.67	673.37	3.97667
210186_s_at	FK506 binding protein 1A, 12kDa	BC005147	2280	gb:BC005147.1 /DB_XREF=gi:13477342 /FEA=FLmRNA /CNT=19 /TID=Hs.752.1 /TIER=FL+Stack /STK=8 /UG=Hs.752 /LL=2280 /UG_GENE=FKBP1A /DEF=Homo sapiens, FK506-binding protein 1A (12kD), clone MGC:2167, mRNA, complete cds. /PROD=FK506-binding protein 1A (12kD) /FL=gb:BC005147.1	731.26	44.26	1186.18	71.36	1.62	1.41	1.87	454.92	799.77	59.73	3478.28	111.44	4.35	3.83	5.01	2678.51	920.81	46.72	1629.56	183.47	1.77	1.42	2.14	708.75	2.58
210212_x_at	mature T-cell proliferation 1	BC002600	4515	gb:BC002600.1 /DB_XREF=gi:12803540 /FEA=FLmRNA /CNT=20 /TID=Hs.3548.1 /TIER=FL /STK=0 /UG=Hs.3548 /LL=4515 /UG_GENE=MTCP1 /DEF=Homo sapiens, mature T-cell proliferation 1, clone MGC:2069, mRNA, complete cds. /PROD=mature T-cell proliferation 1 /FL=gb:BC002600.1	931.93	51.07	1369.1	71.15	1.47	1.3	1.66	437.17	950.3	54.04	3135.01	138.24	3.3	2.93	3.72	2184.71	1166.16	46.27	2365.74	135.56	2.03	1.8	2.27	1199.58	2.26667
210230_at	Homo sapiens hypothetical gene supported by AK027091; AL833005 (LOC348264), mRNA	BC003629	348264	gb:BC003629.1 /DB_XREF=gi:13177696 /FEA=FLmRNA /CNT=15 /TID=Hs.136075.0 /TIER=FL /STK=0 /UG=Hs.136075 /DEF=Homo sapiens, clone MGC:2854, mRNA, complete cds. /PROD=Unknown (protein for MGC:2854) /FL=gb:BC003629.1	1100.83	39.49	2307.93	45.25	2.1	1.96	2.25	1207.1	1820.36	46.15	1342.98	30.51	-1.36	-1.28	-1.43	-477.38	1551.63	62.84	3144.44	53.56	2.03	1.89	2.18	1592.82	1.62176
210253_at	HIV-1 Tat interactive protein 2, 30kDa	AF092095	10553	gb:AF092095.1 /DB_XREF=gi:3892222 /GEN=TC3 /FEA=FLmRNA /CNT=11 /TID=Hs.90753.2 /TIER=FL /STK=5 /UG=Hs.90753 /LL=10553 /DEF=Homo sapiens alternatively spliced product of metastasis-suppressor gene CC3 (TC3) mRNA, complete cds. /PROD=alternatively spliced product ofmetastasis-suppressor gene CC3 /FL=gb:AF092095.1	796.44	57.5	1265.93	83.47	1.59	1.35	1.87	469.49	901.24	64.1	2290.57	89.25	2.54	2.23	2.92	1389.32	1137.15	55.84	1577.84	65.73	1.39	1.25	1.54	440.68	1.84
210257_x_at	cullin 4B	AF212995	8450	gb:AF212995.1 /DB_XREF=gi:13259126 /GEN=CUL4B /FEA=FLmRNA /CNT=10 /TID=Hs.155976.1 /TIER=FL /STK=0 /UG=Hs.155976 /LL=8450 /DEF=Homo sapiens cullin CUL4B (CUL4B) mRNA, complete cds. /PROD=cullin CUL4B /FL=gb:AF212995.1	588.67	18.49	668.95	23.21	1.14	1.05	1.23	80.28	305.66	22.04	928.87	14.32	3.04	2.71	3.46	623.22	552.43	11.65	970.21	50.95	1.76	1.59	1.92	417.78	1.98
210266_s_at	tripartite motif-containing 33	AF220137	51592	gb:AF220137.1 /DB_XREF=gi:12407442 /FEA=FLmRNA /CNT=14 /TID=Hs.287414.1 /TIER=FL+Stack /STK=11 /UG=Hs.287414 /LL=51592 /UG_GENE=TIF1GAMMA /DEF=Homo sapiens tripartite motif protein TRIM33 beta mRNA, complete cds; alternatively spliced. /PROD=tripartite motif protein TRIM33 beta /FL=gb:AF220137.1	1029.01	52.93	1016.64	27.63	-1.01	-0.92	-1.11	-12.37	795.21	25.5	1162.06	31.55	1.46	1.36	1.57	366.85	679.71	17.71	1469.05	87.39	2.16	1.93	2.4	789.34	1.5367
210275_s_at	zinc finger protein 216	AF062347	7763	gb:AF062347.1 /DB_XREF=gi:3643810 /GEN=ZNF216 /FEA=FLmRNA /CNT=14 /TID=Hs.3776.1 /TIER=FL /STK=1 /UG=Hs.3776 /LL=7763 /DEF=Homo sapiens zinc finger protein 216 splice variant 2 (ZNF216) mRNA, complete cds. /PROD=zinc finger protein 216 splice variant 2 /FL=gb:AF062347.1	2246	101.44	2399.54	87.26	1.07	0.97	1.18	153.54	1723.65	77.53	2788.45	95.77	1.62	1.48	1.78	1064.81	1327.73	52.03	2749.36	192.61	2.07	1.81	2.35	1421.63	1.58667
210276_s_at	Tara-like protein	AF281030	11078	gb:AF281030.1 /DB_XREF=gi:12006357 /FEA=FLmRNA /CNT=19 /TID=Hs.40342.1 /TIER=FL /STK=0 /UG=Hs.40342 /LL=11078 /UG_GENE=HRIHFB2122 /DEF=Homo sapiens Tara mRNA, complete cds. /PROD=Tara /FL=gb:BC003618.1 gb:AF281030.1	285.96	10.32	445.83	12.82	1.56	1.45	1.68	159.87	280.32	12.27	576.02	18.31	2.05	1.88	2.25	295.7	233.74	8.17	405.3	111.51	1.73	0.95	2.53	171.57	1.78
210284_s_at	mitogen-activated protein kinase kinase kinase 7 interacting protein 2	AF241230	23118	gb:AF241230.1 /DB_XREF=gi:7677465 /FEA=FLmRNA /CNT=12 /TID=Hs.109727.0 /TIER=FL /STK=0 /UG=Hs.109727 /LL=23118 /UG_GENE=KIAA0733 /DEF=Homo sapiens TAK1-binding protein 2 mRNA, complete cds. /PROD=TAK1-binding protein 2 /FL=gb:AF241230.1	490.93	32.61	761.2	30.94	1.55	1.37	1.77	270.28	324.9	28.3	820.18	37.98	2.52	2.16	2.99	495.28	324.81	19.83	1043.69	71.1	3.21	2.76	3.73	718.88	2.42667
210290_at	zinc finger protein 174	BC001161	7727	gb:BC001161.1 /DB_XREF=gi:12654646 /FEA=FLmRNA /CNT=10 /TID=Hs.155204.1 /TIER=FL /STK=1 /UG=Hs.155204 /LL=7727 /UG_GENE=ZNF174 /DEF=Homo sapiens, Similar to zinc finger protein 174, clone MGC:1578, mRNA, complete cds. /PROD=Similar to zinc finger protein 174 /FL=gb:BC001161.1 gb:BC000876.1	220.12	12.03	227.78	18.04	1.03	0.88	1.21	7.66	140.51	10.51	278.52	18.58	1.98	1.68	2.34	138	172.04	15.51	638.6	24.98	3.71	3.18	4.41	466.56	2.24
210312_s_at	intraflagellar transport protein IFT20	BC002640	90410	gb:BC002640.1 /DB_XREF=gi:12803610 /FEA=FLmRNA /CNT=10 /TID=Hs.4187.0 /TIER=FL /STK=0 /UG=Hs.4187 /LL=55977 /UG_GENE=LOC55977 /DEF=Homo sapiens, Similar to uterine protein, clone MGC:4279, mRNA, complete cds. /PROD=Similar to uterine protein /FL=gb:BC002640.1	1435.63	112.2	1907.62	79.12	1.33	1.15	1.55	471.99	1593.63	63.12	2604.8	131.23	1.63	1.47	1.81	1011.17	1688.05	51.08	2460.48	105.81	1.46	1.33	1.59	772.43	1.47333
[truncated: 3,154 more rows]

## Sheet: PTB IP enriched probes
probe set	gene	Accession	LocusLink	Description	Input 1	Input 1 SE	IP 1	IP 1 SE	IP 1 fold change	lower bound of FC	upper bound of FC	difference of means	Input 2	Input 2 SE	IP 2	IP 2 SE	IP 2 fold change	lower bound of FC	upper bound of FC	difference of means	Average IP/Input ratio
[truncated: 2,951 more rows]

[truncated: 2 more sheets: U2AF IP neg. enriched probes, PTB IP neg. enriched probes]
