# Supplementary material for: Genome-wide identification of functionally distinct subsets of cellular mRNAs associated with two nucleocytoplasmic-shuttling mammalian splicing factors
Source: Genome Biol. 2006 Nov 30;7(11):R113. doi: 10.1186/gb-2006-7-11-r113 (PMC1794580; doi:10.1186/gb-2006-7-11-r113)
Supplement: Additional data file 4 — Lists of the subsets of mRNAs that were subject to sequence analysis of consensus binding motifs and the results of this analysis. [file gb-2006-7-11-r113-S4.xls]

## Sheet: Contents
	This worksheet contains the results of sequence analysis for putative U2AF65 and PTB binding motifs
	in transcripts from the following datasets:
		U2AF associated
		U2AF control		(not associated)
		PTB associated
		PTB control		(not associated)
		Common		(subset of U2AF and PTB associated transcripts that are common to both populations)
		The following information is provided for each transcript:
		Sequence		(Affimetrix Accession number)
		UniGene
		Gene
		Description
		Long_Transcript		(Accession number for longest available trasncript in the databases)
		Length
		CDS_start
		CDS_end
		5'UTR_length		(Sequence information for longest transcript)
		CDS_length
		3'UTR_length
		PTB_	Whole_seq		U2AF65_	Whole_seq		Nr	Number	of PTB or U2AF65 motifs
			5'			5'		dens	Density	in the whole transcript or indicated region
			CDS	or		CDS
			3'			3'

## Sheet: U2AF associated
Sequence	UniGene	Gene	Description	Long_Transcript	Length	CDS_start	CDS_end	5'UTR_length	CDS_length	3'UTR_length	PTB_Whole_seq		PTB_5'		PTB_CDS		PTB_3'		U2AF65_Wholse_seq		U2AF65_5'		U2AF65_CDS		U2AF65_3'
AA012917	Hs.276876	BBP	TM2 domain containing 1	NM_032027	1250	304	927	303	624	323	13	0.0104	3	0.00990099	5	0.00801282	5	0.0154799	10	0.008	2	0.00660066	3	0.00480769	5	0.0154799
AA013164	Hs.247324	MRPS14	Calcyclin binding protein	NM_014412	3060	426	1112	425	687	1948	12	0.0111008	0	0	2	0.00516796	10	0.014771	7	0.00647549	0	0	0	0	7	0.0103397
AA015609	Hs.209151	LOC144363	Hypothetical protein LOC144363	BC100276	1097	117	383	116	267	714	10	0.00911577	1	0.00862069	1	0.00374532	8	0.0112045	6	0.00546946	0	0	2	0.00749064	4	0.00560224
AA020010	Hs.373857	KLF12	Kruppel-like factor 12	NM_007249	10891	199	1407	198	1209	9484	135	0.0123956	1	0.00505051	10	0.0082713	124	0.0130747	72	0.00661096	1	0.00505051	4	0.00330852	67	0.00706453
AA022949	Hs.87191	FGF18	Fibroblast growth factor 18	AF075292	1546	538	1161	537	624	385	5	0.00323415	0	0	2	0.00320513	3	0.00779221	1	0.000646831	0	0	0	0	1	0.0025974
AA033699	Hs.119983	MASP2	Mannan-binding lectin serine peptidase 2	NM_006610	2460	22	2082	21	2061	378	19	0.00772358	0	0	11	0.00533722	8	0.021164	10	0.00406504	0	0	7	0.00339641	3	0.00793651
AA044835	Hs.292509	SLC35F5	Solute carrier family 35, member F5	NM_025181	2875	425	1996	424	1572	879	30	0.0104348	2	0.00471698	22	0.0139949	6	0.00682594	22	0.00765217	3	0.00707547	15	0.00954198	4	0.00455063
AA083483	Hs.524910	FTH1	Ferritin, heavy polypeptide 1	NM_002032	1245	236	787	235	552	458	13	0.0104418	5	0.0212766	4	0.00724638	4	0.00873362	4	0.00321285	0	0	2	0.00362319	2	0.00436681
AA085776	Hs.379821	BJ-TSA-9	Family with sequence similarity 83, member A	NM_032899	2946	346	1650	345	1305	1296	22	0.00746775	3	0.00869565	8	0.00613027	11	0.00848765	7	0.0023761	0	0	2	0.00153257	5	0.00385803
AA088446	Hs.170298	FLJ13236	Hypothetical protein FLJ13236	NM_024902	1854	402	1427	401	1026	427	16	0.00862999	3	0.0074813	10	0.00974659	3	0.00702576	10	0.00539374	3	0.0074813	6	0.00584795	1	0.00234192
AA129753	Hs.78948	RABGGTB	Rab geranylgeranyltransferase, beta subunit	AB209023	6685	1	963	0	963	5722	68	0.010172			7	0.00726895	61	0.0106606	37	0.00553478			3	0.00311526	34	0.00594198
AA133311	Hs.418581	FLJ20160	FLJ20160 protein	NM_017694	4320	58	2433	57	2376	1887	45	0.0104167	0	0	27	0.0113636	18	0.00953895	26	0.00601852	0	0	18	0.00757576	8	0.00423953
AA137038	Hs.530024	C7orf24	Chromosome 7 open reading frame 24	BC019243	1189	125	691	124	567	498	10	0.00841043	1	0.00806452	3	0.00529101	6	0.0120482	3	0.00252313	0	0	1	0.00176367	2	0.00401606
AA148789	Hs.303798	C21orf51	Chromosome 21 open reading frame 51	NM_058182	1193	146	322	145	177	871	12	0.0100587	1	0.00689655	1	0.00564972	10	0.0114811	10	0.00838223	0	0	1	0.00564972	9	0.010333
AA150460	Hs.371794	KIAA1404	KIAA1404 protein	NM_021035	7209	86	5842	85	5757	1367	45	0.0062422	0	0	28	0.00486364	17	0.012436	30	0.00416146	0	0	18	0.00312663	12	0.00877835
AA156777	Hs.436705	KIAA1219	KIAA1219 protein	NM_020336	8636	258	4742	257	4485	3894	62	0.0122627	14	0.00972898	5	0.00974659	43	0.0138531	36	0.00712025	12	0.00833912	2	0.00389864	22	0.00708763
AA167775	Hs.69855	UNR	Cold shock domain containing E1, RNA-binding	NM_001007553	4115	467	2863	466	2397	1252	43	0.0104496	5	0.0107296	16	0.00667501	22	0.0175719	31	0.00753341	6	0.0128755	12	0.00500626	13	0.0103834
AA194996	Hs.434927	TMEM39A	Transmembrane protein 39A	BC003192	4410	337	777	336	441	3633	59	0.0133787	4	0.0119048	9	0.0204082	46	0.0126617	32	0.00725624	1	0.00297619	3	0.00680272	28	0.00770713
AA209487	Hs.192586	LOC134147	Similar to mouse 2310016A09Rik gene	AJ278125	2156	245	982	244	738	1174	17	0.00788497	6	0.0245902	5	0.00677507	6	0.00511073	6	0.00278293	1	0.00409836	4	0.00542005	1	0.000851789
AA224199	Hs.22879	ZNF639	Zinc finger protein 639	AB097862	3016	446	1903	445	1458	1113	26	0.00862069	4	0.00898876	8	0.00548697	14	0.0125786	21	0.00696287	3	0.00674157	6	0.00411523	12	0.0107817
AA256157	Hs.24115	C13orf25	Chromosome 13 open reading frame 25	AB176708	5058	632	844	631	213	4214	55	0.0108739	7	0.0110935	3	0.0140845	45	0.0106787	32	0.00632661	6	0.00950872	3	0.0140845	23	0.005458
AA287921	Hs.510697		Similar to CDC42-binding protein kinase alpha isoform A; ser-thr protein kinase related to the myotonic dystrophy protein kinase; ser-thr protein kinase PK428; myotonic dystrophy kinase-related CDC42-binding protein kinase alpha; CDC42 binidng prot...	AB209428	5139	3361	4200	3360	840	939	74	0.0143997	51	0.0151786	1	0.00119048	22	0.0234292	53	0.0103133	34	0.010119	3	0.00357143	16	0.0170394
AA398043	Hs.227457	C6orf130	Apolipoprotein B mRNA editing enzyme, catalytic polypeptide-like 2	BC047767	1223	85	759	84	675	464	9	0.00748752	1	0.00581395	1	0.00217865	7	0.0122592	8	0.00665557	0	0	1	0.00217865	7	0.0122592
AA400298	Hs.144696	C14orf50	Chromosome 14 open reading frame 50	BC068989	1480	62	1330	61	1269	150	11	0.00743243	0	0	11	0.00866824	0	0	4	0.0027027	0	0	4	0.00315209	0	0
AA404347	Hs.183528	C13orf6	Chromosome 13 open reading frame 6	NM_032859	5316	266	1279	265	1014	4037	58	0.0109105	0	0	13	0.0128205	45	0.0111469	39	0.00733634	0	0	14	0.0138067	25	0.00619272
AA406435	Hs.128576	C18orf17	Chromosome 18 open reading frame 17	AK091080	2304	283	1851	282	1569	453	21	0.00911458	2	0.0070922	16	0.0101976	3	0.00662252	14	0.00607639	3	0.0106383	8	0.00509879	3	0.00662252
AA463626	Hs.445884	WNT3	Wingless-type MMTV integration site family, member 3	NM_030753	1506	120	1187	119	1068	319	15	0.00996016	3	0.0252101	8	0.00749064	4	0.0125392	4	0.00265604	1	0.00840336	0	0	3	0.00940439
AA479016	Hs.26268	TUSC1	Tumor suppressor candidate 1	AY168647	2059	129	758	128	630	1301	19	0.00922778	2	0.015625	1	0.0015873	16	0.0122982	11	0.0053424	1	0.0078125	0	0	10	0.0076864
AA488672	Hs.471221	KLF7	Kruppel-like factor 7 (ubiquitous)	BX537890	3058	105	914	104	810	2144	37	0.0120994	2	0.0192308	8	0.00987654	27	0.0125933	25	0.00817528	1	0.00961538	5	0.00617284	19	0.00886194
AA514622	Hs.436034	LOC340318	Nuclear envelope pore membrane LOC441253	AK127026	4077	1707	2297	1706	591	1780	38	0.00932058	6	0.003517	8	0.0135364	24	0.0134831	23	0.0056414	3	0.0017585	5	0.00846024	15	0.00842697
AA522618	Hs.374588		Ribosomal protein L17	BC093004	1143	213	443	212	231	700	15	0.0131234	2	0.00943396	3	0.012987	10	0.0142857	8	0.00699913	0	0	2	0.00865801	6	0.00857143
AA524034	Hs.475565	ZFYVE20	Zinc finger, FYVE domain containing 20	NM_022340	6678	615	2969	614	2355	3709	66	0.0098832	6	0.00977199	12	0.00509554	48	0.0129415	29	0.00434262	0	0	4	0.00169851	25	0.00674036
AA524053	Hs.309090		Splicing factor, arginine/serine-rich 7, 35kDa	AK091425	2754	54	467	53	414	2287	22	0.00849093	0	0	1	0.0017094	21	0.0105847	12	0.00463142	0	0	0	0	12	0.00604839
AA527587	Hs.446297		Zinc finger protein 498	NM_145115	4359	328	1962	327	1635	2397	7	0.0116473							10	0.0166389
AA528070	Hs.503022	C11orf23	SAPS domain family, member 3	NM_018312	4979	360	2741	359	2382	2238	45	0.00903796	3	0.00835655	14	0.00587741	28	0.0125112	29	0.00582446	1	0.00278552	7	0.00293871	21	0.00938338
AA582460	Hs.532359	RPL5	Ribosomal protein L5	BC109370	1038	63	956	62	894	82	3	0.00289017	1	0.016129	2	0.00223714	0	0	3	0.00289017	0	0	1	0.00111857	2	0.0243902
AA583044	Hs.73853	BMP2	Bone morphogenetic protein 2	NM_001200	1547	324	1514	323	1191	33	10	0.00646412	5	0.0154799	5	0.00419815	0	0	4	0.00258565	1	0.00309597	3	0.00251889	0	0
AA583817	Hs.397609	RPS16	Ribosomal protein S16	BC071674	667	55	513	54	459	154	4	0.005997	0	0	3	0.00653595	1	0.00649351	1	0.00149925	0	0	1	0.00217865	0	0
AA587884	Hs.282702	PFKFB2	6-phosphofructo-2-kinase/fructose-2,6-biphosphatase 2	NM_006212	7073	110	1627	109	1518	5446	89	0.0125831	0	0	10	0.00658761	79	0.0145061	52	0.0073519	0	0	4	0.00263505	48	0.00881381
AA621580	Hs.236828	WRNIP1	Werner helicase interacting protein 1	AB056152	2671	193	2190	192	1998	481	18	0.00673905	0	0	13	0.00650651	5	0.010395	8	0.00299513	0	0	5	0.0025025	3	0.00623701
AA625683	Hs.549398		Hypothetical protein LOC441054	AY947525	279	1	279	0	279	0	1	0.00358423			1	0.00358423			1	0.00358423			1	0.00358423
AA626884	Hs.520094	MGC33867	KIAA2013	AB095933	2538	1	2195	0	2195	343	16	0.00630418			14	0.00637813	2	0.0058309	4	0.00157604			4	0.00182232	0	0
AA627644	Hs.94011	NDNL2	Necdin-like 2	AK074138	4463	1	643	0	643	3820	70	0.0156845			3	0.00466563	67	0.0175393	40	0.00896258			0	0	40	0.0104712
AA634138	Hs.525899	C6orf49	Chromosome 6 open reading frame 49	NM_013397	2510	225	1382	224	1158	1128	24	0.00956175	2	0.00892857	11	0.00949914	11	0.00975177	12	0.00478088	1	0.00446429	5	0.00431779	6	0.00531915
AA700015	Hs.34341	CD58	CD58 antigen, (lymphocyte function-associated antigen 3)	NM_001779	1040	10	762	9	753	278	7	0.00673077	0	0	5	0.00664011	2	0.00719425	6	0.00576923	0	0	3	0.00398406	3	0.0107914
AA707320	Hs.211021	AMMECR1	Alport syndrome, mental retardation, midface hypoplasia and elliptocytosis chromosomal region, gene 1	NM_015365	5431	82	1083	81	1002	4348	77	0.0141779	0	0	16	0.0159681	61	0.0140294	50	0.00920641	0	0	9	0.00898204	41	0.00942962
AA708831	Hs.387755	C6orf149	Hypothetical protein LOC285778	NM_020408	1499	203	478	202	276	1021	14	0.00933956	2	0.00990099	1	0.00362319	11	0.0107738	9	0.006004	3	0.0148515	0	0	6	0.00587659
AA722799	Hs.203691	DCBLD2	Discoidin, CUB and LCCL domain containing 2	NM_080927	6093	364	2691	363	2328	3402	76	0.0124733	3	0.00826446	15	0.0064433	58	0.0170488	48	0.00787789	2	0.00550964	9	0.00386598	37	0.010876
AA723152	Hs.406335	LOC90268	Hypothetical protein BC007706	BC007706	2605	140	784	139	645	1821	22	0.0084453	0	0	3	0.00465116	19	0.0104338	17	0.00652591	0	0	3	0.00465116	14	0.00768808
AA725913	Hs.467174	LOC147650	Hypothetical protein LOC147650	AY358799	1968	188	919	187	732	1049	18	0.00914634	3	0.0160428	4	0.00546448	11	0.0104862	9	0.00457317	2	0.0106952	1	0.00136612	6	0.00571973
AA731713	Hs.120228	DDN	Dendrin	NM_015086	3744	181	2154	180	1974	1590	27	0.00721154	2	0.0111111	7	0.0035461	18	0.0113208	11	0.00293803	1	0.00555556	2	0.00101317	8	0.00503145
AA732007	Hs.388654	ATP6V1G1	ATPase, H+ transporting, lysosomal 13kDa, V1 subunit G isoform 1	NM_004888	1110	94	450	93	357	660	14	0.0126126	1	0.0107527	1	0.00280112	12	0.0181818	9	0.00810811	1	0.0107527	1	0.00280112	7	0.0106061
AA744964	Hs.528826	LOC124411	Hypothetical protein LOC124411	BC018134	2744	160	540	159	381	2204	33	0.0120262	2	0.0125786	2	0.00524934	29	0.0131579	15	0.00546647	0	0	1	0.00262467	14	0.00635209
AA745971	Hs.497492	MDM4	Mdm4, transformed 3T3 cell double minute 4, p53 binding protein (mouse)	AB209383	5496	2502	3203	2501	702	2293	75	0.0136463	41	0.0163934	5	0.00712251	29	0.0126472	45	0.00818777	24	0.00959616	4	0.00569801	17	0.00741387
AA764988	Hs.367900	PDCD2	Programmed cell death 2	NM_144781	2066	80	766	79	687	1300	11	0.0053243	0	0	4	0.00582242	7	0.00538461	11	0.0053243	0	0	3	0.00436681	8	0.00615385
AA767440	Hs.554761	LNPEP	Leucyl/cystinyl aminopeptidase	AB208883	5824	583	2466	582	1884	3358	71	0.0121909	6	0.0103093	15	0.00796178	50	0.0148898	35	0.00600962	2	0.00343643	8	0.00424628	25	0.00744491
AA776892	Hs.468488	LOC399818	Similar to CG9643-PA	NM_212554	2638	38	913	37	876	1725	28	0.0106141	0	0	6	0.00684931	22	0.0127536	20	0.0075815	0	0	3	0.00342466	17	0.00985507
AA778694	Hs.464912	P15RS	Hypothetical protein FLJ10656	NM_018170	4284	8	946	7	939	3338	43	0.0100373	0	0	6	0.00638978	37	0.0110845	34	0.00793651	0	0	5	0.00532481	29	0.00868784
AA781173	Hs.460109	MYH11	Myosin, heavy polypeptide 11, smooth muscle	NM_022844	6900	89	5905	88	5817	995	24	0.00347826	1	0.0113636	17	0.00292247	6	0.00603015	7	0.00101449	1	0.0113636	5	0.00085955	1	0.00100503
AA807959	Hs.515487	CALM3	Calmodulin 3 (phosphorylase kinase, delta)	NM_005184	2277	181	630	180	450	1647	29	0.0127361	0	0	2	0.00444444	27	0.0163934	20	0.00878349	0	0	1	0.00222222	19	0.0115361
AA809640	Hs.483423	MGC45474	Hypothetical protein MGC45474	BC033858	2384	1	2035	0	2035	349	34	0.0142617			30	0.014742	4	0.0114613	17	0.00713087			13	0.00638821	4	0.0114613
AA824341	Hs.425091	FAM44B	Family with sequence similarity 44, member B	NM_138369	1554	218	775	217	558	779	13	0.00836551	5	0.0230415	1	0.00179211	7	0.00898588	7	0.0045045	2	0.00921659	1	0.00179211	4	0.00513479
AA827865	Hs.187422	C17orf39	Chromosome 17 open reading frame 39	NM_024052	4232	169	1071	168	903	3161	48	0.0113422	1	0.00595238	13	0.0143965	34	0.0107561	23	0.00543478	1	0.00595238	4	0.00442968	18	0.0056944
AA831192	Hs.411490	FAM36A	Family with sequence similarity 36, member A	AF448858	2862	229	432	228	204	2430	33	0.0115304	3	0.0131579	6	0.0294118	24	0.00987654	18	0.00628931	0	0	5	0.0245098	13	0.00534979
AA831661	Hs.514500	MGC29814	Family with sequence similarity 100, member B	NM_182565	1426	140	634	139	495	792	10	0.00701262	0	0	5	0.010101	5	0.00631313	2	0.00140252	0	0	0	0	2	0.00252525
AA858293	Hs.499209	SVIL	Supervillin	NM_021738	8300	754	7398	753	6645	902	54	0.00650602	10	0.0132802	34	0.00511663	10	0.0110865	32	0.00385542	6	0.00796813	19	0.00285929	7	0.00776053
AA872727	Hs.546253	FDFT1	Farnesyl-diphosphate farnesyltransferase 1	NM_004462	2115	153	1406	152	1254	709	19	0.00898345	0	0	9	0.00717703	10	0.0141044	11	0.00520095	0	0	4	0.00318979	7	0.00987306
AA886335	Hs.435457		Calmodulin-like 4	BX640817	3914	736	915	735	180	2999	22	0.00703325	0	0	8	0.00379327	14	0.0139027	18	0.00575448	0	0	4	0.00189663	14	0.0139027
AA889952	Hs.270437	COL4A3BP	Collagen, type IV, alpha 3 (Goodpasture antigen) binding protein	NM_005713	2389	409	2283	408	1875	106	20	0.0083717	6	0.0147059	13	0.00693333	1	0.00943396	14	0.00586019	4	0.00980392	9	0.0048	1	0.00943396
AA918224	Hs.101014	PIG8	Centrosomal protein 57kDa	NM_014679	3158	222	1724	221	1503	1434	26	0.00823306	2	0.00904977	9	0.00598802	15	0.0104603	12	0.00379987	1	0.00452489	5	0.00332668	6	0.0041841
AA926664	Hs.389678	FLJ35220	Hypothetical protein FLJ35220	NM_173627	2858	29	877	28	849	1981	39	0.0136459	0	0	7	0.00824499	32	0.0161535	15	0.00524843	0	0	1	0.00117786	14	0.00706714
AA927671	Hs.486246	PHTF1	Putative homeodomain transcription factor 1	AJ011863	2806	32	2320	31	2289	486	28	0.00997862	0	0	23	0.0100481	5	0.0102881	13	0.00463293	1	0.0322581	11	0.00480559	1	0.00205761
AA936745	Hs.13303	TRAPPC6B	Trafficking protein particle complex 6B	BC030604	4549	1715	1999	1714	285	2550	44	0.00967245	14	0.00816803	1	0.00350877	29	0.0113725	33	0.00725434	11	0.00641774	1	0.00350877	21	0.00823529
AA939154	Hs.501684	NAP1L4	Nucleosome assembly protein 1-like 4	NM_005969	2564	142	1269	141	1128	1295	24	0.00936037	0	0	7	0.00620567	17	0.0131274	13	0.0050702	0	0	3	0.00265957	10	0.00772201
AA975427	Hs.128434		ELISC-1	AF085351	207	1	207	0	207	0	4	0.0193237			4	0.0193237			4	0.0193237			4	0.0193237
AB002363					5545	1	3547	0	3547	1998	47	0.0084761			24	0.00676628	23	0.0115115	27	0.00486925			11	0.00310121	16	0.00800801
AB002380	Hs.24598	ARHGEF12	Rho guanine nucleotide exchange factor (GEF) 12	AF180681	9501	8	4642	7	4635	4859	102	0.0107357	0	0	28	0.00604099	74	0.0152295	57	0.00599937	0	0	14	0.0030205	43	0.00884956
AB002390	Hs.444389	ENTPD4	Ectonucleoside triphosphate diphosphohydrolase 4	AB002390	5422	1	1653	0	1653	3769	47	0.00866839			12	0.00725953	35	0.00928628	33	0.00608632			7	0.00423472	26	0.00689838
AB002391	Hs.531509	LOC283755	Hect domain and RLD 2 pseudogene 2	AB002391	5746	258	4559	257	4302	1187	43	0.00748347	3	0.0116732	26	0.0060437	14	0.0117944	24	0.00417682	1	0.00389105	14	0.0032543	9	0.00758214
AB006572					2060	466	1992	465	1527	68	14	0.00679612	5	0.0107527	8	0.00523903	1	0.0147059	9	0.00436893	2	0.00430107	7	0.00458415	0	0
AB006630	Hs.475018	TCF20	Transcription factor 20 (AR1)	NM_005650	7407	135	6017	134	5883	1390	53	0.00715539	3	0.0223881	35	0.00594935	15	0.0107914	31	0.00418523	2	0.0149254	20	0.00339963	9	0.00647482
AB011118	Hs.527874	MGC23401	Proline/serine-rich coiled-coil 2	NM_144982	7597	210	5942	209	5733	1655	76	0.0100039	0	0	48	0.00837258	28	0.0169184	43	0.00566013	0	0	21	0.003663	22	0.0132931
AB011151	Hs.156231	ZCCHC14	Zinc finger, CCHC domain containing 14	AB011151	6769	1	2735	0	2735	4034	73	0.0107845			27	0.00987203	46	0.0114031	39	0.00576156			9	0.00329068	30	0.00743679
AB014562	Hs.211441	PHF2	PHD finger protein 2	NM_005392	5279	27	3332	26	3306	1947	42	0.00795605	0	0	17	0.00514217	25	0.0128403	28	0.00530404	0	0	7	0.00211736	21	0.0107858
AB014593	Hs.154429	SS18L1	Synovial sarcoma translocation gene on chromosome 18-like 1	NM_198935	4566	56	1246	55	1191	3320	43	0.00941743	0	0	3	0.00251889	40	0.0120482	27	0.00591327	0	0	0	0	27	0.00813253
AB014731	Hs.22393	DENR	Density-regulated protein	NM_003677	3061	137	733	136	597	2328	21	0.0068605	0	0	1	0.00167504	20	0.00859107	15	0.00490036	0	0	2	0.00335008	13	0.00558419
AB018268	Hs.434966	DDHD2	DDHD domain containing 2	AB018268	3911	1	1723	0	1723	2188	48	0.0122731			11	0.00638421	37	0.0169104	30	0.00767067			6	0.0034823	24	0.0109689
AB020702	Hs.6224	KIAA0895	KIAA0895 protein	BC028678	4167	14	1573	13	1560	2594	44	0.0105592	0	0	10	0.00641026	34	0.0131072	33	0.00791937	0	0	6	0.00384615	27	0.0104086
AB020710	Hs.271667	EHBP1	EH domain binding protein 1	AY331186	5077	378	4073	377	3696	1004	44	0.00866653	4	0.0106101	21	0.00568182	19	0.0189243	24	0.0047272	2	0.00530504	9	0.00243507	13	0.0129482
AB022435	Hs.50308	HIP2	Huntingtin interacting protein 2	NM_005339	2208	78	680	77	603	1528	25	0.0113225	0	0	1	0.00165837	24	0.0157068	14	0.00634058	0	0	0	0	14	0.0091623
AB022663	Hs.508993	RNF14	Ring finger protein 14	NM_004290	3144	292	1716	291	1425	1428	36	0.0114504	2	0.00687285	13	0.00912281	21	0.0147059	23	0.00731552	1	0.00343643	9	0.00631579	13	0.00910364
AB023231	Hs.6834	FNBP4	Formin binding protein 4	AB023231	4145	91	3243	90	3153	902	38	0.00916767	0	0	25	0.00792896	13	0.0144124	23	0.00554885	0	0	9	0.00285442	14	0.0155211
AB028999	Hs.507122	KIAA1076	KIAA1076 protein	AB028999	4833	1	2416	0	2416	2417	65	0.0134492			17	0.00703642	48	0.0198593	42	0.00869025			7	0.00289735	35	0.0144808
AB029006	Hs.468091	SPG4	Spastin	NM_014946	5221	222	2072	221	1851	3149	58	0.011109	0	0	13	0.00702323	45	0.0142903	41	0.0078529	0	0	5	0.00270124	36	0.0114322
AB029032	Hs.408142	KIAA1109	KIAA1109	AB029032	9765	1	9262	0	9262	503	85	0.00870456			80	0.00863744	5	0.00994036	39	0.00399386			36	0.00388685	3	0.00596422
AB029316	Hs.292882	RNF19	Ring finger protein 19	NM_183419	4366	327	2843	326	2517	1523	35	0.00801649	4	0.0122699	14	0.00556218	17	0.0111622	16	0.00366468	0	0	6	0.00238379	10	0.00656599
AB032967	Hs.440553	ZNF473	Zinc finger protein 473	NM_015428	4711	360	2975	359	2616	1736	35	0.00742942	3	0.00835655	11	0.00420489	21	0.0120968	20	0.00424538	2	0.00557103	7	0.00267584	11	0.00633641
AB032978					6256	60	1124	59	1065	5132	76	0.0121483	0	0	5	0.00469484	71	0.0138348	46	0.00735294	0	0	2	0.00187793	44	0.00857365
AB032983	Hs.435479		Protein phosphatase 1H (PP2C domain containing)	AB032983	5791	1	1287	0	1287	4504	10	0.0167504							5	0.00837521
AB032996	Hs.489988	FAM40B	Family with sequence similarity 40, member B	AB032996	5073	1	2519	0	2519	2554	44	0.00867337			13	0.00516078	31	0.0121378	32	0.0063079			9	0.00357285	23	0.00900548
AB036063	Hs.512592	RRM2B	Ribonucleotide reductase M2 B (TP53 inducible)	NM_015713	4955	245	1300	244	1056	3655	63	0.0127144	0	0	10	0.0094697	53	0.0145007	39	0.00787084	0	0	7	0.00662879	32	0.00875513
AB036737	Hs.463041	RERE	Arginine-glutamic acid dipeptide (RE) repeats	NM_012102	8035	637	5337	636	4701	2698	79	0.00983198	8	0.0125786	26	0.00553074	45	0.016679	39	0.00485377	2	0.00314465	8	0.00170177	29	0.0107487
AB037743	Hs.518611	TBC1D14	TBC1 domain family, member 14	NM_020773	4941	170	2206	169	2037	2735	36	0.00728597	1	0.00591716	12	0.00589102	23	0.00840951	12	0.00242866	1	0.00591716	5	0.00245459	6	0.00219378
AB037765	Hs.532609	KIAA1344	KIAA1344	AB037765	4552	263	2839	262	2577	1713	39	0.00856766	2	0.00763359	18	0.00698487	19	0.0110917	25	0.00549209	1	0.00381679	13	0.00504463	11	0.00642148
AB037860	Hs.191911	NFIA	Nuclear factor I/A	AB037860	3063	329	2014	328	1686	1049	34	0.0111002	1	0.00304878	21	0.0124555	12	0.0114395	19	0.00620307	0	0	9	0.00533808	10	0.00953289
AB040120	Hs.288034	SLC39A8	Solute carrier family 39 (zinc transporter), member 8	NM_022154	3309	530	1912	529	1383	1397	29	0.00876398	6	0.0113422	14	0.0101229	9	0.00644238	23	0.00695074	4	0.00756144	11	0.00795372	8	0.00572656
AB040896	Hs.505516	KIAA1463	KIAA1463 protein	NM_173602	8715	157	4887	156	4731	3828	85	0.0097533	2	0.0128205	36	0.00760938	47	0.012278	43	0.00493402	0	0	15	0.00317058	28	0.00731452
AB046766	Hs.531250	KIAA1546	KIAA1546 protein	AB046766	5351	1	2056	0	2056	3295	48	0.00897029			18	0.00875486	30	0.0091047	25	0.00467202			4	0.00194553	21	0.00637329
AB046820	Hs.192619	KIAA1600	KIAA1600	AB046820	5401	1	2228	0	2228	3173	68	0.0125903			24	0.010772	44	0.013867	34	0.00629513			10	0.00448833	24	0.00756382
AB046825	Hs.443134	GBA2	Glucosidase, beta (bile acid) 2	AB046825	3757	380	3148	379	2769	609	25	0.00665424	2	0.00527705	17	0.0061394	6	0.00985222	15	0.00399255	0	0	10	0.00361141	5	0.00821018
AB047006	Hs.335808	PCGF6	Polycomb group ring finger 6	BC010235	2254	69	1127	68	1059	1127	28	0.0124224	0	0	11	0.0103872	17	0.0150843	12	0.00532387	0	0	4	0.00377715	8	0.00709849
AB051513	Hs.376289	KIAA1726	Zinc finger CCCH-type containing 12C	AB051513	7981	1	1876	0	1876	6105	104	0.0130309			13	0.00692964	91	0.0149058	63	0.00789375			8	0.00426439	55	0.00900901
AB052156	Hs.536535	DUSP16	Dual specificity phosphatase 16	AB051487	4790	109	2181	108	2073	2609	47	0.00981211	1	0.00925926	22	0.0106126	24	0.00919893	24	0.00501044	0	0	10	0.00482393	14	0.00536604
AF007217	Hs.546327	TRIP11	Thyroid hormone receptor interactor 11	Y12490	6452	357	6296	356	5940	156	32	0.0049597	2	0.00561798	29	0.00488216	1	0.00641026	15	0.00232486	1	0.00280899	13	0.00218855	1	0.00641026
AF015043	Hs.516777	SH3BP4	SH3-domain binding protein 4	BC057396	5219	405	3296	404	2892	1923	42	0.00804752	1	0.00247525	20	0.00691563	21	0.0109204	15	0.00287411	1	0.00247525	4	0.00138313	10	0.00520021
AF035824	Hs.144868	VTI1B	Vesicle transport through interaction with t-SNAREs homolog 1B (yeast)	AF060902	1287	341	1039	340	699	248	6	0.00466201	1	0.00294118	4	0.00572246	1	0.00403226	1	0.000777001	1	0.00294118	0	0	0	0
AF040751	Hs.235116	GRK6	G protein-coupled receptor kinase 6	NM_002082	2932	160	1929	159	1770	1003	22	0.00750341	0	0	10	0.00564972	12	0.0119641	5	0.00170532	0	0	3	0.00169491	2	0.00199402
AF043337					364	8	316	7	309	48	3	0.00824176	0	0	3	0.00970874	0	0	0	0	0	0	0	0	0	0
AF045451	Hs.107474	NAB1	NGFI-A binding protein 1 (EGR1 binding protein 1)	NM_005966	4499	573	2036	572	1464	2463	36	0.00800178	3	0.00524476	8	0.00546448	25	0.0101502	23	0.00511225	2	0.0034965	5	0.0034153	16	0.00649614
AF052100	Hs.6651	VAMP4	Vesicle-associated membrane protein 4	NM_201994	2695	215	640	214	426	2055	29	0.0107607	3	0.0140187	2	0.00469484	24	0.0116788	19	0.00705009	2	0.00934579	2	0.00469484	15	0.00729927
AF054589	Hs.427236	HIC	MyoD family inhibitor domain containing	NM_199072	4602	264	1331	263	1068	3271	45	0.00977836	0	0	7	0.00655431	38	0.0116172	33	0.00717079	0	0	5	0.00468165	28	0.00856007
AF057354	Hs.347187	MTMR1	Myotubularin related protein 1	NM_176789	2965	165	1871	164	1707	1094	18	0.00607083	0	0	8	0.00468659	10	0.00914077	13	0.00438449	0	0	7	0.00410076	6	0.00548446
AF060223					1377	24	350	23	327	1027	24	0.0174292	0	0	3	0.00917431	21	0.0204479	12	0.0087146	0	0	0	0	12	0.0116845
AF062385					1392	31	774	30	744	618	8	0.00574713	1	0.0333333	4	0.00537634	3	0.00485437	9	0.00646552	1	0.0333333	5	0.00672043	3	0.00485437
AF070622	Hs.193118	RAI17	Retinoic acid induced 17	NM_020338	7041	71	3274	70	3204	3767	60	0.00852152	0	0	18	0.00561798	42	0.0111495	27	0.00383468	0	0	6	0.00187266	21	0.00557473
AF072242	Hs.25674	MBD2	Methyl-CpG binding domain protein 2	NM_003927	2584	230	1465	229	1236	1119	18	0.00696594	0	0	4	0.00323625	14	0.0125112	13	0.00503096	0	0	2	0.00161812	11	0.00983021
AF073518	Hs.32567	SERF1A	Small EDRK-rich factor 1A (telomeric)	AF073519	1912	184	516	183	333	1396	20	0.0104603	2	0.010929	5	0.015015	13	0.00931232	15	0.00784519	0	0	6	0.018018	9	0.00644699
AF087980	Hs.477965	IGSF10	Immunoglobulin superfamily, member 10	NM_178822	7872	1	7872	0	7872	0	61	0.00774898			61	0.00774898			24	0.00304878			24	0.00304878
AF090094	Hs.446427	OAZ1	Ornithine decarboxylase antizyme 1	NM_004152	1146	79	766	78	688	380	11	0.0095986	0	0	5	0.00726744	6	0.0157895	7	0.0061082	1	0.0128205	2	0.00290698	4	0.0105263
AF090918	Hs.500409	GLUD1	Glutamate dehydrogenase 1	AB209406	5516	2445	3344	2444	900	2172	67	0.0121465	34	0.0139116	8	0.00888889	25	0.0115101	32	0.0058013	18	0.00736498	0	0	14	0.00644567
AF090934					1271	233	439	232	207	832	10	0.00786782	5	0.0215517	1	0.00483092	4	0.00480769	6	0.00472069	2	0.00862069	1	0.00483092	3	0.00360577
AF091086	Hs.144304	CL640	Coenzyme Q2 homolog, prenyltransferase (yeast)	NM_015697	1693	1	1266	0	1266	427	15	0.00886001			10	0.00789889	5	0.0117096	8	0.00472534			5	0.00394945	3	0.00702576
AF092095	Hs.90753	HTATIP2	HIV-1 Tat interactive protein 2, 30kDa	NM_006410	1438	113	841	112	729	597	10	0.0069541	0	0	5	0.00685871	5	0.00837521	5	0.00347705	0	0	2	0.00274348	3	0.00502513
AF113008	Hs.8102	RPS20	Ribosomal protein S20	NM_001023	539	128	487	127	360	52	1	0.00185529	1	0.00787402	0	0	0	0	1	0.00185529	1	0.00787402	0	0	0	0
AF116687					626	143	514	142	372	112	6	0.00958466	2	0.0140845	4	0.0107527	0	0	2	0.00319489	2	0.0140845	0	0	0	0
AF116707	Hs.521240	LCHN	LCHN protein	BC012493	779	615	746	614	132	33	8	0.0102696	6	0.00977199	2	0.0151515	0	0	8	0.0102696	6	0.00977199	2	0.0151515	0	0
AF118078					1590	565	882	564	318	708	19	0.0119497	9	0.0159574	2	0.00628931	8	0.0112994	10	0.00628931	5	0.00886525	1	0.00314465	4	0.00564972
AF125104					2591	23	607	22	585	1984	22	0.00849093	0	0	1	0.0017094	21	0.0105847	12	0.00463142	0	0	0	0	12	0.00604839
AF131745	Hs.534141	ADCK2	AarF domain containing kinase 2	NM_052853	2376	179	2059	178	1881	317	20	0.00841751	1	0.00561798	16	0.00850611	3	0.00946372	7	0.00294613	0	0	5	0.00265816	2	0.00630915
AF131768	Hs.178357	C9orf82	Chromosome 9 open reading frame 82	BC071953	2735	13	1098	12	1086	1637	27	0.00987203	0	0	5	0.00460405	22	0.0134392	16	0.00585009	0	0	0	0	16	0.00977398
AF131780	Hs.313847	TXNDC11	Thioredoxin domain containing 11	BC002856	3201	118	3075	117	2958	126	24	0.00749766	0	0	24	0.00811359	0	0	14	0.00437363	0	0	13	0.00439486	1	0.00793651
AF131840	Hs.8261	SSB1	SPRY domain-containing SOCS box protein SSB-1	NM_025106	3081	291	1112	290	822	1969	31	0.0100617	2	0.00689655	5	0.00608272	24	0.0121889	18	0.00584226	1	0.00344828	2	0.00243309	15	0.00761808
AF131854	Hs.241576	DERL1	Der1-like domain family, member 1	AY358818	3033	180	935	179	756	2098	44	0.0145071	2	0.0111732	10	0.0132275	32	0.0152526	28	0.00923178	0	0	8	0.010582	20	0.00953289
AF146696	Hs.431498	FOXP1	Forkhead box P1	NM_032682	6222	527	2560	526	2034	3662	76	0.0122147	4	0.00760456	18	0.00884956	54	0.014746	49	0.00787528	1	0.00190114	5	0.00245821	43	0.0117422
AF147209					3128	13	2121	12	2109	1007	22	0.00703325	0	0	8	0.00379327	14	0.0139027	18	0.00575448	0	0	4	0.00189663	14	0.0139027
AF151030	Hs.406530	HSPC196	Hypothetical protein HSPC196	NM_016464	1193	177	665	176	489	528	24	0.0201174	1	0.00568182	11	0.0224949	12	0.0227273	10	0.00838223	1	0.00568182	3	0.00613497	6	0.0113636
AF151063	Hs.436502	LOC51249	Transmembrane protein 69	NM_016486	1475	308	919	307	612	556	27	0.0183051	6	0.019544	10	0.0163399	11	0.0197842	18	0.0122034	3	0.00977199	8	0.0130719	7	0.0125899
AF153330	Hs.30246	SLC19A2	Solute carrier family 19 (thiamine transporter), member 2	AJ237724	4126	11	1504	10	1494	2622	64	0.0155114	0	0	19	0.0127175	45	0.0171625	48	0.0116335	0	0	11	0.00736278	37	0.0141114
AF161347	Hs.414099	TNRC5	Trinucleotide repeat containing 5	NM_006586	1720	388	1224	387	837	496	14	0.00813953	3	0.00775194	4	0.00477897	7	0.0141129	7	0.00406977	1	0.00258398	4	0.00477897	2	0.00403226
AF181985	Hs.506997	TAOK3	TAO kinase 3	NM_016281	4188	293	2989	292	2697	1199	28	0.00668577	0	0	7	0.00259548	21	0.0175146	20	0.00477555	1	0.00342466	4	0.00148313	15	0.0125104
AF195766	Hs.521264	ZHX1	Zinc fingers and homeoboxes 1	NM_001017926	5032	526	3147	525	2622	1885	46	0.00914149	4	0.00761905	15	0.00572082	27	0.0143236	28	0.00556439	2	0.00380952	9	0.00343249	17	0.00901857
AF196186	Hs.131489	PARD3	Par-3 partitioning defective 3 homolog (C. elegans)	AF196185	5958	288	4349	287	4062	1609	42	0.00704935	0	0	23	0.00566223	19	0.0118086	19	0.00318899	0	0	8	0.00196947	11	0.00683654
AF202092	Hs.477126	APG3L	ATG3 autophagy related 3 homolog (S. cerevisiae)	BC002830	3189	394	1347	393	954	1842	26	0.00815303	6	0.0152672	3	0.00314465	17	0.0092291	17	0.00533082	1	0.00254453	2	0.00209644	14	0.00760043
AF213666	Hs.383019	TCFL4	MAX-like protein X	AB209235	3901	2294	2761	2293	468	1140	41	0.0105101	24	0.0104666	3	0.00641026	14	0.0122807	20	0.00512689	8	0.00348888	1	0.00213675	11	0.00964912
AF220137	Hs.26837	TRIM33	Tripartite motif-containing 33	NM_015906	8339	85	3468	84	3384	4871	82	0.00983331	0	0	14	0.00413712	68	0.0139602	50	0.00599592	0	0	6	0.00177305	44	0.00903305
AF226044					5519	642	2939	641	2298	2580	49	0.00887842	4	0.00624025	14	0.00609225	31	0.0120155	24	0.00434861	1	0.00156006	4	0.00174064	19	0.00736434
AF232674	Hs.436341	DONSON	Downstream neighbor of SON	NM_017613	2189	68	1768	67	1701	421	22	0.0100503	0	0	19	0.0111699	3	0.00712589	11	0.00502513	0	0	11	0.00646678	0	0
AF241785	Hs.461988	KIAA1128	KIAA1128	NM_018999	7676	195	2699	194	2505	4977	80	0.0110375	4	0.00724638	10	0.00587889	66	0.0132132	51	0.00703642	2	0.00362319	6	0.00352734	43	0.00860861
AF245436	Hs.525088	FLJ23518	HSPC048 protein	AF245436	2726	203	1837	202	1635	889	19	0.00696992	1	0.0049505	4	0.00244648	14	0.015748	14	0.00513573	0	0	3	0.00183486	11	0.0123735
AF246240	Hs.525063	HT007	Uncharacterized hypothalamus protein HT007	BC017574	1419	276	608	275	333	811	17	0.0119803	2	0.00727273	3	0.00900901	12	0.0147965	10	0.00704722	0	0	1	0.003003	9	0.0110974
AF247168	Hs.259412	NPD014	Chromosome 1 open reading frame 63	NM_207035	3020	253	981	252	729	2039	24	0.00794702	2	0.00793651	3	0.00411523	19	0.00931829	11	0.00364238	1	0.00396825	2	0.00274348	8	0.00392349
AF256215					6792	220	2028	219	1809	4764	59	0.00868669	1	0.00456621	10	0.00552792	48	0.0100756	42	0.00618375	0	0	7	0.00386954	35	0.00734677
AF258662					1913	434	1537	433	1104	376	11	0.00575013	4	0.00923787	5	0.00452899	2	0.00531915	8	0.00418191	2	0.00461894	4	0.00362319	2	0.00531915
AF267857	Hs.522520	C9orf37	Chromosome 9 open reading frame 37	AF267857	1423	542	1162	541	621	261	6	0.00421644	2	0.00369686	3	0.00483092	1	0.00383142	1	0.000702741	0	0	1	0.00161031	0	0
AF267865	Hs.475103	NUP50	Nucleoporin 50kDa	NM_007172	5225	463	1869	462	1407	3356	36	0.0124957			2	0.0144928	34	0.0123952	26	0.00902464			1	0.00724638	25	0.00911411
AF278532	Hs.201034	NTN4	Netrin 4	AF278532	3607	452	2338	451	1887	1269	27	0.00748545	2	0.00443459	11	0.00582936	14	0.0110323	14	0.00388134	1	0.0022173	3	0.00158983	10	0.00788022
AF279372	Hs.308122	ITPK1	Inositol 1,3,4-triphosphate 5/6 kinase	NM_014216	3197	254	1498	253	1245	1699	26	0.00813262	2	0.00790514	4	0.00321285	20	0.0117716	10	0.00312793	1	0.00395257	2	0.00160643	7	0.00412007
AF279899	Hs.75969	PNRC1	Proline-rich nuclear receptor coactivator 1	NM_006813	2061	114	1097	113	984	964	24	0.0116448	4	0.0353982	9	0.00914634	11	0.0114108	15	0.00727802	1	0.00884956	6	0.00609756	8	0.00829875
AF280797	Hs.302131	GHRL	Ghrelin precursor	AF280797	1353	524	856	523	333	497	27	0.0199557	6	0.0114723	4	0.012012	17	0.0342052	18	0.0133038	3	0.00573614	3	0.00900901	12	0.0241449
AF281859	Hs.500822	SHFM3	F-box and WD-40 domain protein 4	AF281859	2490	620	1858	619	1239	632	15	0.0060241	1	0.00161551	8	0.00645682	6	0.00949367	6	0.00240964	0	0	3	0.00242131	3	0.00474683
AF288208	Hs.173203	B3GNT1	UDP-GlcNAc:betaGal beta-1,3-N-acetylglucosaminyltransferase 1	BC047933	2811	239	1432	238	1194	1379	29	0.0103166	1	0.00420168	12	0.0100503	16	0.0116026	16	0.00569192	0	0	6	0.00502513	10	0.00725163
AF294326	Hs.460988	CBFB	Core-binding factor, beta subunit	NM_001755	3181	262	810	261	549	2371	43	0.0135178	0	0	3	0.00546448	40	0.0168705	23	0.00723043	0	0	1	0.00182149	22	0.00927878
AF311312	Hs.492373	SPAG1	Sperm associated antigen 1	NM_003114	3870	192	2972	191	2781	898	30	0.00775194	2	0.0104712	13	0.00467458	15	0.0167038	17	0.00439276	1	0.0052356	4	0.00143833	12	0.013363
AF312226	Hs.134623	RNF7	Ring finger protein 7	NM_183063	1880	134	460	133	327	1420	18	0.00957447	1	0.0075188	2	0.00611621	15	0.0105634	13	0.00691489	0	0	2	0.00611621	11	0.00774648
AF324888	Hs.444403	PPP1R12B	Protein phosphatase 1, regulatory (inhibitor) subunit 12B	NM_032105	11283	145	3141	144	2997	8142	130	0.0115218	1	0.00694444	16	0.00533867	113	0.0138787	72	0.00638128	0	0	7	0.00233567	65	0.0079833
AF336878					582	40	414	39	375	168	10	0.0171821	0	0	7	0.0186667	3	0.0178571	3	0.00515464	0	0	3	0.008	0	0
AF356353	Hs.556844	SPIN-2	Spindlin-like protein 2	NM_001006681	1277	312	1088	311	777	189	11	0.00861394	4	0.0128617	5	0.00643501	2	0.010582	5	0.00391543	1	0.00321543	3	0.003861	1	0.005291
AF376802	Hs.26229		Neuroligin 2	NM_020795	4642	74	2581	73	2508	2061	14	0.00652681	2	0.00881057	0	0	12	0.00652174	11	0.00512821	3	0.0132159	0	0	8	0.00434783
AI003794	Hs.230601	TIM14	DnaJ (Hsp40) homolog, subfamily C, member 19	NM_145261	1431	141	491	140	351	940	7	0.00489168	0	0	0	0	7	0.00744681	5	0.00349406	0	0	0	0	5	0.00531915
AI021991	Hs.792	TRIM23	Tripartite motif-containing 23	NM_001656	3914	87	1811	86	1725	2103	30	0.00766479	1	0.0116279	10	0.0057971	19	0.00903471	19	0.00485437	1	0.0116279	5	0.00289855	13	0.00618165
AI023320	Hs.503319		Hypothetical LOC387790	BC040665	5375	506	1270	505	765	4105	49	0.00911628	6	0.0118812	5	0.00653595	38	0.009257	29	0.00539535	4	0.00792079	2	0.00261438	23	0.00560292
AI024610	Hs.483771	SPINK5L3	Serine PI Kazal type 5-like 3	AK095784	2387	620	1264	619	645	1123	13	0.00544617	3	0.00484653	5	0.00775194	5	0.00445236	4	0.00167574	2	0.00323102	2	0.00310078	0	0
AI032121	Hs.5635	STRN	Striatin, calmodulin binding protein	NM_003162	3479	10	2352	9	2343	1127	28	0.00804829	0	0	12	0.00512164	16	0.014197	14	0.00402414	0	0	4	0.00170721	10	0.00887311
AI040324	Hs.446678	NCOA2	Nuclear receptor coactivator 2	NM_006540	6157	163	4557	162	4395	1600	42	0.0068215	2	0.0123457	16	0.0036405	24	0.015	29	0.00471009	1	0.00617284	13	0.00295791	15	0.009375
AI052003	Hs.191540	COH1	Vacuolar protein sorting 13B (yeast)	NM_017890	14111	112	12180	111	12069	1931	120	0.008504	0	0	99	0.00820283	21	0.0108752	61	0.00432287	0	0	47	0.00389427	14	0.00725013
AI052247	Hs.501149	PDZK8	PDZ domain containing 8	NM_173791	3856	203	3667	202	3465	189	29	0.00752075	0	0	28	0.00808081	1	0.005291	7	0.00181535	0	0	7	0.0020202	0	0
AI057121	Hs.306221	ZNF326	Zinc finger protein 326	BC090866	2444	158	1906	157	1749	538	12	0.00490998	0	0	7	0.00400229	5	0.00929368	7	0.00286416	0	0	3	0.00171527	4	0.00743494
AI074464	Hs.43899	TMEM18	Transmembrane protein 18	BC032379	2398	394	777	393	384	1621	27	0.0112594	9	0.0229008	4	0.0104167	14	0.00863664	16	0.00667223	5	0.0127226	1	0.00260417	10	0.00616903
AI079287	Hs.531713	COPS8	COP9 constitutive photomorphogenic homolog subunit 8 (Arabidopsis)	NM_198189	2339	737	1219	736	483	1120	20	0.00855066	5	0.00679348	3	0.00621118	12	0.0107143	15	0.006413	3	0.00407609	5	0.010352	7	0.00625
AI084637	Hs.442182	ABCC6	ATP-binding cassette, sub-family C (CFTR/MRP), member 6	AF076622	4535	24	4535	23	4512	0	43	0.00948181	0	0	43	0.00953014			16	0.00352812	0	0	16	0.0035461
AI093546	Hs.97432	PRKCE	Protein kinase C, epsilon	NM_005400	5537	198	2411	197	2214	3126	57	0.0102944	1	0.00507614	10	0.00451671	46	0.0147153	29	0.00523749	0	0	4	0.00180668	25	0.00799744
AI095270	Hs.472509	ITCH	Itchy homolog E3 ubiquitin protein ligase (mouse)	NM_031483	6357	171	2759	170	2589	3598	67	0.0105396	1	0.00588235	16	0.00617999	50	0.0138966	46	0.00723612	0	0	8	0.00309	38	0.0105614
AI096624	Hs.472847	C20orf35	Chromosome 20 open reading frame 35	NM_033542	2823	259	729	258	471	2094	37	0.0131066	4	0.0155039	5	0.0106157	28	0.0133715	19	0.00673043	2	0.00775194	3	0.00636943	14	0.00668577
AI110850	Hs.23439	FLJ39370	Hypothetical protein FLJ39370	BC041964	4107	1314	1658	1313	345	2449	29	0.0111796	0	0	3	0.0075188	26	0.0121723	22	0.00848111	0	0	2	0.00501253	20	0.0093633
AI123567	Hs.149566	FMNL2	Formin-like 2	NM_001004421	5717	368	3628	367	3261	2089	51	0.00892076	1	0.0027248	21	0.00643974	29	0.0138822	24	0.00419801	0	0	10	0.00306654	14	0.00670177
AI138993	Hs.380372	PPP2R2D	Protein phosphatase 2, regulatory subunit B, delta isoform	BC047379	2167	506	1867	505	1362	300	15	0.00692201	3	0.00594059	9	0.00660793	3	0.01	5	0.00230734	1	0.0019802	2	0.00146843	2	0.00666667
AI141802	Hs.519276	MAPKAPK2	Mitogen-activated protein kinase-activated protein kinase 2	NM_004759	3608	287	1399	286	1113	2209	43	0.011918	1	0.0034965	5	0.00449236	37	0.0167497	25	0.00692905	1	0.0034965	1	0.000898473	23	0.010412
AI142096	Hs.463642	RPS6KB1	Ribosomal protein S6 kinase, 70kDa, polypeptide 1	NM_003161	5332	104	1681	103	1578	3651	57	0.0106902	0	0	8	0.00506971	49	0.013421	36	0.00675169	0	0	4	0.00253485	32	0.00876472
AI186701	Hs.107153	ING1L	Inhibitor of growth family, member 2	NM_001564	1135	130	972	129	843	163	3	0.00264317	0	0	2	0.00237248	1	0.00613497	2	0.00176212	0	0	0	0	2	0.0122699
AI188346	Hs.157078	LOC90806	Angel homolog 2 (Drosophila)	NM_144567	4668	156	1790	155	1635	2878	55	0.0117823	0	0	17	0.0103976	38	0.0132036	35	0.00749786	0	0	5	0.0030581	30	0.0104239
AI191118	Hs.356331	PPIA	Peptidylprolyl isomerase A (cyclophilin A)	NM_203430	1796	397	714	396	318	1082	21	0.0116927	7	0.0176768	2	0.00628931	12	0.0110906	13	0.00723831	3	0.00757576	1	0.00314465	9	0.00831793
AI199453	Hs.105818	CDKL3	Cyclin-dependent kinase-like 3	BC041799	2146	122	1900	121	1779	246	17	0.00792171	0	0	12	0.00674536	5	0.0203252	10	0.00465983	0	0	6	0.00337268	4	0.0162602
AI202327	Hs.374216	CPEB2	Cytoplasmic polyadenylation element binding protein 2	NM_182485	5627	88	1857	87	1770	3770	74	0.0131509	1	0.0114943	16	0.00903955	57	0.0151194	47	0.00835259	0	0	11	0.00621469	36	0.00954907
AI214996	Hs.90790	LOC284018	Hypothetical protein LOC284018	NM_181656	1600	254	481	253	228	1119	9	0.005625	0	0	2	0.00877193	7	0.00625559	5	0.003125	0	0	2	0.00877193	3	0.00268096
AI240129	Hs.233404	ABLIM2	Actin binding LIM protein family, member 2	AK130044	4495	1979	2458	1978	480	2037	40	0.00889878	13	0.00657229	5	0.0104167	22	0.0108002	27	0.00600667	7	0.00353893	2	0.00416667	18	0.00883652
AI243268	Hs.124156	HIAT1	Hippocampus abundant transcript 1	NM_033055	2664	1	1473	0	1473	1191	33	0.0123874			20	0.0135777	13	0.0109152	17	0.00638138			8	0.00543109	9	0.00755667
AI264119	Hs.165736	FLJ14888	WD repeat domain 73	AK090406	5072	4082	4645	4081	564	427	44	0.00867508	34	0.00833129	8	0.0141844	2	0.00468384	18	0.0035489	11	0.00269542	6	0.0106383	1	0.00234192
AI275162	Hs.19872		Discs, large (Drosophila) homolog-associated protein 1	NM_004746	3347	68	3001	67	2934	346	3	0.00576923							4	0.00769231
AI275605	Hs.293653	PIGK	Phosphatidylinositol glycan, class K	NM_005482	1897	25	1212	24	1188	685	21	0.0110701	0	0	9	0.00757576	12	0.0175182	15	0.00790722	0	0	6	0.00505051	9	0.0131387
AI277642	Hs.470654	CDCA7	Cell division cycle associated 7	AK075134	2946	93	716	92	624	2230	33	0.0112016	2	0.0217391	4	0.00641026	27	0.0121076	18	0.00610998	1	0.0108696	1	0.00160256	16	0.00717489
AI279868	Hs.12286	ATF7	Activating transcription factor 7	NM_006856	2758	104	1555	103	1452	1203	36	0.0130529	1	0.00970874	10	0.00688705	25	0.0207814	17	0.00616389	0	0	2	0.00137741	15	0.0124688
AI290476	Hs.527751	PWWP2	PWWP domain containing 2	AK096940	2842	131	811	130	681	2031	23	0.00809289	1	0.00769231	1	0.00146843	21	0.0103397	15	0.00527797	1	0.00769231	1	0.00146843	13	0.00640079
AI302244	Hs.477495	KIAA1915	Myb-like, SWIRM and MPN domains 1	AB067502	7801	356	2536	355	2181	5265	100	0.0128189	6	0.0169014	13	0.00596057	81	0.0153846	61	0.00781951	4	0.0112676	3	0.00137552	54	0.0102564
AI307802	Hs.374774	ANKRD29	Ankyrin repeat domain 29	NM_173505	2291	158	1063	157	906	1228	20	0.00872981	0	0	5	0.00551876	15	0.012215	14	0.00611087	0	0	3	0.00331126	11	0.00895766
AI334297	Hs.505104	KIAA1340	Kelch domain containing 5	NM_020782	6477	78	1595	77	1518	4882	78	0.0120426	0	0	12	0.00790514	66	0.013519	41	0.00633009	0	0	2	0.00131752	39	0.00798853
AI336206	Hs.406074	PAWR	PRKC, apoptosis, WT1, regulator	NM_002583	1967	287	1309	286	1023	658	15	0.00762583	2	0.00699301	2	0.00195503	11	0.0167173	8	0.00406711	1	0.0034965	0	0	7	0.0106383
AI343459	Hs.1634	CDC25A	Cell division cycle 25A	NM_001789	3717	365	1939	364	1575	1778	34	0.00914716	2	0.00549451	14	0.00888889	18	0.0101237	18	0.00484261	1	0.00274725	6	0.00380952	11	0.00618673
AI363206	Hs.350848	FLJ45187	FLJ45187 protein	NM_207371	6339	2254	4710	2253	2457	1629	71	0.0112005	29	0.0128717	18	0.00732601	24	0.014733	51	0.00804543	22	0.00976476	8	0.003256	21	0.0128913
AI366784	Hs.369519	TAF4B	TAF4b RNA polymerase II, TATA box binding protein (TBP)-associated factor, 105kDa	Y09321	2556	1	2406	0	2406	150	19	0.00743349			16	0.00665004	3	0.02	11	0.0043036			11	0.0045719	0	0
AI381626	Hs.531168	MGC26690	Hypothetical protein MGC26690	BC022537	2920	197	1294	196	1098	1626	26	0.00890411	1	0.00510204	5	0.00455373	20	0.0123001	18	0.00616438	1	0.00510204	3	0.00273224	14	0.00861009
AI392933	Hs.483209	FLJ36090	Hypothetical protein FLJ36090	BC040527	3984	347	1489	346	1143	2495	37	0.00928715	3	0.00867052	10	0.00874891	24	0.00961924	20	0.00502008	2	0.00578035	5	0.00437445	13	0.00521042
AI394529	Hs.482417	MLL2	Myeloid/lymphoid or mixed-lineage leukemia 2	NM_003482	15789	1	15789	0	15789	0	122	0.0077269			122	0.0077269			64	0.00405346			64	0.00405346
AI419825	Hs.497301	C14orf150	Chromosome 14 open reading frame 150	NM_001008726	3164	247	1410	246	1164	1754	26	0.00821745	2	0.00813008	4	0.00343643	20	0.0114025	20	0.00632111	2	0.00813008	2	0.00171821	16	0.00912201
AI421972	Hs.208961	NSD1	Nuclear receptor binding SET domain protein 1	NM_022455	8458	46	8136	45	8091	322	63	0.00744857	0	0	57	0.00704486	6	0.0186335	25	0.00295578	0	0	21	0.00259548	4	0.0124224
AI423056	Hs.485899	DKFZp547A023	CTTNBP2 N-terminal like	AB037854	5671	134	2092	133	1959	3579	61	0.0107565	1	0.0075188	14	0.0071465	46	0.0128528	38	0.00670076	1	0.0075188	5	0.00255232	32	0.00894104
AI434345	Hs.435267	ATF1	SIN3 homolog A, transcription regulator (yeast)	NM_015477	5136	260	4081	259	3822	1055	11	0.00701531	0	0	8	0.00980392	3	0.00581395	10	0.00637755	1	0.00423729	4	0.00490196	5	0.00968992
AI435828	Hs.233160	STC2	Activating transcription factor 1	NM_005171	1568	237	1052	236	816	516	46	0.00858049	10	0.00763359	2	0.00220022	34	0.0108211	25	0.00466331	4	0.00305344	0	0	21	0.00668364
AI436813	Hs.416155		Stanniocalcin 2	NM_003714	5361	1311	2219	1310	909	3142	19	0.00908222	5	0.00381971	2	0.0102564	12	0.0204082	9	0.0043021	2	0.00152788	0	0	7	0.0119048
AI458020	Hs.529631	RPL35A	Glioma amplified sequence 64	AY685922	2092	1310	1504	1309	195	588	4	0.00753296	1	0.00925926	2	0.00600601	1	0.0111111	2	0.00376648	1	0.00925926	1	0.003003	0	0
AI458583	Hs.475812	SIMP	Ribosomal protein L35a	BC017093	531	109	441	108	333	90	26	0.0103586	0	0	3	0.00348432	23	0.0147815	23	0.00916335	0	0	3	0.00348432	20	0.0128535
AI472310	Hs.436922	RFP2	Source of immunodominant MHC-associated peptides	AK075380	2510	94	954	93	861	1556	95	0.0129941	4	0.00524246	14	0.0114379	77	0.0144628	69	0.00943783	3	0.00393185	9	0.00735294	57	0.0107062
AI478523	Hs.167700	SMAD5	Ret finger protein 2	NM_213590	7311	764	1987	763	1224	5324	86	0.0121195	2	0.0045045	15	0.0107296	69	0.0131329	58	0.00817362	3	0.00675676	7	0.00500715	48	0.0091359
AI492167	Hs.326805		SMAD, mothers against DPP homolog 5 (Drosophila)	NM_001001419	7096	445	1842	444	1398	5254	59	0.00868669	1	0.00456621	10	0.00552792	48	0.0100756	42	0.00618375	0	0	7	0.00386954	35	0.00734677
AI498126	Hs.531614	BTBD14B	Retinitis pigmentosa 9 (autosomal dominant)	NM_203288	1184	19	684	18	666	500	49	0.010755	0	0	7	0.00441919	42	0.0149786	19	0.00417032	0	0	1	0.000631313	18	0.0064194
AI521452	Hs.28608	ZCCHC3	BTB (POZ) domain containing 14B	NM_052876	4556	169	1752	168	1584	2804	29	0.010458	0	0	6	0.0049505	23	0.0149642	19	0.00685179	0	0	3	0.00247525	16	0.0104099
AI554759	Hs.24301	POLR2E	Zinc finger, CCHC domain containing 3	BC069238	2773	25	1236	24	1212	1537	7	0.00545171	0	0	1	0.00157978	6	0.00985222	2	0.00155763	0	0	1	0.00157978	1	0.00164204
AI565748	Hs.172550	PTBP1	Polymerase (RNA) II (DNA directed) polypeptide E, 25kDa	BC034144	1284	43	675	42	633	609	53	0.011415			5	0.00504541	48	0.0131435	28	0.00603058			2	0.00201816	26	0.00711939
AI570531	Hs.405046	CBX4	Polypyrimidine tract binding protein 1	AB208910	4643	1	991	0	991	3652	15	0.00564972	0	0	4	0.00237671	11	0.013597	7	0.00263653	0	0	0	0	7	0.00865266
AI582287	Hs.409582	LOC286257	Chromobox homolog 4 (Pc class homolog, Drosophila)	NM_003655	2655	164	1846	163	1683	809	6	0.00606673			3	0.0109489	3	0.0041958	0	0			0	0	0	0
AI589594	Hs.239514	DGKE	Hypothetical protein LOC286257	BC038191	989	1	274	0	274	715	49	0.00946311			8	0.00584368	41	0.010764	30	0.00579374			6	0.00438276	24	0.00630087
AI610112	Hs.58924	TIGD2	Diacylglycerol kinase, epsilon 64kDa	AB209365	5178	1	1369	0	1369	3809	10	0.00482625	1	0.00632911	5	0.00316857	4	0.0119048	4	0.0019305	0	0	3	0.00190114	1	0.00297619
AI613483	Hs.449415	EIF2C2	Tigger transposable element derived 2	NM_145715	2072	159	1736	158	1578	336	21	0.0058873	1	0.025	14	0.00542636	6	0.0063358	6	0.00168209	0	0	3	0.00116279	3	0.0031679
AI621223	Hs.4014	ZDHHC17	Eukaryotic translation initiation factor 2C, 2	NM_012154	3567	41	2620	40	2580	947	52	0.00986343	5	0.00769231	19	0.00998948	28	0.0102941	29	0.00550076	3	0.00461538	7	0.00368034	19	0.00698529
AI625235	Hs.356766		Zinc finger, DHHC-type containing 17	NM_015336	5272	651	2552	650	1902	2720	6	0.00588235	0	0	3	0.00847458	3	0.00582524	1	0.000980392	0	0	1	0.00282486	0	0
AI628926	Hs.146806	CUL1	Similar to RPE-spondin	AY513722	1020	152	505	151	354	515	11	0.0034098	2	0.00571429	7	0.003003	2	0.00366972	5	0.00154991	0	0	4	0.001716	1	0.00183486
AI634534	Hs.517249	NCSTN	Cullin 1	NM_003592	3226	351	2681	350	2331	545	39	0.0128247	2	0.00714286	20	0.00966184	17	0.024602	26	0.00854982	0	0	13	0.00628019	13	0.0188133
AI640363	Hs.269408	E2F3	Nicastrin	BC047621	3041	281	2350	280	2070	691	45	0.00948567	0	0	7	0.00500715	38	0.0115854	31	0.00653457	0	0	3	0.00214592	28	0.00853659
AI650586	Hs.269211	ZNF262	E2F transcription factor 3	NM_001949	4744	67	1464	66	1398	3280	61	0.00870061	0	0	29	0.00624058	32	0.0140105	37	0.00527742	0	0	16	0.00344308	21	0.0091944
AI651679	Hs.279209	NY-REN-58	Zinc finger protein 262	NM_005095	7011	81	4727	80	4647	2284	12	0.00408719	2	0.00290276	2	0.00140944	8	0.00966184	11	0.00374659	4	0.00580551	0	0	7	0.00845411
AI655189	Hs.44640	C9orf21	NY-REN-58 antigen	NM_016122	2936	690	2108	689	1419	828	6	0.00483092	0	0	4	0.00587371	2	0.00380952	2	0.00161031	0	0	1	0.00146843	1	0.00190476
AI656706	Hs.400802	ZBTB1	Chromosome 9 open reading frame 21	NM_153698	1242	37	717	36	681	525	24	0.00601504	2	0.0078125	6	0.00309119	16	0.00892359	24	0.00601504	1	0.00390625	8	0.00412159	15	0.00836587
AI669498	Hs.35096	ZBTB4	Zinc finger and BTB domain containing 1	AB023214	3990	257	2197	256	1941	1793	79	0.0134171	6	0.0218182	30	0.00986193	43	0.016725	44	0.00747283	2	0.00727273	15	0.00493097	27	0.0105018
AI674977	Hs.529577	SR140	Zinc finger and BTB domain containing 4	BC043352	5888	276	3317	275	3042	2571	75	0.0109922			17	0.00550518	58	0.0155288	42	0.00615565			6	0.00194301	36	0.00963855
AI675780	Hs.446354	TCEA3	U2-associated SR140 protein	AB002330	6823	1	3088	0	3088	3735	11	0.00693569	2	0.0148148	7	0.00668577	2	0.0049505	4	0.00252207	0	0	4	0.00382044	0	0
AI675844	Hs.504422	NINJ2	Transcription elongation factor A (SII), 3	NM_003196	1586	136	1182	135	1047	404	10	0.00931966	0	0	4	0.00705467	6	0.0144578	3	0.0027959	0	0	0	0	3	0.00722892
AI676092	Hs.435124	TOP3A	Ninjurin 2	NM_016533	1073	92	658	91	567	415	18	0.00437318	2	0.00873362	10	0.00332668	6	0.00681044	13	0.00315841	0	0	11	0.00365935	2	0.00227015
AI679611	Hs.513091	LOC123722	Topoisomerase (DNA) III alpha	NM_004618	4116	230	3235	229	3006	881	15	0.0055991	1	0.00549451	13	0.00577778	1	0.00404858	6	0.00223964	0	0	5	0.00222222	1	0.00404858
AI679968	Hs.355933	ZBED3	SPRY domain containing 1	NM_001007122	2679	183	2432	182	2250	247	4	0.00278164	1	0.00404858	0	0	3	0.00617284	1	0.00069541	0	0	0	0	1	0.00205761
AI680874	Hs.122934	FLJ23861	Zinc finger, BED-type containing 3	NM_032367	1438	248	952	247	705	486	52	0.00961183	0	0	24	0.00809717	28	0.0125112	34	0.00628466	0	0	14	0.00472335	20	0.00893655
AI683428	Hs.145925	TSGA2	Hypothetical protein FLJ23861	NM_152519	5410	209	3172	208	2964	2238	7	0.0049054	2	0.0119048	0	0	5	0.0151976	2	0.00140154	0	0	0	0	2	0.00607903
AI684141	Hs.327527	SMARCA4	Testis specific A2 homolog (mouse)	AB006536	1427	169	1098	168	930	329	25	0.00440063	3	0.0108696	19	0.00384304	3	0.00650759	5	0.000880127	1	0.00362319	3	0.000606796	1	0.0021692
AI692203	Hs.144309	PCGF3	SWI/SNF related, matrix associated, actin dependent regulator of chromatin, subfamily a, member 4	NM_003072	5681	277	5220	276	4944	461	55	0.00970702	4	0.0106383	2	0.00274348	49	0.0107433	31	0.00547123	1	0.00265957	1	0.00137174	29	0.00635826
AI692428	Hs.19385		Polycomb group ring finger 3	NM_006315	5666	377	1105	376	729	4561	29	0.0105416	13	0.0137566	9	0.012931	7	0.00630631	21	0.00763359	5	0.005291	8	0.0114943	8	0.00720721
AI697340	Hs.515009	LOC90799	Abhydrolase domain containing 5	NM_016006	1536	111	1160	110	1050	376	19	0.00702403	0	0	18	0.00729927	1	0.00552486	13	0.00480592	0	0	12	0.00486618	1	0.00552486
AI697488	Hs.434241	FAM45A	Hypothetical protein BC009518	BC009518	2705	59	2524	58	2466	181	20	0.00912409	0	0	9	0.00837989	11	0.0102421	16	0.00729927	0	0	4	0.0037244	12	0.0111732
AI699547	Hs.483906	SAP30L	Family with sequence similarity 45, member A	NM_207009	2192	45	1118	44	1074	1074	5	0.00348675	1	0.00169205	2	0.00362319	2	0.00687285	4	0.0027894	2	0.0033841	0	0	2	0.00687285
AI703480	Hs.285847	SLC35B3	Hypothetical protein LOC56757	AY341060	1434	592	1143	591	552	291	22	0.00990545	4	0.010582	10	0.0117371	8	0.00807265	14	0.00630347	2	0.00529101	6	0.00704225	6	0.00605449
AI709389	Hs.443661	SYNJ2BP	Solute carrier family 35, member B3	BX538271	2221	379	1230	378	852	991	18	0.00854701	1	0.0104167	2	0.00456621	15	0.00954198	8	0.00379867	0	0	1	0.00228311	7	0.00445293
AI734124	Hs.381126	RPS14	Synaptojanin 2 binding protein	AY534623	2106	97	534	96	438	1572	3	0.00410959	1	0.00485437	2	0.00438597	0	0	3	0.00410959	1	0.00485437	1	0.00219298	1	0.0147059
AI738434	Hs.406184	FGFR1OP2	Ribosomal protein S14	BC020515	730	207	662	206	456	68	26	0.0106339			0	0	26	0.0126521	21	0.00858896			0	0	21	0.010219
AI742210	Hs.506415	PCTK2	FGFR1 oncogene partner 2	AL117608	2445	1	390	0	390	2055	42	0.0103935	2	0.00408998	10	0.00636132	30	0.0151515	26	0.00643405	1	0.00204499	4	0.00254453	21	0.0106061
AI742789	Hs.249718	EIF4E	PCTAIRE protein kinase 2	NM_002595	4041	490	2061	489	1572	1980	36	0.0144404	10	0.0116959	4	0.00611621	22	0.0223577	16	0.00641797	3	0.00350877	0	0	13	0.0132114
AI743109	Hs.441488	TRIM41	Eukaryotic translation initiation factor 4E	NM_001968	2493	856	1509	855	654	984	64	0.0112104			2	0.0025974	62	0.0125531	45	0.00788229			1	0.0012987	44	0.00890869
AI744029	Hs.473243	TAF4	Tripartite motif-containing 41	AK074052	5709	1	770	0	770	4939	34	0.00732601			12	0.00369004	22	0.0158387	18	0.00387847			4	0.00123001	14	0.0100792
AI744726	Hs.106204	KIAA1327	TAF4 RNA polymerase II, TATA box binding protein (TBP)-associated factor, 135kDa	NM_003185	4641	1	3252	0	3252	1389	41	0.0061313			20	0.00369208	21	0.0165354	24	0.00358905			9	0.00166144	15	0.011811
AI753747	Hs.407190	FKBP5	KIAA1327 protein	AB037748	6687	1	5417	0	5417	1270	85	0.0116327	1	0.0135135	3	0.00373134	81	0.0125992	47	0.00643219	0	0	2	0.00248756	45	0.00699953
AI754423	Hs.435013	FLJ38507	FK506 binding protein 5	AB209893	7307	75	878	74	804	6429	143	0.0137553	1	0.00274725	9	0.00917431	133	0.0146945	96	0.00923432	0	0	4	0.00407747	92	0.0101646
AI760013	Hs.513039	SIN3A	Vestigial-like 3	NM_016206	10396	365	1345	364	981	9051	40	0.00778816	0	0	25	0.00654108	15	0.014218	23	0.00447819	0	0	11	0.00287807	12	0.0113744
AI760124	Hs.381134	LOC374395	Mannosidase, alpha, class 2C, member 1	AB209141	5698	1	780	0	780	4918	13	0.014756	0	0	10	0.0151515	3	0.0138889	8	0.00908059	0	0	6	0.00909091	2	0.00925926
AI760366	Hs.387804	PABPC1	Similar to RIKEN cDNA 1810059G22	BC051355	881	6	665	5	660	216	22	0.00766818	7	0.0138889	10	0.00523286	5	0.0110132	10	0.00348554	5	0.00992064	4	0.00209314	1	0.00220264
AI761250	Hs.467634	OACT2	Poly(A) binding protein, cytoplasmic 1	NM_002568	2869	505	2415	504	1911	454	36	0.00946372	1	0.0075188	17	0.0108765	18	0.0085389	25	0.00657203	0	0	9	0.00575816	16	0.00759013
AI761621	Hs.37288	NR1D2	O-acyltransferase (membrane bound) domain containing 2	NM_138799	3804	134	1696	133	1563	2108	53	0.0104269			44	0.0109534	9	0.00844278	44	0.00865631			36	0.00896191	8	0.00750469
AI761658	Hs.500398	FLJ20315	Nuclear receptor subfamily 1, group D, member 2	AB209091	5083	1	4017	0	4017	1066	56	0.0100269	25	0.0127812	20	0.0085034	11	0.00861394	32	0.00572963	16	0.00817996	5	0.00212585	11	0.00861394
AI761798	Hs.488051	CSRP2BP	Hypothetical protein FLJ20315	NM_017763	5585	1957	4308	1956	2352	1277	33	0.0084964	3	0.00482315	23	0.0097914	7	0.00766703	11	0.00283213	1	0.00160772	6	0.00255428	4	0.00438116
AI762296	Hs.2780	JUND	CSRP2 binding protein	NM_020536	3884	623	2971	622	2349	913	21	0.0111052	0	0	5	0.00478927	16	0.0237741	11	0.00581703	0	0	1	0.000957854	10	0.0148588
AI762857	Hs.284135	C7orf29	Jun D proto-oncogene	NM_005354	1891	175	1218	174	1044	673	23	0.00794199	2	0.00359712	4	0.00562588	17	0.0104359	13	0.00448895	2	0.00359712	0	0	11	0.00675261
AI762876	Hs.369356	MLL5	Chromosome 7 open reading frame 29	NM_138434	2896	557	1267	556	711	1629	64	0.00896484	4	0.00749064	42	0.00753093	18	0.0175097	32	0.00448242	2	0.00374532	17	0.00304823	13	0.0126459
AI763287	Hs.529591	TLOC1	Myeloid/lymphoid or mixed-lineage leukemia 5 (trithorax homolog, Drosophila)	NM_182931	7139	535	6111	534	5577	1028	77	0.0117719	0	0	8	0.00666667	69	0.0129943	50	0.00764409	0	0	6	0.005	44	0.00828625
AI765321	Hs.534196	GNG10	Translocation protein 1	NM_003262	6541	32	1231	31	1200	5310	17	0.00684931	2	0.00317965	4	0.0055788	11	0.0096831	12	0.00483481	1	0.00158983	2	0.0027894	9	0.00792253
AI765327	Hs.101007	MGC48972	DnaJ-like protein	NM_001015882	2482	630	1346	629	717	1136	40	0.0133111	2	0.00833333	6	0.00655738	32	0.0172973	27	0.00898503	0	0	1	0.0010929	26	0.0140541
AI766247	Hs.163893	PICALM	DCN1, defective in cullin neddylation 1, domain containing 3 (S. cerevisiae)	NM_173475	3005	241	1155	240	915	1850	44	0.011399	3	0.0104895	19	0.00969883	22	0.0136223	20	0.00518135	2	0.00699301	4	0.00204186	14	0.00866873
AI767210	Hs.98798	MGC11332	Phosphatidylinositol binding clathrin assembly protein	NM_007166	3860	287	2245	286	1959	1615	26	0.00969426	0	0	17	0.0119298	9	0.00741962	16	0.0059657	0	0	9	0.00631579	7	0.00577082
AI767732	Hs.480712	FLJ10378	Hypothetical protein MGC11332	NM_032718	2682	45	1469	44	1425	1213	25	0.00628299	1	0.00763359	13	0.00473588	11	0.0099728	24	0.00603167	0	0	9	0.00327869	15	0.0135993
AI770166	Hs.113876	WHSC1	La ribonucleoprotein domain family, member 2	NM_018078	3979	132	2876	131	2745	1103	68	0.00803973	5	0.0101215	16	0.00664176	47	0.00846085	39	0.00461102	1	0.00202429	6	0.00249066	32	0.00576058
AI796687	Hs.416262	SOLH	Wolf-Hirschhorn syndrome candidate 1	NM_014919	8458	495	2903	494	2409	5555	23	0.00483295	0	0	11	0.0033732	12	0.0105727	7	0.0014709	0	0	3	0.000919963	4	0.00352423
AI798680	Hs.530461	HIST2H2AA	Small optic lobes homolog (Drosophila)	NM_005632	4759	364	3624	363	3261	1135	3	0.00561798	0	0	2	0.00508906	1	0.0113636	1	0.00187266	1	0.0188679	0	0	0	0
AI798846	Hs.132161	FOXK2	Histone 2, H2aa	NM_003516	534	54	446	53	393	88	19	0.00521548	1	0.00584795	6	0.00325203	12	0.00737554	11	0.00301949	0	0	0	0	11	0.00676091
AI800640	Hs.200250	CREM	Forkhead box K2	NM_181430	3643	172	2016	171	1845	1627	40	0.0136565	31	0.0157841	3	0.00609756	6	0.012685	30	0.0102424	25	0.0127291	1	0.00203252	4	0.00845666
AI800901	Hs.232021	REV3L	CAMP responsive element modulator	AB209533	2929	1965	2456	1964	492	473	99	0.00906676	8	0.00973236	74	0.00807949	17	0.0181237	59	0.00540342	5	0.00608272	47	0.00513157	7	0.00746269
AI801951	Hs.485426	KIAA0240	REV3-like, catalytic subunit of DNA polymerase zeta (yeast)	AF078695	10919	823	9981	822	9159	938	75	0.0115031	3	0.0184049	24	0.00740741	48	0.0153994	46	0.00705521	0	0	11	0.00339506	35	0.0112287
AI805301	Hs.180257	ZNF550	KIAA0240	NM_015349	6520	164	3403	163	3240	3117	37	0.0085077	0	0	4	0.00322061	33	0.0112821	23	0.00528857	0	0	1	0.000805153	22	0.00752137
AI806174	Hs.124503	TCF8	Zinc finger protein 550	BC053858	4349	183	1424	182	1242	2925	28	0.00708502	0	0	21	0.00622222	7	0.0126582	17	0.00430162	0	0	12	0.00355556	5	0.00904159
AI806338	Hs.129895	TBX3	Transcription factor 8 (represses interleukin 2 expression)	NM_030751	3952	25	3399	24	3375	553	59	0.0122559	18	0.0186722	18	0.00806452	23	0.0142151	38	0.00789364	12	0.0124481	10	0.00448029	16	0.00988875
AI808182	Hs.421095	FBXO30	T-box 3 (ulnar mammary syndrome)	NM_016569	4814	965	3196	964	2232	1618	40	0.00904977	0	0	12	0.00536193	28	0.01412	32	0.00723982	0	0	12	0.00536193	20	0.0100857
AI816919	Hs.81907	FLJ30596	F-box protein 30	NM_032145	4420	200	2437	199	2238	1983	23	0.00891473	0	0	7	0.00833333	16	0.0106383	14	0.00542636	0	0	2	0.00238095	12	0.00797872
AI819734	Hs.369670	KIF3B	Hypothetical protein FLJ30596	BC062567	2580	237	1076	236	840	1504	58	0.00950352	0	0	14	0.00623886	44	0.0119177	34	0.00557103	0	0	6	0.0026738	28	0.00758396
AI820101	Hs.42400	USP12	Kinesin family member 3B	NM_004798	6103	168	2411	167	2244	3692	48	0.0110396	2	0.0131579	9	0.00842697	37	0.0118286	26	0.00597976	0	0	4	0.00374532	22	0.00703325
AI823986	Hs.208414	MCFP	Ubiquitin specific peptidase 12	AF022789	4348	153	1220	152	1068	3128	18	0.0118655	5	0.0143678	11	0.0108161	2	0.0131579	9	0.00593276	1	0.00287356	6	0.00589971	2	0.0131579
AI824831	Hs.436792	LMO4	Mitochondrial carrier family protein	AF125531	1517	349	1365	348	1017	152	16	0.00752587	5	0.00641026	2	0.00401606	9	0.0106132	8	0.00376293	0	0	2	0.00401606	6	0.00707547
AI830698	Hs.20573	IGF1R	LIM domain only 4	NM_006769	2126	781	1278	780	498	848	49	0.00982161	1	0.0222222	33	0.00804094	15	0.0178571	17	0.0034075	1	0.0222222	8	0.00194932	8	0.00952381
AI831561	Hs.487869	ZNRF2	Insulin-like growth factor 1 receptor	NM_000875	4989	46	4149	45	4104	840	35	0.0100373	11	0.0104662	2	0.00274348	22	0.0128881	21	0.00602237	7	0.00666032	2	0.00274348	12	0.00702988
AI857698	Hs.321273	SEC8L1	Zinc and ring finger 2	AF513707	3487	1052	1780	1051	729	1707	30	0.00708717	0	0	18	0.00615385	12	0.00925926	15	0.00354359	0	0	7	0.00239316	8	0.00617284
AI860558	Hs.500775	ZNF207	Exocyst complex component 4	BC067263	4233	13	2937	12	2925	1296	53	0.0113442	3	0.0309278	11	0.0073776	39	0.0126459	33	0.00706336	3	0.0309278	4	0.00268276	26	0.00843061
AI862887	Hs.443733	PI4K2B	Zinc finger protein 207	AB209215	4672	98	1588	97	1491	3084	29	0.00828808	2	0.0150376	6	0.00414938	21	0.0109375	18	0.00514433	0	0	3	0.00207469	15	0.0078125
AI863484	Hs.527951		Phosphatidylinositol 4-kinase type 2 beta	BC051749	3499	134	1579	133	1446	1920	14	0.0226537							9	0.0145631
AI866426	Hs.567686	FLJ32642	KIAA1143	AB032969	4946	1	351	0	351	4595	47	0.0115992	1	0.00662252	8	0.0143369	38	0.011367	28	0.00691017	0	0	4	0.00716846	24	0.00717918
AI870137	Hs.516859		Vacuolar protein sorting 37A (yeast)	AL834189	4052	152	709	151	558	3343	21	0.010574							14	0.00704935
AI884906	Hs.111164	MGC33993	Pantothenate kinase 2 (Hallervorden-Spatz syndrome)	NM_153638	1959	56	1399	55	1344	560	40	0.0120409	4	0.00945627	9	0.0120968	27	0.012529	23	0.00692354	2	0.00472813	2	0.00268817	19	0.0088167
AI885670	Hs.124027	SEPHS1	Ring finger protein 182	BC030666	3322	424	1167	423	744	2155	16	0.00612557	0	0	3	0.00254453	13	0.0121043	12	0.00459418	1	0.00278552	1	0.000848176	10	0.00931099
AI890299	Hs.268668	FLJ39441	Selenophosphate synthetase 1	NM_012247	2612	360	1538	359	1179	1074	55	0.00956189	2	0.00925926	9	0.00437318	44	0.0126509	29	0.00504173	0	0	4	0.00194363	25	0.00718804
AI911318	Hs.164267	DYRK3	SPT2, Suppressor of Ty, domain containing 1 (S. cerevisiae)	NM_194285	5752	217	2274	216	2058	3478	11	0.00472712	3	0.00636943	8	0.00468659	0	0	6	0.00257843	2	0.00424628	3	0.00175747	1	0.00671141
AI916284	Hs.199671		Dual-specificity tyrosine-(Y)-phosphorylation regulated kinase 3	AF186774	2327	472	2178	471	1707	149	64	0.0184385	37	0.0190036	10	0.025641	17	0.0149912	41	0.0118122	22	0.0112994	7	0.0179487	12	0.010582
AI916378	Hs.403187	LOC90529	CDNA FLJ41623 fis, clone CTONG3009227	AK123617	3471	1948	2337	1947	390	1134	43	0.0155291	7	0.0147368	12	0.0164609	24	0.0153355	24	0.00866739	4	0.00842105	7	0.00960219	13	0.00830671
AI921002	Hs.203594	FLJ32702	Hypothetical protein LOC90529	BC035061	2842	573	1289	572	717	1553	17	0.00892388	1	0.00862069	11	0.00942588	5	0.00803858	6	0.00314961	0	0	2	0.0017138	4	0.00643087
AI921788	Hs.443081	THUMPD3	Chromosome 16 open reading frame 46	BC064143	1905	117	1283	116	1167	622	21	0.00724888	3	0.00898204	9	0.00590551	9	0.00866217	7	0.00241629	1	0.00299401	1	0.000656168	5	0.00481232
AI922519	Hs.271341	RABGAP1	RAB GTPase activating protein 1	BC054492	4639	331	3324	330	2994	1315	35	0.00754473	4	0.0121212	21	0.00701403	10	0.00760456	18	0.00388015	2	0.00606061	12	0.00400802	4	0.00304183
AI924660	Hs.132741		Similar to KIAA0160 gene product is novel	BC047718	899	181	441	180	261	458	9	0.0100111	6	0.0333333	2	0.00766283	1	0.00218341	8	0.00889878	6	0.0333333	2	0.00766283	0	0
AI928136	Hs.515018	GNA13	Guanine nucleotide binding protein (G protein), alpha 13	NM_006572	4744	55	1188	54	1134	3556	52	0.0109612	0	0	9	0.00793651	43	0.0120922	30	0.00632378	0	0	7	0.00617284	23	0.00646794
AI935917	Hs.43322	PRKAA1	Protein kinase, AMP-activated, alpha 1 catalytic subunit	NM_206907	5138	26	1723	25	1698	3415	66	0.0128455	0	0	16	0.00942285	50	0.0146413	38	0.00739587	0	0	5	0.00294464	33	0.00966325
AI939472	Hs.507025	MYNN	Myoneurin	NM_018657	3178	430	2262	429	1833	916	26	0.00818125	2	0.00466201	12	0.00654665	12	0.0131004	18	0.00566394	1	0.002331	6	0.00327332	11	0.0120087
AI948503	Hs.508423	ABCC4	ATP-binding cassette, sub-family C (CFTR/MRP), member 4	NM_005845	5871	116	4093	115	3978	1778	48	0.00817578	0	0	26	0.00653595	22	0.0123735	33	0.00562085	0	0	15	0.00377074	18	0.0101237
AI948599	Hs.137674	TRPA1	Transient receptor potential cation channel, subfamily A, member 1	Y10601	5190	175	3534	174	3360	1656	69	0.0132948	2	0.0114943	37	0.0110119	30	0.0181159	36	0.00693642	1	0.00574713	17	0.00505952	18	0.0108696
AI951185	Hs.519445	NR2F1	Nuclear receptor subfamily 2, group F, member 1	NM_005654	3210	1688	2959	1687	1272	251	33	0.0102804	26	0.015412	7	0.00550315	0	0	24	0.00747664	23	0.0136337	1	0.000786164	0	0
AI953847	Hs.148741	IBRDC2	IBR domain containing 2	NM_182757	4782	305	1216	304	912	3566	49	0.0102468	1	0.00328947	9	0.00986842	39	0.0109366	37	0.00773735	0	0	4	0.00438597	33	0.00925407
AI963028	Hs.180546	FLJ90430	Zinc finger protein 680	NM_178558	3042	158	1750	157	1593	1292	18	0.00591716	2	0.0127389	5	0.00313873	11	0.00851393	16	0.0052597	2	0.0127389	4	0.00251099	10	0.00773994
AI972475	Hs.377155	LYRIC	Metadherin	BC045642	3729	329	2077	328	1749	1652	25	0.00670421	3	0.00914634	11	0.00628931	11	0.0066586	13	0.00348619	0	0	6	0.00343053	7	0.00423729
AI972661	Hs.466088	TPM4	Tropomyosin 4	NM_003290	2049	51	797	50	747	1252	18	0.00878477	1	0.02	0	0	17	0.0135783	12	0.00585652	0	0	0	0	12	0.00958466
AI983837	Hs.431092	PPP4R2	Protein phosphatase 4, regulatory subunit 2	NM_174907	1497	71	1324	70	1254	173	11	0.00734803	0	0	11	0.00877193	0	0	7	0.00467602	0	0	7	0.00558214	0	0
AI984074	Hs.421257	RPL7	Ribosomal protein L7	BC008850	892	48	794	47	747	98	5	0.00560538	2	0.0425532	2	0.00267738	1	0.0102041	3	0.00336323	2	0.0425532	1	0.00133869	0	0
AI986239	Hs.468663	AHSA2	AHA1, activator of heat shock 90kDa protein ATPase homolog 2 (yeast)	NM_152392	2161	1590	2003	1589	414	158	23	0.0106432	16	0.0100692	4	0.00966184	3	0.0189873	10	0.00462749	7	0.00440529	0	0	3	0.0189873
AI991631	Hs.187763		Bromodomain containing 4	AF386649	5198	223	4311	222	4089	887	15	0.00972763							12	0.0077821
AI992151	Hs.7001	C14orf9	Transmembrane protein 55B	AL137727	3487	1	526	0	526	2961	47	0.0134786			1	0.00190114	46	0.0155353	35	0.0100373			0	0	35	0.0118203
AJ006835	Hs.469723	CHC1	Regulator of chromosome condensation 1	NM_001269	2559	287	1552	286	1266	1007	21	0.00820633	2	0.00699301	7	0.00552923	12	0.0119166	14	0.00547089	1	0.0034965	5	0.00394945	8	0.00794439
AJ131244	Hs.211612	SEC24A	SEC24 related gene family, member A (S. cerevisiae)	AJ131244	5967	1	3237	0	3237	2730	76	0.0127367			36	0.0111214	40	0.014652	47	0.00787665			17	0.00525178	30	0.010989
AJ223321					5321	1196	2764	1195	1569	2557	64	0.0120278	21	0.0175732	8	0.00509879	35	0.0136879	49	0.0092088	17	0.0142259	4	0.00254939	28	0.0109503
AJ271832	Hs.416769		Protein phosphatase 1B (formerly 2C), magnesium-dependent, beta isoform	NM_177968	3321	413	1576	412	1164	1745	20	0.0100553	1	0.0175439	2	0.00406504	17	0.0118056	14	0.00703871	1	0.0175439	2	0.00406504	11	0.00763889
AK000085	Hs.517400	PEX26	Peroxisome biogenesis factor 26	AK000702	3081	207	1124	206	918	1957	35	0.0113599	0	0	9	0.00980392	26	0.0132856	14	0.00454398	0	0	5	0.00544662	9	0.00459888
AK000161	Hs.500897	C10orf26	Chromosome 10 open reading frame 26	NM_017787	3403	143	1171	142	1029	2232	36	0.0105789	2	0.0140845	3	0.00291545	31	0.0138889	20	0.00587717	1	0.00704225	1	0.000971817	18	0.00806452
AK000445	Hs.524468	HOXC9	Homeo box C9	NM_006897	1640	97	879	96	783	761	10	0.00609756	0	0	4	0.00510856	6	0.00788436	7	0.00426829	0	0	3	0.00383142	4	0.00525624
AK000478	Hs.499659	GARNL4	GTPase activating Rap/RanGAP domain-like 4	NM_015085	6682	91	2283	90	2193	4399	67	0.0100269	1	0.0111111	10	0.00455996	56	0.0127302	46	0.00688417	0	0	6	0.00273598	40	0.00909298
AK000490	Hs.445098	DEPDC1	DEP domain containing 1	BC065304	3338	26	1609	25	1584	1729	32	0.00958658	0	0	10	0.00631313	22	0.0127241	19	0.00569203	0	0	6	0.00378788	13	0.0075188
AK000752	Hs.509163	KIAA1181	Endoplasmic reticulum-golgi intermediate compartment 32 kDa protein	NM_020462	3969	216	695	215	480	3274	26	0.00655077	3	0.0139535	3	0.00625	20	0.00610873	11	0.00277148	1	0.00465116	2	0.00416667	8	0.00244349
AK000803	Hs.115467	LOC90624	Hypothetical protein LOC90624	BC037930	2115	60	374	59	315	1741	22	0.0104019	0	0	2	0.00634921	20	0.0114877	16	0.00756501	0	0	1	0.0031746	15	0.00861574
AK000826					2190	486	1181	485	696	1009	22	0.0100457	2	0.00412371	3	0.00431034	17	0.0168484	16	0.00730594	1	0.00206186	3	0.00431034	12	0.011893
AK001684	Hs.567452	ATP2C1	ATPase, Ca++ transporting, type 2C, member 1	NM_014382	4753	181	2940	180	2760	1813	50	0.0105197	3	0.0166667	18	0.00652174	29	0.0159956	32	0.00673259	3	0.0166667	8	0.00289855	21	0.011583
AK001947	Hs.472044	KIAA1434	Hypothetical protein KIAA1434	AB037855	5443	190	2223	189	2034	3220	60	0.0110233	1	0.00529101	11	0.00540806	48	0.0149068	29	0.00532794	0	0	5	0.00245821	24	0.00745342
AK002200	Hs.58992		SMC4 structural maintenance of chromosomes 4-like 1 (yeast)	NM_005496	5297	269	4135	268	3867	1162	24	0.0136209							12	0.00681044
AK022015	Hs.181300	SEL1L	Sel-1 suppressor of lin-12-like (C. elegans)	NM_005065	7885	46	2430	45	2385	5455	93	0.0117945	0	0	15	0.00628931	78	0.0142988	62	0.00786303	0	0	6	0.00251572	56	0.0102658
AK022028	Hs.287471	C1orf43	Chromosome 1 open reading frame 43	BC000152	1717	200	961	199	762	756	17	0.00990099	3	0.0150754	5	0.00656168	9	0.0119048	8	0.00465929	2	0.0100503	2	0.00262467	4	0.00529101
AK022075	Hs.485278	RNF8	Ring finger protein 8	NM_003958	5600	151	1608	150	1458	3992	66	0.0117857	2	0.0133333	5	0.00342935	59	0.0147796	45	0.00803571	0	0	4	0.00274348	41	0.0102705
AK022530	Hs.567430	KIAA0962	DnaJ (Hsp40) homolog, subfamily C, member 16	AB023179	6035	1	2469	0	2469	3566	75	0.0124275			26	0.0105306	49	0.0137409	49	0.0081193			14	0.00567031	35	0.00981492
AK022598	Hs.547291		Chromosome 10 open reading frame 58	NM_032333	1690	106	795	105	690	895	26	0.0123692							17	0.00808754
AK022832	Hs.321653	FLJ12770	Translocase of outer mitochondrial membrane 40 homolog-like (yeast)	BX537951	3409	211	1137	210	927	2272	47	0.013787	1	0.00476191	7	0.00755124	39	0.0171655	25	0.00733353	0	0	3	0.00323625	22	0.0096831
AK023353	Hs.334848	FLJ13291	Solute carrier family 7, member 6 opposite strand	BC013778	1608	6	935	5	930	673	8	0.00497512	0	0	1	0.00107527	7	0.0104012	5	0.00310945	0	0	0	0	5	0.00742942
AK023625	Hs.288880	RDH14	Retinol dehydrogenase 14 (all-trans and 9-cis)	AF237952	1538	64	1074	63	1011	464	7	0.00455136	0	0	6	0.00593472	1	0.00215517	3	0.00195058	0	0	3	0.00296736	0	0
AK023825	Hs.293811	C21orf91	Chromosome 21 open reading frame 91	AK023825	5385	57	548	56	492	4837	59	0.0109564	0	0	2	0.00406504	57	0.0117842	34	0.00631383	0	0	1	0.00203252	33	0.00682241
AK024274	Hs.506481	SCYL2	SCY1-like 2 (S. cerevisiae)	AB037781	4944	1	2393	0	2393	2551	57	0.0115291			23	0.00961137	34	0.0133281	33	0.00667476			13	0.00543251	20	0.00784006
AK024285	Hs.287659	STRBP	Spermatid perinuclear RNA binding protein	NM_018387	3019	431	2449	430	2019	570	19	0.00629347	1	0.00232558	10	0.00495295	8	0.0140351	7	0.00231865	0	0	3	0.00148588	4	0.00701754
AK024394	Hs.100057	STK35	Serine/threonine kinase 35	NM_080836	6033	1	1206	0	1206	4827	73	0.0121001			3	0.00248756	70	0.0145018	53	0.00878502			2	0.00165837	51	0.0105656
AK024433	Hs.555973	MRPS25	Nuclear receptor subfamily 2, group C, member 2	NM_022497	4574	116	637	115	522	3937	41	0.00896371	1	0.00869565	4	0.00766283	36	0.00914402	20	0.00437254	1	0.00869565	0	0	19	0.00482601
AK024467					4305	287	970	286	684	3335	51	0.0118467	1	0.0034965	7	0.0102339	43	0.0128936	34	0.00789779	2	0.00699301	4	0.00584795	28	0.0083958
AK024670	Hs.118964	p66alpha	GATA zinc finger domain containing 2A	NM_017660	3504	471	1943	470	1473	1561	25	0.0071347	0	0	4	0.00271555	21	0.0134529	19	0.00542237	0	0	1	0.000678887	18	0.0115311
AK024690	Hs.462946		F-box and leucine-rich repeat protein 20	BC007557	2423	222	1532	221	1311	891	18	0.0157895	0	0	17	0.0171198	1	0.012987	5	0.00438597	0	0	5	0.00503525	0	0
AK024896	Hs.302742	MRPS6	Mitochondrial ribosomal protein S6	AY061855	1017	179	556	178	378	461	8	0.00786627	2	0.011236	2	0.005291	4	0.00867679	5	0.00491642	0	0	1	0.0026455	4	0.00867679
AK025062	Hs.162585	SLC12A2	Solute carrier family 12 (sodium/potassium/chloride transporters), member 2	NM_001046	6891	165	3803	164	3639	3088	62	0.00899724	1	0.00609756	28	0.00769442	33	0.0106865	35	0.00507909	0	0	11	0.00302281	24	0.00777202
AK025144	Hs.494567	HABP4	Hyaluronan binding protein 4	AF241831	1799	76	1317	75	1242	482	6	0.00333519	0	0	3	0.00241546	3	0.00622407	5	0.00277932	0	0	3	0.00241546	2	0.00414938
AK025432	Hs.368282	KIAA0564	KIAA0564 protein	NM_015058	7169	71	5788	70	5718	1381	61	0.00850886	0	0	40	0.00699545	21	0.0152064	29	0.00404519	0	0	19	0.00332284	10	0.00724113
AK025695	Hs.547416	TMED8	Transmembrane emp24 protein transport domain containing 8	BC101510	1056	57	1034	56	978	22	33	0.0137787							21	0.00876827
AK025902	Hs.399763	TAOK1	TAO kinase 1	NM_020791	4662	195	3200	194	3006	1462	31	0.00664951	2	0.0103093	11	0.00365935	18	0.0123119	12	0.002574	1	0.00515464	2	0.000665336	9	0.00615595
AK025943	Hs.9587	KIAA2002	KIAA2002 protein	AB082533	8282	1	2296	0	2296	5986	85	0.0102632			20	0.0087108	65	0.0108587	46	0.00555421			4	0.00174216	42	0.00701637
AK026120	Hs.213666	KIAA0460	KIAA0460	NM_015203	5125	611	4885	610	4275	240	56	0.0109268	7	0.0114754	43	0.0100585	6	0.025	29	0.00565854	4	0.00655738	22	0.0051462	3	0.0125
AK026392	Hs.102402	MXD4	MAX dimerization protein 4	AK024501	4229	2474	3148	2473	675	1081	42	0.00993143	31	0.0125354	3	0.00444444	8	0.00740055	24	0.0056751	19	0.00768298	2	0.00296296	3	0.00277521
AK026484	Hs.372331	SPTAN1	Spectrin, alpha, non-erythrocytic 1 (alpha-fodrin)	AB209860	7848	1	7523	0	7523	325	34	0.00433231			28	0.00372192	6	0.0184615	9	0.00114679			6	0.000797554	3	0.00923077
AK026881	Hs.506381	FGD6	FYVE, RhoGEF and PH domain containing 6	AK124904	4996	225	4517	224	4293	479	27	0.00540432	1	0.00446429	21	0.00489168	5	0.0104384	16	0.00320256	1	0.00446429	10	0.00232937	5	0.0104384
AK026883	Hs.31181	GPR157	G protein-coupled receptor 157	BC094733	2778	1	417	0	417	2361	30	0.0107991			5	0.0119904	25	0.0105887	17	0.00611951			2	0.00479616	15	0.00635324
AK027035	Hs.517553	FLJ38628	Ring finger protein 185	NM_152267	3240	160	738	159	579	2502	38	0.0117284	0	0	4	0.00690846	34	0.0135891	26	0.00802469	1	0.00628931	4	0.00690846	21	0.00839329
AK054976	Hs.483305	HINT1	Histidine triad nucleotide binding protein 1	NM_005340	675	139	519	138	381	156	8	0.0118519	2	0.0144928	4	0.0104987	2	0.0128205	6	0.00888889	2	0.0144928	2	0.00524934	2	0.0128205
AK055685	Hs.463120	DKFZp762C2414	Hypothetical protein DKFZp762C2414	NM_178542	2252	977	1558	976	582	694	26	0.0115453	16	0.0163934	1	0.00171821	9	0.0129683	11	0.00488455	6	0.00614754	1	0.00171821	4	0.00576369
AK055769	Hs.482043	NNT	Nicotinamide nucleotide transhydrogenase	NM_012343	4600	223	3483	222	3261	1117	29	0.00630435	1	0.0045045	16	0.00490647	12	0.0107431	18	0.00391304	3	0.0135135	7	0.00214658	8	0.00716204
AK056658	Hs.444729	FLJ32096	Hypothetical protein FLJ32096	AK128450	3754	337	810	336	474	2944	43	0.0114544	5	0.014881	8	0.0168776	30	0.0101902	18	0.00479488	2	0.00595238	0	0	16	0.00543478
AK091504	Hs.283844	SFXN3	Sideroflexin 3	AK091504	3218	8	382	7	375	2836	28	0.00870106	0	0	5	0.0133333	23	0.00811001	15	0.00466128	0	0	3	0.008	12	0.00423131
AK092103	Hs.486169	C6orf199	Chromosome 6 open reading frame 199	BC022031	2584	83	1348	82	1266	1236	30	0.0116099	1	0.0121951	7	0.00552923	22	0.0177994	15	0.00580495	0	0	4	0.00315956	11	0.00889968
AK093779	Hs.528437		Hypothetical gene supported by AK093779	NM_001013667	1712	326	820	325	495	892	11	0.00642523	2	0.00615385	3	0.00606061	6	0.00672646	3	0.00175234	1	0.00307692	1	0.0020202	1	0.00112108
AK095667	Hs.546523	FLJ38348	Hypothetical protein FLJ38348	NM_174931	885	119	589	118	471	296	5	0.00564972	1	0.00847458	1	0.00212314	3	0.0101351	3	0.00338983	0	0	0	0	3	0.0101351
AK098328	Hs.294145		Similar to RIKEN cDNA 0610011N22	BC015349	1437	101	883	100	783	554	12	0.011257	6	0.0134831	1	0.00411523	5	0.0132275	4	0.00375235	2	0.00449438	1	0.00411523	1	0.0026455
AL037070	Hs.408909	GOLPH3	Golgi phosphoprotein 3 (coat-protein)	BC033725	2694	278	1174	277	897	1520	36	0.013363	3	0.0108303	5	0.00557414	28	0.0184211	24	0.00890869	1	0.00361011	3	0.00334448	20	0.0131579
AL038511	Hs.388813	ZFP1	Zinc finger protein 1 homolog (mouse)	BC064604	3298	1	1348	0	1348	1950	29	0.00879321			10	0.0074184	19	0.00974359	17	0.00515464			3	0.00222552	14	0.00717949
AL040341	Hs.43213	TTC14	Tetratricopeptide repeat domain 14	AL833086	4588	1	1389	0	1389	3199	46	0.0100262			9	0.00647948	37	0.0115661	36	0.00784656			7	0.0050396	29	0.00906533
AL041728	Hs.199763	SSH1	Slingshot homolog 1 (Drosophila)	AB037719	5463	56	2272	55	2217	3191	51	0.00933553	0	0	20	0.0090212	31	0.00971482	25	0.00457624	0	0	7	0.00315742	18	0.00564086
AL042729	Hs.112023	FLJ38984	Hypothetical protein FLJ38984	AK096303	2934	489	1178	488	690	1756	20	0.00681663	1	0.00204918	2	0.00289855	17	0.00968109	8	0.00272665	0	0	0	0	8	0.00455581
AL043646	Hs.172052	PLK4	Polo-like kinase 4 (Drosophila)	NM_014264	3331	189	3101	188	2913	230	30	0.0090063	0	0	27	0.00926879	3	0.0130435	14	0.00420294	0	0	11	0.00377618	3	0.0130435
AL043927	Hs.471405	TTLL4	Tubulin tyrosine ligase-like family, member 4	D79995	4831	196	3807	195	3612	1024	59	0.0122128	1	0.00512821	40	0.0110742	18	0.0175781	28	0.0057959	1	0.00512821	19	0.00526024	8	0.0078125
AL044007	Hs.378996	HRPT2	Cell division cycle 73, Paf1/RNA polymerase II complex component, homolog (S. cerevisiae)	NM_024529	2980	171	1766	170	1596	1214	30	0.0100671	0	0	6	0.0037594	24	0.0197694	21	0.00704698	0	0	5	0.00313283	16	0.0131796
AL045513	Hs.472409	POFUT1	Protein O-fucosyltransferase 1	AF375884	5249	50	1216	49	1167	4033	47	0.00895409	0	0	8	0.00685518	39	0.00967022	27	0.00514384	0	0	6	0.00514139	21	0.00520704
AL045666	Hs.514132	SOCS7	Suppressor of cytokine signaling 7	NM_014598	2162	124	1869	123	1746	293	19	0.00878816	1	0.00813008	16	0.0091638	2	0.00682594	9	0.00416281	0	0	8	0.0045819	1	0.00341297
AL049265	Hs.532082	IL6ST	Interleukin 6 signal transducer (gp130, oncostatin M receptor)	NM_002184	3242	256	3012	255	2757	230	16	0.00493523	1	0.00392157	15	0.0054407	0	0	6	0.00185071	0	0	3	0.00108814	3	0.0130435
AL049305	Hs.231942	YTHDC2	YTH domain containing 2	NM_022828	6301	184	4476	183	4293	1825	61	0.009681	3	0.0163934	29	0.00675518	29	0.0158904	43	0.00682431	0	0	21	0.00489168	22	0.0120548
AL049923	Hs.430849	OSBPL8	Oxysterol binding protein-like 8	NM_020841	7259	481	3150	480	2670	4109	80	0.0110208	3	0.00625	17	0.00636704	60	0.0146021	52	0.00716352	1	0.00208333	10	0.00374532	41	0.0099781
AL050097	Hs.292549	DLG1	Discs, large homolog 1 (Drosophila)	AB209536	3760	1	2065	0	2065	1695	42	0.0111702			14	0.00677966	28	0.0165192	27	0.00718085			6	0.00290557	21	0.0123894
AL096842	Hs.7946	MTUS1	Mitochondrial tumor suppressor 1	NM_001001927	6452	435	2747	434	2313	3705	63	0.00976441	4	0.00921659	22	0.00951146	37	0.0099865	33	0.00511469	0	0	10	0.00432339	23	0.00620783
AL117407	Hs.269775	MAP3K7IP2	Mitogen-activated protein kinase kinase kinase 7 interacting protein 2	NM_145342	4359	176	1786	175	1611	2573	40	0.00917642	0	0	16	0.00993172	24	0.00932763	24	0.00550585	0	0	6	0.0037244	18	0.00699573
AL117620	Hs.555987	FBXO11	F-box protein 11	BC043258	3960	319	2748	318	2430	1212	16	0.0040404	1	0.00314465	7	0.00288066	8	0.00660066	11	0.00277778	0	0	5	0.00205761	6	0.0049505
AL121021	Hs.512743	FLJ14281	DnaJ (Hsp40) homolog, subfamily B, member 14	BX537609	6462	1	324	0	324	6138	75	0.0116063			1	0.00308642	74	0.012056	57	0.0088208			0	0	57	0.00928641
AL133577	Hs.369586	MBTD1	Mbt domain containing 1	AK000062	2564	169	1401	168	1233	1163	12	0.00468019	1	0.00595238	7	0.00567721	4	0.00343938	11	0.00429017	1	0.00595238	6	0.00486618	4	0.00343938
AL136550	Hs.8769	TM4SF10	Transmembrane protein 47	BC039242	4069	260	805	259	546	3264	44	0.0108135	1	0.003861	5	0.00915751	38	0.0116422	26	0.00638978	1	0.003861	2	0.003663	23	0.00704657
AL136650	Hs.467960		RAB10, member RAS oncogene family	AK023223	3533	500	1102	499	603	2431	9	0.00995575							5	0.00553097
AL136693	Hs.221941	CYBRD1	Cytochrome b reductase 1	NM_024843	4254	74	934	73	861	3320	56	0.0131641	0	0	12	0.0139373	44	0.013253	35	0.00822755	0	0	5	0.0058072	30	0.00903614
AL136719	Hs.146804	SPIN	Spindlin	AF317228	4375	236	949	235	714	3426	53	0.0121143	0	0	5	0.0070028	48	0.0140105	31	0.00708571	1	0.00425532	0	0	30	0.00875657
AL136736	Hs.490294	KIAA1549	KIAA1549 protein	AB046769	6395	1	5598	0	5598	797	64	0.0100078			54	0.0096463	10	0.0125471	31	0.00484754			26	0.00464452	5	0.00627353
AL136770	Hs.258576	CLDN12	Claudin 12	BC068532	3585	226	960	225	735	2625	48	0.0133891	2	0.00888889	12	0.0163265	34	0.0129524	28	0.00781032	1	0.00444444	5	0.00680272	22	0.00838095
AL136820	Hs.211700	KIAA1411	KIAA1411	AB037832	5900	81	4649	80	4569	1251	55	0.00932203	0	0	38	0.00831692	17	0.0135891	29	0.00491525	0	0	14	0.00306413	15	0.0119904
AL136829	Hs.267120	RNF146	Ring finger protein 146	NM_030963	2158	400	1476	399	1077	682	22	0.0101946	7	0.0175439	8	0.00742804	7	0.0102639	14	0.00648749	4	0.0100251	6	0.00557103	4	0.0058651
AL136830					1232	328	621	327	294	611	10	0.00811688	2	0.00611621	2	0.00680272	6	0.00981997	3	0.00243507	0	0	1	0.00340136	2	0.00327332
AL136855	Hs.444668	DKFZp434K2435	Hypothetical protein DKFZp434K2435	BC060798	2797	128	1672	127	1545	1125	33	0.0117984	1	0.00787402	20	0.012945	12	0.0106667	21	0.00750804	0	0	10	0.00647249	11	0.00977778
AL136863	Hs.459632	WDR24	WD repeat domain 24	AK124887	3413	74	892	73	819	2521	43	0.0125989	1	0.0136986	8	0.00976801	34	0.0134867	17	0.00498095	1	0.0136986	2	0.002442	14	0.00555335
AL137335	Hs.523470	IPO7	Importin 7	AF098799	3557	108	3224	107	3117	333	29	0.00815294	0	0	24	0.00769971	5	0.015015	20	0.00562272	0	0	15	0.00481232	5	0.015015
AL137429	Hs.503438	FLJ37874	Ankyrin repeat domain 42	NM_182603	2293	163	1332	162	1170	961	21	0.00915831	1	0.00617284	7	0.00598291	13	0.0135276	7	0.00305277	0	0	1	0.000854701	6	0.0062435
AL138382	Hs.129055	ODF2	Ribosomal protein L5	U66589	3582	1713	3035	1712	1323	547	22	0.00583245	5	0.00854701	6	0.00248139	11	0.0143043	15	0.00397667	2	0.0034188	2	0.00082713	11	0.0143043
AL138384	Hs.534169	HSPA14	Outer dense fiber of sperm tails 2	NM_002540	3772	586	3003	585	2418	769	43	0.00898829	2	0.0141844	2	0.00749064	39	0.00891225	25	0.00522575	0	0	1	0.00374532	24	0.00548446
AL157473	Hs.445885		Heat shock 70kDa protein 14	NM_001037538	4784	142	408	141	267	4376	532	0.0130472	461	0.0127067	67	0.0203709	4	0.00331675	310	0.0076027	271	0.00746968	37	0.0112496	2	0.00165837
AL161985	Hs.274184	TFE3	KIAA1217	BX640796	7447	262	3063	261	2802	4384	31	0.00903527	2	0.00840336	11	0.00636574	18	0.0122867	13	0.00378898	1	0.00420168	3	0.00173611	9	0.00614334
AL353944	Hs.535845	RUNX2	Transcription factor binding to IGHM enhancer 3	NM_006521	3431	239	1966	238	1728	1465	74	0.0129371	7	0.0175	17	0.0111549	50	0.0131718	37	0.00646853	2	0.005	3	0.0019685	32	0.00842993
AL354612	Hs.476525	FLJ10407	Runt-related transcription factor 2	NM_004348	5720	401	1924	400	1524	3796	59	0.0125372	1	0.00574713	24	0.0118694	34	0.0135458	38	0.0080748	0	0	14	0.00692384	24	0.00956175
AL357213	Hs.513102	SCAND2	Transmembrane protein 48	AL354613	4706	175	2196	174	2022	2510	32	0.00863465	7	0.0176768	1	0.00217865	24	0.0084181	18	0.00485699	4	0.010101	1	0.00217865	13	0.0045598
AL360145	Hs.238914	NRG4	SCAN domain containing 2	BC063836	3706	397	855	396	459	2851	30	0.0134469	3	0.0258621	1	0.00900901	26	0.0129741	19	0.00851636	1	0.00862069	1	0.00900901	17	0.00848303
AL390127	Hs.525752	KLF13	Neuregulin 4	BX538100	2231	117	227	116	111	2004	56	0.00821476	1	0.003003	2	0.0023068	53	0.00943564	34	0.00498753	0	0	0	0	34	0.00605305
AL512748	Hs.404137	KATNAL2	Kruppel-like factor 13	NM_015995	6817	334	1200	333	867	5617	6	0.00316456	1	0.00515464	5	0.00356888	0	0	6	0.00316456	1	0.00515464	3	0.00214133	2	0.00664452
AL518159	Hs.164853	UBE2E1	Katanin p60 subunit A-like 2	NM_031303	1896	195	1595	194	1401	301	15	0.010142	1	0.00574713	7	0.0120275	7	0.00968188	8	0.00540906	1	0.00574713	3	0.00515464	4	0.0055325
AL520675	Hs.351474	PAQR4	Ubiquitin-conjugating enzyme E2E 1 (UBC4/5 homolog, yeast)	NM_003341	1479	175	756	174	582	723	22	0.00894673	0	0	4	0.00486618	18	0.0116204	5	0.00203335	0	0	0	0	5	0.00322789
AL521713	Hs.5301	FLJ14936	Progestin and adipoQ receptor family member IV	BC033703	2459	89	910	88	822	1549	16	0.00612323	3	0.016129	3	0.00319489	10	0.00672043	11	0.00420972	2	0.0107527	0	0	9	0.00604839
AL523144	Hs.206770	ZNF297	PRP38 pre-mRNA processing factor 38 (yeast) domain containing A	NM_032864	2613	187	1125	186	939	1488	28	0.010578	2	0.0149254	17	0.00892388	9	0.0148026	15	0.00566679	3	0.0223881	7	0.00367454	5	0.00822368
AL523380	Hs.31016	M96	Zinc finger protein 297	NM_005453	2647	135	2039	134	1905	608	14	0.00528701	2	0.00823045	6	0.003367	6	0.00963082	8	0.00302115	1	0.00411523	3	0.0016835	4	0.00642055
AL523860	Hs.9235	NME4	Metal response element binding transcription factor 2	AJ010014	2648	244	2025	243	1782	623	9	0.00849858	0	0	3	0.00531915	6	0.012931	0	0	0	0	0	0	0	0
AL533334	Hs.43297	MTPN	Non-metastatic cells 4, protein expressed in	NM_005009	1059	32	595	31	564	464	49	0.0129973	5	0.0219298	4	0.0112045	40	0.0125589	32	0.00848806	4	0.0175439	3	0.00840336	25	0.00784929
AL548363	Hs.467662	ITGB1BP1	Myotrophin	NM_145808	3770	229	585	228	357	3185	8	0.00561403	1	0.00591716	2	0.00331675	5	0.00765697	6	0.00421053	1	0.00591716	1	0.00165837	4	0.00612557
AL548941	Hs.83286	KDELC2	Integrin beta 1 binding protein 1	NM_004763	1425	170	772	169	603	653	43	0.00983082	2	0.00660066	13	0.00958702	28	0.0103131	22	0.00502972	1	0.00330033	8	0.0058997	13	0.00478821
AL550875	Hs.567779	C7orf28B	KDEL (Lys-Asp-Glu-Leu) containing 2	AY358616	4374	304	1659	303	1356	2715	14	0.00783875	0	0	13	0.0089717	1	0.00328947	6	0.00335946	0	0	6	0.00414079	0	0
AL558164	Hs.351335	FLJ10922	Chromosome 7 open reading frame 28B	NM_198097	1786	34	1482	33	1449	304	19	0.00838852	0	0	8	0.0057971	11	0.0125571	8	0.00353201	0	0	3	0.00217391	5	0.00570776
AL558875	Hs.355934	SFPQ	Hypothetical protein FLJ10922	NM_018273	2265	10	1389	9	1380	876	29	0.00944318	2	0.0235294	12	0.00564972	15	0.0174014	16	0.00521003	2	0.0235294	4	0.00188324	10	0.0116009
AL561296	Hs.194333	E2F2	Splicing factor proline/glutamine-rich (polypyrimidine tract binding protein associated)	NM_005066	3071	86	2209	85	2124	862	56	0.0106201	1	0.00233645	7	0.00532725	48	0.0135939	33	0.0062583	1	0.00233645	3	0.00228311	29	0.00821297
AL561657	Hs.252967		E2F transcription factor 2	NM_004091	5273	429	1742	428	1314	3531	1385	0.0108931	939	0.0105566	9	0.00944386	437	0.0117337	732	0.00575721	493	0.0055425	3	0.00314795	236	0.00633676
AL561930	Hs.25300	PI4KII	Chromosome 1 open reading frame 144	AJ295987	3429	2	421	1	420	3008	49	0.0117085	0	0	11	0.00763889	38	0.0141369	25	0.00597372	0	0	7	0.00486111	18	0.00669643
AL562950	Hs.71040	AP1M1	Phosphatidylinositol 4-kinase type II	NM_018425	4185	58	1497	57	1440	2688	17	0.00735612			6	0.00428265	11	0.0120879	9	0.00389442			4	0.0028551	5	0.00549451
AL565516	Hs.388400	PANK3	Adaptor-related protein complex 1, mu 1 subunit	AB209808	2311	1	1401	0	1401	910	32	0.00952664	2	0.00666667	8	0.00718778	22	0.0113052	18	0.00535874	1	0.00333333	1	0.000898473	16	0.00822199
AL565563	Hs.128096	ZMYND19	Solute carrier family 2 (facilitated glucose transporter), member 3 pseudogene 1	NM_024594	3359	301	1413	300	1113	1946	4	0.00290065	1	0.00434783	0	0	3	0.00645161	3	0.00217549	0	0	1	0.00146199	2	0.00430107
AL565741	Hs.482976	LOC90355	Zinc finger, MYND-type containing 19	AJ298882	1379	231	914	230	684	465	33	0.0108983	3	0.0111524	6	0.00966184	24	0.0112254	24	0.00792602	3	0.0111524	4	0.00644122	17	0.00795136
AL565767	Hs.501309		Hypothetical gene supported by AF038182; BC009203	BC009203	3028	270	890	269	621	2138	1039	0.00963661	1005	0.00966671	25	0.00817795	9	0.0113065	492	0.00456324	472	0.00453999	17	0.00556101	3	0.00376884
AL567411	Hs.500015	CDK5R1	Cold inducible RNA binding protein	AK128423	3111	85	492	84	408	2619	45	0.0116099	1	0.00440529	10	0.0108225	34	0.0124771	29	0.00748194	1	0.00440529	4	0.004329	24	0.00880734
AL567431	Hs.308074	C9orf5	Cyclin-dependent kinase 5, regulatory subunit 1 (p35)	BC030792	3876	228	1151	227	924	2725	89	0.0111097	0	0	34	0.0124269	55	0.0104902	46	0.0057421	0	0	12	0.00438597	34	0.00648484
AL567808	Hs.376810	ZNF23	Chromosome 9 open reading frame 5	AF153415	8011	33	2768	32	2736	5243	46	0.00883766	35	0.0130354	7	0.00373932	4	0.00617284	32	0.00614794	26	0.00968343	4	0.00213675	2	0.00308642
AL568982	Hs.472027	CDS2	Zinc finger protein 23 (KOX 16)	BX537507	5205	2686	4557	2685	1872	648	27	0.00995942	0	0	15	0.0112108	12	0.0107623	16	0.00590188	1	0.00387597	7	0.00523169	8	0.00717489
AL570294	Hs.154163	HRMT1L1	CDP-diacylglycerol synthase (phosphatidate cytidylyltransferase) 2	Y16521	2711	259	1596	258	1338	1115	9	0.00400178	0	0	6	0.0046083	3	0.00473934	4	0.00177857	0	0	3	0.00230415	1	0.00157978
AL574435	Hs.272011		HMT1 hnRNP methyltransferase-like 1 (S. cerevisiae)	NM_206962	2249	315	1616	314	1302	633	19	0.0101118	0	0	8	0.00862999	11	0.0118791	10	0.00532198	0	0	4	0.004315	6	0.00647948
AL575509	Hs.517296	ETS2	UDP-Gal:betaGlcNAc beta 1,4- galactosyltransferase, polypeptide 1	NM_001497	4080	73	1269	72	1197	2811	35	0.00953159	2	0.0102041	11	0.00780142	22	0.0106486	22	0.00599128	1	0.00510204	4	0.00283688	17	0.00822846
AL576924	Hs.109520	C13orf9	V-ets erythroblastosis virus E26 oncogene homolog 2 (avian)	NM_005239	3672	197	1606	196	1410	2066	62	0.0139201	55	0.0169544	4	0.00592593	3	0.00560748	41	0.00920521	40	0.0123305	1	0.00148148	0	0
AL577977	Hs.562648	ZNF479	Vacuolar protein sorting 36 (yeast)	AB208956	4454	3245	3919	3244	675	535	5	0.00241313	1	0.00369004	4	0.00253968	0	0	8	0.003861	2	0.00738007	5	0.0031746	1	0.00442478
AL578116	Hs.443735	2008-09-01	Zinc finger protein 479	AF277624	2072	272	1846	271	1575	226	26	0.00843334	3	0.00704225	3	0.00283286	20	0.0125156	22	0.00713591	2	0.00469484	1	0.000944287	19	0.0118899
AL583509	Hs.411138	KIAA1545	PR/SET domain containing protein 8	BC050346	3083	427	1485	426	1059	1598	32	0.00742976			13	0.00446889	19	0.0135908	15	0.0034827			2	0.000687521	13	0.009299
AL583632	Hs.422113	ZNF511	KIAA1545 protein	AB046765	4307	1	2909	0	2909	1398	10	0.00887311			6	0.00746269	4	0.0123839	5	0.00443656			2	0.00248756	3	0.00928793
AL713683	Hs.473204	C20orf174	Zinc finger protein 511	BC015139	1127	1	804	0	804	323	21	0.0108471			6	0.00970874	15	0.0113809	12	0.00619835			5	0.00809062	7	0.00531108
AL831862	Hs.372082	TNRC6B	Chromosome 20 open reading frame 174	AL713683	1936	1	618	0	618	1318	200	0.0111439	2	0.0103093	25	0.00483653	173	0.0137476	144	0.00802362	1	0.00515464	10	0.00193461	133	0.010569
AL832916	Hs.132305		Trinucleotide repeat containing 6B	NM_015088	17947	195	5363	194	5169	12584	36	0.00983069	16	0.00719748	7	0.0153509	13	0.0132248	21	0.00573457	9	0.00404858	4	0.00877193	8	0.00813835
AL833457	Hs.278733	SOS1	CDNA FLJ43972 fis, clone TESTI4017961	AK125960	3662	2224	2679	2223	456	983	34	0.00849575			34	0.00849575			22	0.00549725			22	0.00549725
AU144093	Hs.483200	SNX24	Son of sevenless homolog 1 (Drosophila)	L13857	4002	1	4002	0	4002	0	15	0.00736016	0	0	6	0.0117647	9	0.00612245	9	0.00441609	0	0	3	0.00588235	6	0.00408163
AU144104	Hs.547415	GTF2A1	Sorting nexing 24	NM_014035	2038	59	568	58	510	1470	3	0.0052356							3	0.0052356
AU144979	Hs.130949	SLC6A16	General transcription factor IIA, 1, 19/37kDa	NM_015859	1736	433	1563	432	1131	173	44	0.0145937	2	0.00990099	27	0.0136364	15	0.0180072	24	0.0079602	1	0.0049505	14	0.00707071	9	0.0108043
AU145642	Hs.567705	LOC146174	Solute carrier family 6, member 16	BC034948	3015	203	2182	202	1980	833	15	0.0108932	2	0.0075188	3	0.0108696	10	0.011976	11	0.00798838	1	0.0037594	3	0.0108696	7	0.00838323
AU145934	Hs.131915	KIAA0863	Chromosome 16 open reading frame 52	NM_173501	1377	267	542	266	276	835	54	0.00999445	3	0.00659341	32	0.00942285	19	0.0122423	36	0.00666296	1	0.0021978	17	0.00500589	18	0.0115979
AU146596	Hs.463129	KIAA0553	KIAA0863 protein	BC071589	5403	456	3851	455	3396	1552	99	0.0121996	25	0.0169147	31	0.00712153	43	0.0188266	62	0.00764017	24	0.0162382	12	0.00275672	26	0.0113835
AU146891	Hs.549050	SMAD1	KIAA0553 protein	AB011125	8115	1479	5831	1478	4353	2284	33	0.0107984	5	0.0120192	16	0.0114449	12	0.00966184	14	0.00458115	2	0.00480769	5	0.00357654	7	0.00563607
AU147278	Hs.462457	AKAP10	SMAD, mothers against DPP homolog 1 (Drosophila)	NM_005900	3056	417	1814	416	1398	1242	31	0.0105838	2	0.0145985	19	0.00955254	10	0.0124533	15	0.0051212	0	0	7	0.00351936	8	0.00996264
AU147619	Hs.516671	KRTCAP2	A kinase (PRKA) anchor protein 10	NM_007202	2929	138	2126	137	1989	803	10	0.0171821	0	0	10	0.0204499	0	0	3	0.00515464	0	0	3	0.00613497	0	0
AU149385	Hs.474479	EAF1	Keratinocyte associated protein 2	BC057233	582	36	524	35	489	58	58	0.0123273	5	0.0117647	4	0.00495663	49	0.0141088	30	0.0063762	1	0.00235294	1	0.00123916	28	0.00806219
AU149465	Hs.505136	IPO8	ELL associated factor 1	NM_033083	4705	426	1232	425	807	3473	53	0.0102356	0	0	23	0.007386	30	0.0158395	36	0.00695249	0	0	15	0.00481696	21	0.0110876
AU149663	Hs.369606	CPSF6	Importin 8	NM_006390	5178	171	3284	170	3114	1894	29	0.00846468	0	0	12	0.00724638	17	0.00979263	18	0.00525394	0	0	6	0.00362319	12	0.00691244
AU150065	Hs.148584	LOC51333	Cleavage and polyadenylation specific factor 6, 68kDa	NM_007007	3426	35	1690	34	1656	1736	3	0.0015715	0	0	2	0.00241546	1	0.000949668	3	0.0015715	0	0	0	0	3	0.002849
AU150728	Hs.460645	ZNF267	Mesenchymal stem cell protein DSC43	AF242768	1909	29	856	28	828	1053	22	0.00686428	2	0.0150376	12	0.00537634	8	0.00952381	12	0.00374415	0	0	7	0.0031362	5	0.00595238
AU151106	Hs.388087	ZCSL2	Zinc finger protein 267	NM_003414	3205	134	2365	133	2232	840	5	0.00910747	0	0	2	0.00803213	3	0.0107914	1	0.00182149	0	0	0	0	1	0.00359712
AU151157	Hs.490512	LOC155060	Zinc finger, CSL-type containing 2	NM_206831	549	23	271	22	249	278	12	0.00417246	1	0.00613497	4	0.00472813	7	0.00374933	5	0.00173853	0	0	1	0.00118203	4	0.00214248
AU151331	Hs.132359	LNX2	Hypothetical protein LOC155060	AK131504	2876	164	1009	163	846	1867	48	0.0101738	1	0.00724638	15	0.00723589	32	0.0127643	26	0.00551081	0	0	5	0.00241196	21	0.00837655
AU151875	Hs.84928		Ligand of numb-protein X 2	BC036755	4718	139	2211	138	2073	2507	1284	0.0103548	1128	0.010272	99	0.00999697	57	0.0133022	674	0.00543544	593	0.00540009	59	0.00595779	22	0.00513419
AU152993	Hs.23648	LSM11	Nuclear transcription factor Y, beta	NM_006166	3482	202	825	201	624	2657	29	0.00972502			8	0.00753296	21	0.0109375	15	0.00503018			1	0.00094162	14	0.00729167
AU153866	Hs.134587	GNAI1	LSM11, U7 small nuclear RNA associated	BC051353	2982	1	1062	0	1062	1920	30	0.00891001	3	0.00892857	6	0.0056338	21	0.0106816	21	0.00623701	1	0.00297619	4	0.00375587	16	0.00813835
AU155661	Hs.339735		Guanine nucleotide binding protein (G protein), alpha inhibiting activity polypeptide 1	BC026326	3367	337	1401	336	1065	1966	1621	0.0106619							892	0.00586699
AU157109	Hs.501140	KIAA1598	Cullin 4A	NM_001008895	3797	12	2291	11	2280	1506	27	0.00790167	4	0.0138889	5	0.00364697	18	0.0102389	13	0.00380451	4	0.0138889	2	0.00145879	7	0.0039818
AU157543	Hs.44439	SOCS6	KIAA1598	NM_018330	3417	289	1659	288	1371	1758	25	0.00943396	0	0	13	0.00808458	12	0.0140845	13	0.00490566	0	0	6	0.00373134	7	0.00821596
AU157932	Hs.151220	KIAA0992	Suppressor of cytokine signaling 6	NM_004232	2650	191	1798	190	1608	852	41	0.00710203	2	0.00947867	20	0.00602228	19	0.00847836	20	0.0034644	0	0	9	0.00271003	11	0.00490852
AU158463	Hs.412093	LOC196996	Palladin, cytoskeletal associated protein	NM_016081	5773	212	3532	211	3321	2241	48	0.0143713			18	0.0169332	30	0.0131752	26	0.00778443			7	0.00658514	19	0.00834431
AU158601	Hs.436847	MGC21688	GRAM domain containing 2	BC038451	3340	1	1063	0	1063	2277	42	0.011413	16	0.0117302	10	0.00992064	16	0.0122324	26	0.00706522	8	0.0058651	8	0.00793651	10	0.00764526
AU159543	Hs.105399	SRISNF2L	Hypothetical protein MGC21688	AY358435	3680	1365	2372	1364	1008	1308	31	0.00715605			31	0.00745551	0	0	12	0.00277008			12	0.002886	0	0
AV681975	Hs.487648	SNX13	KIAA0809 protein	AB018352	4332	1	4158	0	4158	174	37	0.00890065	2	0.00995025	22	0.00765484	13	0.0120148	22	0.00529228	1	0.00497512	13	0.00452331	8	0.00739372
AV690866	Hs.380877	SGKL	Sorting nexin 13	NM_015132	4157	202	3075	201	2874	1082	44	0.0105897	2	0.00934579	15	0.0100604	27	0.0110204	31	0.00746089	2	0.00934579	12	0.00804829	17	0.00693878
AV694732	Hs.102914	CUL4B	Serum/glucocorticoid regulated kinase-like	NM_013257	4155	215	1705	214	1491	2450	68	0.0131681	13	0.0412698	22	0.00818452	33	0.0152707	40	0.00774593	5	0.015873	12	0.00446429	23	0.0106432
AV699744	Hs.8118	KIAA0650	Cullin 4B	BX537787	5164	316	3003	315	2688	2161	48	0.00959424			19	0.0074539	29	0.0118174	29	0.00579652			12	0.00470773	17	0.00692746
AV700696	Hs.525462	C1orf41	Structural maintenance of chromosomes flexible hinge domain containing 1	AB014550	5003	1	2549	0	2549	2454	4	0.00631912	0	0	3	0.00689655	1	0.00819672	2	0.00315956	0	0	2	0.0045977	0	0
AV700969	Hs.117929		Chromosome 1 open reading frame 41	BC005245	633	77	511	76	435	122	9	0.00842697	3	0.0164835	2	0.0111111	4	0.00566572	5	0.00468165	1	0.00549451	0	0	4	0.00566572
AV701292	Hs.374446	ARHGAP23	Hypothetical LOC401397	BC107860	1068	183	362	182	180	706	18	0.00738916			17	0.00769928	1	0.00438597	6	0.00246305			6	0.00271739	0	0
AV705516	Hs.3353	G3BP	Rho GTPase activating protein 23	AB040934	2436	1	2208	0	2208	228	30	0.0105079	2	0.0116959	9	0.00642398	19	0.014809	24	0.0084063	2	0.0116959	6	0.00428265	16	0.0124708
AV708945	Hs.389181	CATSPER2	Ras-GTPase-activating protein SH3-domain-binding protein	NM_005754	2855	172	1572	171	1401	1283	30	0.0154004	1	0.00465116	28	0.0175769	1	0.00714286	16	0.00821355	0	0	16	0.0100439	0	0
AV712602	Hs.477367	PTPLB	Cation channel, sperm associated 2	NM_172095	1948	216	1808	215	1593	140	55	0.0128026	2	0.0123457	14	0.0183007	39	0.0115761	33	0.00768156	2	0.0123457	4	0.00522876	27	0.00801425
AV712912	Hs.82933	AD-020	Protein tyrosine phosphatase-like (proline instead of catalytic arginine), member b	NM_198402	4296	163	927	162	765	3369	38	0.0135957	2	0.0165289	2	0.00888889	34	0.0138832	24	0.00858676	0	0	1	0.00444444	23	0.00939159
AV713913	Hs.226780	OSTM1	Chromosome 1 open reading frame 119	BC066918	2795	122	346	121	225	2449	55	0.0123125	0	0	9	0.00895522	46	0.0136256	33	0.00738751	0	0	4	0.0039801	29	0.00859005
AV715993	Hs.291079	HBLD1	Osteopetrosis associated transmembrane protein 1	NM_014028	4467	87	1091	86	1005	3376	8	0.00835946	0	0	1	0.00215054	7	0.0145228	7	0.00731452	0	0	2	0.00430107	5	0.0103734
AV724107	Hs.102471	PHACTR2	HESB like domain containing 1	NM_194279	957	11	475	10	465	482	50	0.0115794	0	0	14	0.00733753	36	0.0152156	21	0.00486336	0	0	3	0.00157233	18	0.00760778
AV724266	Hs.525163	ANKRD10	Phosphatase and actin regulator 2	AB014580	4318	45	1952	44	1908	2366	24	0.00956556	1	0.00740741	6	0.00475059	17	0.0153015	19	0.00757274	0	0	3	0.0023753	16	0.0144014
AV724329	Hs.26612	PGM2L1	Ankyrin repeat domain 10	AK000100	2509	136	1398	135	1263	1111	80	0.00939077	3	0.0101351	14	0.00749064	63	0.00991501	54	0.00633877	1	0.00337838	6	0.00321027	47	0.00739691
AV727336	Hs.173705	LOC401152	Phosphoglucomutase 2-like 1	NM_173582	8519	297	2165	296	1869	6354	12	0.00816882	0	0	2	0.00995025	10	0.00856898	7	0.00476515	0	0	3	0.0149254	4	0.00342759
AV734839	Hs.85603	DRCTNNB1A	HCV F-transactivated protein 1	NM_001001701	1469	102	302	101	201	1167	37	0.00981953	0	0	13	0.0083014	24	0.0121889	28	0.007431	0	0	9	0.00574713	19	0.00964957
AV734843	Hs.118183	FLJ22833	Down-regulated by Ctnnb1, a	NM_032581	3768	234	1799	233	1566	1969	30	0.00989446	10	0.0208768	4	0.00987654	16	0.00744879	26	0.0085752	7	0.0146138	1	0.00246914	18	0.00837989
AW003222	Hs.31845	ASB7	Hypothetical protein FLJ22833	AK026486	3032	480	884	479	405	2148	26	0.00988593	6	0.00870827	4	0.00417973	16	0.0162602	18	0.00684411	3	0.00435414	5	0.00522466	10	0.0101626
AW003297	Hs.496222	RALGPS2	Ankyrin repeat and SOCS box-containing 7	NM_198243	2630	690	1646	689	957	984	14	0.00569569	4	0.0117302	8	0.00456621	2	0.00547945	4	0.00162734	0	0	4	0.00228311	0	0
AW003367	Hs.21902	ZDHHC23	Ral GEF with PH domain and SH3 binding motif 2	BC047391	2458	342	2093	341	1752	365	55	0.0104127	3	0.0217391	3	0.00735294	49	0.0103463	29	0.00549034	0	0	0	0	29	0.00612331
AW003997	Hs.444986	METAP2	Zinc finger, DHHC-type containing 23	AK127260	5282	139	546	138	408	4736	10	0.00524109	1	0.0294118	3	0.00208768	6	0.01373	8	0.00419287	1	0.0294118	3	0.00208768	4	0.00915332
AW007137	Hs.485915	C6orf166	Methionyl aminopeptidase 2	NM_006838	1908	35	1471	34	1437	437	16	0.010688	7	0.0133588	5	0.00816993	4	0.0110803	5	0.00334001	0	0	3	0.00490196	2	0.00554017
AW007189	Hs.148988	KIAA1688	Chromosome 6 open reading frame 166	BC003042	1497	525	1136	524	612	361	35	0.00680008	0	0	19	0.00568012	16	0.0128721	15	0.00291432	0	0	3	0.000896861	12	0.00965406
AW008976	Hs.369091	SNX25	KIAA1688 protein	NM_025251	5147	560	3904	559	3345	1243	25	0.0077232	2	0.010582	17	0.00673801	6	0.0114286	13	0.00401606	1	0.005291	9	0.00356718	3	0.00571429
AW016336	Hs.554771	RAD52	Sorting nexin 25	NM_031953	3237	190	2712	189	2523	525	30	0.00965872	1	0.00900901	0	0	29	0.0112621	20	0.00643915	1	0.00900901	0	0	19	0.00737864
AW024335	Hs.112058	SIVA	RAD52 homolog (S. cerevisiae)	NM_134423	3106	112	531	111	420	2575	51	0.012304			5	0.00998004	46	0.0126235	27	0.00651387			2	0.00399202	25	0.00686059
AW025602	Hs.162125	GLIS3	CD27-binding (Siva) protein	AK128704	4145	1	501	0	501	3644	74	0.0140765			15	0.0134529	59	0.0142443	42	0.00798935			8	0.00717489	34	0.0082086
AW028100	Hs.343873	MTMR7	GLIS family zinc finger 3	AB209404	5257	1	1115	0	1115	4142	42	0.0108136	0	0	12	0.00605144	30	0.0160944	23	0.00592173	0	0	7	0.00353001	16	0.00858369
AW028485	Hs.26136	MGC14156	Myotubularin related protein 7	NM_004686	3884	38	2020	37	1983	1864	16	0.0121581	1	0.00193798	7	0.0324074	8	0.0136986	10	0.00759878	1	0.00193798	3	0.0138889	6	0.010274
AW051361	Hs.490551	UBAP2L	Phosphatidylinositol glycan class Y	AB206972	1316	517	732	516	216	584	48	0.0123425	1	0.0204082	32	0.00980392	15	0.0260417	26	0.00668552	0	0	13	0.00398284	13	0.0225694
AW051603	Hs.258272	BDP1	Ubiquitin associated protein 2-like	NM_014847	3889	50	3313	49	3264	576	80	0.0073944			42	0.00532657	38	0.0129516	52	0.00480636			25	0.00317058	27	0.00920245
AW057781	Hs.401929	RPL10	B double prime 1, subunit of RNA polymerase III transcription initiation factor IIIB	AB051476	10819	1	7885	0	7885	2934	21	0.00959781	1	0.0243902	3	0.00465116	17	0.0113182	16	0.00731261	1	0.0243902	2	0.00310078	13	0.00865513
AW058617	Hs.159430	FNDC3B	Ribosomal protein L10	NM_006013	2188	42	686	41	645	1502	78	0.0113142	0	0	26	0.00719225	52	0.016139	48	0.00696258	0	0	8	0.002213	40	0.0124146
AW069290	Hs.168799	METTL3	Fibronectin type III domain containing 3B	NM_022763	6894	58	3672	57	3615	3222	9	0.00459418	0	0	8	0.00458979	1	0.00769231	6	0.00306279	1	0.0116279	4	0.00229489	1	0.00769231
AW080196	Hs.546412	MGC16824	Methyltransferase like 3	NM_019852	1959	87	1829	86	1743	130	32	0.00886181	0	0	23	0.00795297	9	0.0135542	22	0.00609249	0	0	17	0.00587828	5	0.00753012
AW082836	Hs.105448	WNK4	Esophageal cancer associated protein	BC050464	3611	56	2947	55	2892	664	51	0.012298	1	0.047619	47	0.0125938	3	0.00761421	24	0.00578732	1	0.047619	22	0.00589496	1	0.00253807
AW105337	Hs.71941	MGC15677	WNK lysine deficient protein kinase 4	NM_032387	4147	22	3753	21	3732	394	6	0.00584795	0	0	3	0.0070922	3	0.00502513	1	0.000974659	0	0	0	0	1	0.00167504
AW131553	Hs.11637	C21orf86	Hypothetical protein MGC15677	NM_032878	1026	7	429	6	423	597	7	0.00593723	0	0	7	0.0140562	0	0	3	0.00254453	0	0	3	0.0060241	0	0
AW136120	Hs.531089	PSMA3	Chromosome 21 open reading frame 86	AF426264	1179	596	1093	595	498	86	5	0.0052687	0	0	3	0.00390625	2	0.0148148	3	0.00316122	0	0	1	0.00130208	2	0.0148148
AW138704	Hs.288304	MGC33371	Proteasome (prosome, macropain) subunit, alpha type, 3	NM_002788	949	47	814	46	768	135	35	0.0090486	0	0	2	0.002849	33	0.0109199	28	0.00723888	0	0	2	0.002849	26	0.00860357
AW138815	Hs.432945	ANKRD9	Family with sequence similarity 76, member B	BC028727	3868	145	846	144	702	3022	7	0.00430504	3	0.00502513	4	0.00419287	0	0	3	0.00184502	2	0.00335008	1	0.00104822	0	0
AW139300	Hs.224616	EDEM1	Ankyrin repeat domain 9	NM_152326	1626	598	1551	597	954	75	79	0.0130105	0	0	16	0.00810537	63	0.0155941	55	0.00905797	0	0	8	0.00405269	47	0.0116337
AW149364	Hs.285197	SRPK2	3-hydroxybutyrate dehydrogenase, type 1	NM_203314	3546	403	1434	402	1032	2112	30	0.00801068	1	0.00534759	9	0.00436681	20	0.0133601	22	0.0058745	2	0.0106952	5	0.00242601	15	0.01002
AW150720	Hs.244940	RDH10	ER degradation enhancer, mannosidase alpha-like 1	NM_014674	6072	59	2032	58	1974	4040	30	0.0109051	1	0.00531915	7	0.00682261	22	0.0143136	12	0.00436205	0	0	3	0.00292398	9	0.00585556
AW167553	Hs.191987	UBE2J2	SFRS protein kinase 2	U88666	3745	188	2248	187	2061	1497	30	0.00853	1	0.0119048	10	0.0185185	19	0.00656758	15	0.004265	0	0	4	0.00740741	11	0.00380228
AW170015	Hs.292419	PLCXD2	Retinol dehydrogenase 10 (all-trans)	BC067131	2751	189	1214	188	1026	1537	20	0.00969932	4	0.00701754	12	0.0131148	4	0.00693241	7	0.00339476	2	0.00350877	4	0.00437158	1	0.0017331
AW182455	Hs.397062	SFXN4	Ubiquitin-conjugating enzyme E2, J2 (UBC6 homolog, yeast)	AK125883	3517	85	624	84	540	2893	13	0.00871314	0	0	12	0.0130719	1	0.00189036	4	0.00268096	0	0	3	0.00326797	1	0.00189036
AW182575	Hs.252543	IKIP	Phosphatidylinositol-specific phospholipase C, X domain containing 2	AK056141	2062	571	1485	570	915	577	22	0.00749574	2	0.0181818	3	0.0026455	17	0.0100532	9	0.00306644	0	0	0	0	9	0.0053223
AW190070	Hs.506759	ATP2A2	Sideroflexin 4	NM_178867	1492	46	963	45	918	529	39	0.00927467	0	0	23	0.00735059	16	0.0175246	19	0.00451843	0	0	7	0.00223714	12	0.0131435
AW193698	Hs.482390	TGFBR3	IKK interacting protein	AJ539425	2935	111	1244	110	1134	1691	39	0.00926806	2	0.00574713	25	0.00980392	12	0.00916031	25	0.00594106	1	0.00287356	17	0.00666667	7	0.00534351
AW194543	Hs.234573	LOC220594	ATPase, Ca++ transporting, cardiac muscle, slow twitch 2	NM_170665	4205	164	3292	163	3129	913	49	0.0111036	23	0.0185334	4	0.00375587	22	0.0104414	34	0.00770451	14	0.0112812	2	0.00187793	18	0.00854295
AW195800	Hs.50678	USP45	Transforming growth factor, beta receptor III (betaglycan, 300kDa)	L07594	4208	349	2898	348	2550	1310	51	0.00957207	3	0.00541516	12	0.00808081	36	0.0109456	34	0.00638138	2	0.00361011	7	0.0047138	25	0.00760109
AW205418	Hs.495097	KIAA2025	TL132 protein	AJ012755	4413	1242	2306	1241	1065	2107	51	0.00967191			22	0.00660661	29	0.0149254	31	0.00587901			5	0.0015015	26	0.0133814
AW205632	Hs.408073	RPS6	Ubiquitin specific protease 45	AL713747	5328	555	2039	554	1485	3289	7	0.00813008	1	0.0222222	6	0.008	0	0	4	0.00464576	1	0.0222222	3	0.004	0	0
AW241779	Hs.180312	MRPS16	Roquin	AB095945	5273	1	3330	0	3330	1943	30	0.0113165	2	0.00947867	5	0.0120773	23	0.0113524	21	0.00792154	2	0.00947867	3	0.00724638	16	0.00789733
AW242297	Hs.486548	MAP7	Ribosomal protein S6	BC027620	861	46	795	45	750	66	34	0.00846192	2	0.00813008	12	0.00533333	20	0.0131406	23	0.00572424	0	0	3	0.00133333	20	0.0131406
AW242981	Hs.97627	PP35	Mitochondrial ribosomal protein S16	NM_016065	2651	212	625	211	414	2026	9	0.00399645	1	0.003003	3	0.00314465	5	0.00518135	6	0.0026643	1	0.003003	1	0.00104822	4	0.00414508
AW245401	Hs.515432	DEDD2	Microtubule-associated protein 7	NM_003980	4018	247	2496	246	2250	1522	17	0.0084493	1	0.0120482	3	0.00310559	13	0.0134995	7	0.00347913	0	0	2	0.00207039	5	0.00519211
AW245631	Hs.437153	MONDOA	Dihydrouridine synthase 4-like (S. cerevisiae)	NM_181581	2252	334	1287	333	954	965	47	0.0107478	2	0.0131579	10	0.00632511	35	0.0132576	21	0.0048022	1	0.00657895	5	0.00316256	15	0.00568182
AW249678	Hs.42949	HES6	Death effector domain containing 2	AY125488	2012	84	1049	83	966	963	6	0.00375	1	0.0075188	2	0.00310078	3	0.00364964	3	0.001875	0	0	2	0.00310078	1	0.00121655
AW262311	Hs.519523	SERPINB6	MLX interacting protein	AF245480	4373	153	1733	152	1581	2640	19	0.0114114	4	0.0106383	14	0.0123784	1	0.00632911	11	0.00660661	1	0.00265957	8	0.00707339	2	0.0126582
AW262867	Hs.284491	PDXK	Hairy and enhancer of split 6 (Drosophila)	AK075040	1600	134	778	133	645	822	74	0.0100271	0	0	3	0.00319489	71	0.0113727	38	0.00514905	0	0	0	0	38	0.00608682
AW269834	Hs.527119	PDE7A	Serine (or cysteine) proteinase inhibitor, clade B (ovalbumin), member 6	NM_004568	1665	377	1507	376	1131	158	30	0.0100334			9	0.00705882	21	0.0122449	16	0.00535117			5	0.00392157	11	0.00641399
AW272422	Hs.534562	FLJ31434	Pyridoxal (pyridoxine, vitamin B6) kinase	NM_003681	7380	199	1137	198	939	6243	18	0.00768902	1	0.00347222	4	0.00564972	13	0.00966543	8	0.00341734	0	0	1	0.00141243	7	0.00520446
AW274311	Hs.288809	BIVM	Phosphodiesterase 7A	AF332652	2990	1	1275	0	1275	1715	35	0.00907441	4	0.00589102	14	0.00925926	17	0.0102041	17	0.00440757	2	0.00294551	2	0.00132275	13	0.00780312
AW276572	Hs.438794	SBF2	Mannosidase, endo-alpha-like	AK055996	2341	289	996	288	708	1345	73	0.0098582	1	0.00961539	52	0.00936937	20	0.011422	37	0.00499662	0	0	25	0.0045045	12	0.00685323
AW291054	Hs.515493	FKRP	Basic, immunoglobulin-like variable motif containing	NM_017693	3857	680	2191	679	1512	1666	26	0.00779143	2	0.00701754	9	0.00604839	15	0.00959079	7	0.00209769	2	0.00701754	1	0.000672043	4	0.00255755
AW291388			SET binding factor 2	AY234241	7405	105	5654	104	5550	1751	7	0.0139442							3	0.0059761
AW292751	Hs.32099	WHSC1L1	Fukutin related protein	NM_024301	3337	286	1773	285	1488	1564	42	0.00773338	5	0.00965251	28	0.0064905	9	0.015025	28	0.00515559	3	0.00579151	18	0.00417246	7	0.0116861
AW294894	Hs.369368	FLJ21924	Pygopus homolog 2 (Drosophila)	NM_138300	3227	207	1427	206	1221	1800	51	0.010095	3	0.00842697	42	0.0106383	6	0.00802139	22	0.00435471	1	0.00280899	17	0.00430598	4	0.00534759
AW300598	Hs.13854	TA-PP2C	Wolf-Hirschhorn syndrome candidate 1-like 1	AF332469	5431	519	4832	518	4314	599	37	0.00987193	3	0.0131579	2	0.00218579	32	0.0122841	19	0.00506937	0	0	1	0.0010929	18	0.00690979
AW337510	Hs.433419	COX4I1	Hypothetical protein FLJ21924	AK126023	5052	357	4304	356	3948	748	19	0.00818613	2	0.0151515	1	0.00396825	16	0.0082602	12	0.00517018	1	0.00757576	1	0.00396825	10	0.00516262
AW340955	Hs.507433	ZNF198	T-cell activation protein phosphatase 2C	AF385435	3748	229	1143	228	915	2605	52	0.00996741	2	0.00671141	37	0.00895017	13	0.0165605	25	0.00479203	1	0.0033557	16	0.00387034	8	0.0101911
AW341649	Hs.492261	TP53INP1	Cytochrome c oxidase subunit IV isoform 1	BC047869	2321	133	384	132	252	1937	96	0.0170667	4	0.011236	8	0.0161616	84	0.0175953	61	0.0108444	0	0	3	0.00606061	58	0.0121491
AW361702	Hs.440604	PSMD7	Zinc finger protein 198	NM_003453	5217	299	4432	298	4134	785	8	0.00476758	0	0	1	0.00102564	7	0.0122592	6	0.00357568	0	0	1	0.00102564	5	0.00875657
AW367571	Hs.438673	LOC338692	Tumor protein p53 inducible nuclear protein 1	AF409114	5625	357	851	356	495	4774	19	0.00856242	5	0.00978474	12	0.00770713	2	0.013245	5	0.00225327	1	0.00195695	4	0.00256904	0	0
AW409794	Hs.504670	KIAA1238	Proteasome (prosome, macropain) 26S subunit, non-ATPase, 7 (Mov34 homolog)	NM_002811	1678	133	1107	132	975	571	75	0.0139069	17	0.0223979	8	0.00651997	50	0.0146757	48	0.00890043	7	0.00922266	3	0.00244499	38	0.0111535
AW452357	Hs.27373	LOC400451	Ankyrin repeat domain 13 family, member D	AK124721	2219	512	2068	511	1557	151	35	0.0133741	0	0	3	0.00632911	32	0.015992	19	0.00726022	0	0	0	0	19	0.00949525
AW471220	Hs.406096	ZA20D2	Family with sequence similarity 80, member B	AB033064	5393	760	1986	759	1227	3407	23	0.00948454	5	0.0173611	0	0	18	0.0120401	15	0.00618557	1	0.00347222	1	0.00155763	13	0.00869565
AW512173	Hs.516632	DNAJC10	Hypothetical gene supported by AK075564; BC060873	NM_207446	2617	143	616	142	474	2001	47	0.00966879			19	0.00798655	28	0.0112812	40	0.00822876			16	0.00672551	24	0.00966962
AW513477	Hs.428360	KIAA1982	Zinc finger, A20 domain containing 2	NM_006007	2425	289	930	288	642	1495	10	0.00222123	1	0.0204082	3	0.00236407	6	0.00188442	6	0.00133274	0	0	1	0.000788022	5	0.00157035
AW514564	Hs.220864	CHD2	DnaJ (Hsp40) homolog, subfamily C, member 10	AL832646	4861	1	2379	0	2379	2482	71	0.00914477	14	0.019802	21	0.00402299	36	0.0195972	47	0.00605358	11	0.0155587	11	0.00210728	25	0.0136091
AW514857	Hs.127358	CNOT6L	KIAA1982 protein	NM_133474	4502	50	1318	49	1269	3184	45	0.00995355			6	0.00572519	39	0.0112295	35	0.00774165			2	0.0019084	33	0.00950187
AW594320	Hs.524331	OVOS2	Chromodomain helicase DNA binding protein 2	NM_001271	7764	708	5927	707	5220	1837	14	0.0115798	5	0.015674	3	0.0104167	6	0.00996678	11	0.00909843	4	0.0125392	2	0.00694444	5	0.00830565
AW611729	Hs.14347	C15orf25	CCR4-NOT transcription complex, subunit 6-like	AL133112	4521	1	1048	0	1048	3473	23	0.00806452	2	0.00638978	5	0.0117371	16	0.00757217	18	0.00631136	1	0.00319489	2	0.00469484	15	0.00709891
AW613387	Hs.546251	ECGF1	Ovostatin 2	BC046190	1209	320	607	319	288	602	8	0.00465658	0	0	3	0.00632911	5	0.0041425	0	0	0	0	0	0	0	0
AW614435	Hs.78601		Centrosomal protein 27kDa	AK022939	2852	314	739	313	426	2113	1498	0.0103262	1348	0.0102807	7	0.00684931	143	0.011063	808	0.0055698	734	0.00559793	5	0.00489237	69	0.00533808
AW664850	Hs.171265	MDM1	Endothelial cell growth factor 1 (platelet-derived)	NM_001014440	1718	38	511	37	474	1207	22	0.00749064	1	0.0114943	11	0.00512821	10	0.0141844	17	0.00578822	1	0.0114943	9	0.0041958	7	0.00992908
AW665278	Hs.469971	C2orf27	Uroporphyrinogen decarboxylase	NM_000374	1383	109	1212	108	1104	171	8	0.00648298	1	0.00246914	5	0.00816993	2	0.00921659	6	0.00486224	2	0.00493827	4	0.00653595	0	0
AW770245	Hs.314261	MGC21644	Mdm4, transformed 3T3 cell double minute 1, p53 binding protein (mouse)	BC028355	2937	88	2232	87	2145	705	20	0.00855066	2	0.00533333	1	0.00223714	17	0.0112063	8	0.00342027	1	0.00266667	0	0	7	0.00461437
AW779556	Hs.184523	STK38L	Chromosome 2 open reading frame 27	AF038169	1234	406	1017	405	612	217	53	0.0102297	0	0	6	0.00408163	47	0.0134209	38	0.00733449	0	0	4	0.00272109	34	0.00970874
AW961472	Hs.528699	LOC85028	Hypothetical protein MGC21644	NM_138492	2339	376	822	375	447	1517	2	0.00350877	1	0.00408163	1	0.005291	0	0	3	0.00526316	2	0.00816326	1	0.005291	0	0
AW965171	Hs.458412	TRIM52	Serine/threonine kinase 38 like	AB023182	5181	210	1679	209	1470	3502	55	0.0115814	1	0.00403226	5	0.00534188	49	0.0137447	22	0.00463255	0	0	1	0.00106838	21	0.0058906
AW967619	Hs.466117	CRSP7	Chromosome 1 open reading frame 79	AF277181	570	246	434	245	189	136	24	0.00753769	2	0.00766284	8	0.00443705	14	0.0125	13	0.00408291	1	0.00383142	1	0.000554631	11	0.00982143
AW970089	Hs.351851	NANOS1	Tripartite motif-containing 52	AB209243	4749	249	1184	248	936	3565	44	0.0095094	1	0.0116279	3	0.00341297	40	0.010923	17	0.00367409	1	0.0116279	3	0.00341297	13	0.00354997
AY034790	Hs.4859	CCNL1	Cofactor required for Sp1 transcriptional activation, subunit 7, 70kDa	NM_004831	3184	262	2064	261	1803	1120	28	0.0106667	6	0.0100167	14	0.00885515	8	0.0179775	11	0.00419048	1	0.00166945	5	0.00316256	5	0.011236
AY099509	Hs.334526	MGC14126	Nanos homolog 1 (Drosophila)	NM_199461	4627	87	965	86	879	3662	7	0.00499643	4	0.0109589	1	0.00203252	2	0.00367647	2	0.00142755	2	0.00547945	0	0	0	0
BC000145	Hs.226117	H1F0	Cyclin L1	NM_020307	2625	600	2180	599	1581	445	21	0.00930027	1	0.00228311	0	0	20	0.0161943	16	0.00708592	0	0	0	0	16	0.0129555
BC000209	Hs.149305		Hypothetical protein MGC14126	BC007827	1401	366	857	365	492	544	1089	0.0111824	1030	0.0110719	54	0.0138426	5	0.0109649	587	0.00602762	558	0.00599819	29	0.00743399	0	0
BC000232	Hs.429608	C5orf18	H1 histone family, member 0	NM_005318	2258	439	1023	438	585	1235	28	0.00933333	0	0	6	0.0105263	22	0.00914761	20	0.00666667	0	0	5	0.00877193	15	0.00623701
BC000251	Hs.445733	GSK3B	Chromosome 1 open reading frame 135	AK024326	2061	1	1074	0	1074	987	23	0.00968829	13	0.0132383	10	0.00791766	0	0	15	0.00631845	13	0.0132383	2	0.00158353	0	0
BC000325	Hs.524081	DPAGT1	Chromosome 5 open reading frame 18	BC000232	3000	26	595	25	570	2405	38	0.0176007	5	0.0119048	23	0.0187449	10	0.0195312	19	0.00880037	2	0.00476191	10	0.00814996	7	0.0136719
BC000436	Hs.511916	ENSA	Glycogen synthase kinase 3 beta	BC012760	2374	983	2245	982	1263	129	42	0.0143296	2	0.0131579	3	0.00746269	37	0.0155658	17	0.00580007	2	0.0131579	0	0	15	0.00631048
BC000638	Hs.514151	ORMDL3	Dolichyl-phosphate (UDP-N-acetylglucosamine) N-acetylglucosaminephosphotransferase 1 (GlcNAc-1-P transferase)	NM_001382	2159	421	1647	420	1227	512	19	0.00900901	1	0.00714286	3	0.00649351	15	0.00995355	13	0.00616406	0	0	3	0.00649351	10	0.0066357
BC000687	Hs.491988	TRAM1	Endosulfine alpha	NM_207043	2931	153	554	152	402	2377	39	0.0138889	0	0	19	0.0168889	20	0.0132363	26	0.00925926	0	0	13	0.0115556	13	0.00860357
BC000761	Hs.32018	SNAPAP	ORM1-like 3 (S. cerevisiae)	NM_139280	2109	141	602	140	462	1507	9	0.00881489	0	0	1	0.00243309	8	0.014733	8	0.00783545	0	0	2	0.00486618	6	0.0110497
BC000890	Hs.25489	C19orf24	Translocation associated membrane protein 1	NM_014294	2808	173	1297	172	1125	1511	5	0.00564334	2	0.00465116	3	0.0075188	0	0	3	0.00338601	1	0.00232558	2	0.00501253	0	0
BC001134	Hs.380897	FTS	SNAP-associated protein	AK024555	1021	68	478	67	411	543	24	0.0108011	1	0.00473934	10	0.0113766	13	0.0114841	12	0.00540054	1	0.00473934	4	0.00455063	7	0.00618375
BC001161	Hs.155204	ZNF174	Chromosome 19 open reading frame 24	NM_017914	886	431	829	430	399	57	15	0.00662544	8	0.0136752	3	0.00245098	4	0.00879121	9	0.00397527	6	0.0102564	0	0	3	0.00659341
BC001202	Hs.483486	JMJD1B	Fused toes homolog (mouse)	NM_001012398	2222	212	1090	211	879	1132	63	0.00922401	0	0	44	0.00832387	19	0.0141369	26	0.00380673	0	0	14	0.0026485	12	0.00892857
BC001373	Hs.513071	MESDC1	Zinc finger protein 174	NM_003450	2264	586	1809	585	1224	455	22	0.00912484	6	0.009375	4	0.00367309	12	0.0175953	9	0.00373289	1	0.0015625	0	0	8	0.0117302
BC001393	Hs.4973	C2orf24	Jumonji domain containing 1B	NM_016604	6830	201	5486	200	5286	1344	29	0.0139423	1	0.00729927	16	0.0129765	12	0.0169014	12	0.00576923	1	0.00729927	4	0.00324412	7	0.00985915
BC001698	Hs.476454	ABHD6	Mesoderm development candidate 1	AY007810	2411	641	1729	640	1089	682	18	0.00761421	1	0.00277008	9	0.00887574	8	0.00808898	11	0.00465313	2	0.00554017	3	0.00295858	6	0.00606673
BC001971	Hs.238990	CDKN1B	Chromosome 2 open reading frame 24	NM_015680	2080	138	1370	137	1233	710	26	0.0107349	9	0.0193548	2	0.00335008	15	0.0110294	17	0.00701899	5	0.0107527	0	0	12	0.00882353
BC002374	Hs.161008	KPNA1	Abhydrolase domain containing 6	AK172797	2364	362	1375	361	1014	989	36	0.0122449	0	0	10	0.00618429	26	0.0203602	18	0.00612245	0	0	5	0.00309215	13	0.0101801
BC002446	Hs.490745	DNAJB6	Cyclin-dependent kinase inhibitor 1B (p27, Kip1)	NM_004064	2422	466	1062	465	597	1360	78	0.00970874	2	0.0137931	7	0.00694444	69	0.0100276	49	0.00609908	0	0	3	0.00297619	46	0.00668508
BC002461	Hs.283454	BNIP2	Karyopherin alpha 1 (importin alpha 5)	NM_002264	2940	47	1663	46	1617	1277	18	0.00747198	1	0.00413223	3	0.0031746	14	0.0114566	10	0.0041511	1	0.00413223	0	0	9	0.00736498
BC002493	Hs.555894	TCF19	DnaJ (Hsp40) homolog, subfamily B, member 6	BC043270	3299	2419	2592	2418	174	707	19	0.00628931	1	0.0023753	8	0.00770713	10	0.00640205	10	0.00331016	2	0.00475059	2	0.00192678	6	0.00384123
BC002574	Hs.567525	RFWD3	BCL2/adenovirus E1B 19kDa interacting protein 2	BC002461	2409	243	1187	242	945	1222	44	0.0088853	0	0	11	0.00473118	33	0.0130486	25	0.00504847	0	0	3	0.00129032	22	0.00869909
BC002600	Hs.6917	MTCP1	Transcription factor 19 (SC1)	BC033086	3021	422	1459	421	1038	1562	13	0.00669069	10	0.00660066	1	0.00483092	2	0.00904977	10	0.00514668	8	0.00528053	0	0	2	0.00904977
BC002640	Hs.4187	LOC90410	Ring finger and WD repeat domain 3	NM_018124	4952	99	2423	98	2325	2529	9	0.00849057	3	0.0115385	2	0.00419287	4	0.0123839	5	0.00471698	1	0.00384615	2	0.00419287	2	0.00619195
BC002729	Hs.26006	HRMT1L6	Mature T-cell proliferation 1	NM_014221	1943	1516	1722	1515	207	221	28	0.0108653			6	0.00531915	22	0.0151829	19	0.00737291			2	0.00177305	17	0.0117322
BC002836			Intraflagellar transport 20 homolog (Chlamydomonas)	AY224601	1060	261	737	260	477	323	16	0.00695652	0	0	10	0.00628931	6	0.0114068	5	0.00217391	0	0	2	0.00125786	3	0.00570342
BC003191			HMT1 hnRNP methyltransferase-like 6 (S. cerevisiae)	AY043278	2577	1	1128	0	1128	1449	14	0.00742312	7	0.00753498	7	0.00799087	0	0	3	0.00159067	2	0.00215285	1	0.00114155	0	0
BC003393	Hs.239818	PIK3CB			2300	185	1774	184	1590	526	26	0.00809213			26	0.00809213			15	0.00466853			15	0.00466853
BC003629					1886	930	1805	929	876	81	10	0.00550661	3	0.0147059	1	0.00680272	6	0.00409556	5	0.0027533	2	0.00980392	1	0.00680272	2	0.00136519
BC003697			Phosphoinositide-3-kinase, catalytic, beta polypeptide	NM_006219	3213	1	3213	0	3213	0	14	0.00652681	2	0.00881057	0	0	12	0.00652174	11	0.00512821	3	0.0132159	0	0	8	0.00434783
BC004100	Hs.553497	PIGH			1816	205	351	204	147	1465	16	0.0114531	0	0	7	0.0123457	9	0.011465	8	0.00572656	0	0	1	0.00176367	7	0.0089172
BC004110	Hs.517544	DUSP18			2145	228	305	227	78	1840	26	0.0105519	4	0.00798403	2	0.00352734	20	0.0143266	12	0.00487013	4	0.00798403	0	0	8	0.00573066
BC004308	Hs.446311	MGC10911	Phosphatidylinositol glycan, class H	BC071849	1397	46	612	45	567	785	16	0.0113636	11	0.0167939	2	0.00542005	3	0.0078125	8	0.00568182	6	0.00916031	0	0	2	0.00520833
BC004355	Hs.9088	MGC3200	Dual specificity phosphatase 18	AF461689	2464	502	1068	501	567	1396	11	0.00923594	0	0	4	0.00608828	7	0.0163934	10	0.00839631	0	0	4	0.00608828	6	0.0140515
BC004469	Hs.476221	IHPK2	Hypothetical protein MGC10911	NM_032302	1408	656	1024	655	369	384	11	0.00607064	2	0.00809717	5	0.0039032	4	0.0140845	7	0.00386314	0	0	3	0.00234192	4	0.0140845
BC004877	Hs.3041	UNG2	Ankyrin repeat domain 34	BC004355	1191	108	764	107	657	427	16	0.00919012	0	0	1	0.00252525	15	0.0118017	11	0.00631821	0	0	1	0.00252525	10	0.00786782
BC004904	Hs.523739	NXF1	Inositol hexaphosphate kinase 2	NM_016291	1812	248	1528	247	1281	284	57	0.0139809	0	0	8	0.00720721	49	0.0166951	32	0.00784891	0	0	2	0.0018018	30	0.0102215
BC004942	Hs.131776		Uracil-DNA glycosylase 2	NM_001024592	1741	75	470	74	396	1271	9	0.010453							8	0.00929152
BC005169	Hs.471768	MGC4796	Nuclear RNA export factor 1	AB209915	4077	33	1142	32	1110	2935	62	0.0128232	0	0	12	0.00952381	50	0.0140095	28	0.00579111	0	0	5	0.00396825	23	0.00644438
BC005200	Hs.558591	ORMDL1	Hypothetical protein MGC10812	AK222838	2391	850	1969	849	1120	422	25	0.0123885	1	0.00900901	7	0.0151515	17	0.0117647	12	0.00594648	0	0	3	0.00649351	9	0.00622837
BC005230	Hs.131255	UQCRB	Serine/threonine kinase 40	AK024504	4835	7	1266	6	1260	3569	6	0.00621762	2	0.0377358	2	0.00595238	2	0.00347222	5	0.00518135	2	0.0377358	0	0	3	0.00520833
BC005231	Hs.472838	STK4	ORM1-like 1 (S. cerevisiae)	NM_016467	2018	112	573	111	462	1445	72	0.0113493	0	0	3	0.00204918	69	0.014405	40	0.00630517	0	0	0	0	40	0.00835073
BC005336	Hs.110853	GLT28D1	Ubiquinol-cytochrome c reductase binding protein	NM_006294	965	54	389	53	336	576	7	0.00515464	0	0	2	0.00401606	5	0.00605327	8	0.00589102	0	0	3	0.0060241	5	0.00605327
BC005343	Hs.525445	C14orf168	Serine/threonine kinase 4	NM_006282	6344	91	1554	90	1464	4790	11	0.00923594	0	0	0	0	11	0.0190641	10	0.00839631	1	0.00632911	0	0	9	0.0155979
BC005357	Hs.134857	MGC12458	Glycosyltransferase 28 domain containing 1	NM_018466	1358	35	532	34	498	826	49	0.012963			3	0.006	46	0.0140244	24	0.00634921			1	0.002	23	0.00701219
BC005360	Hs.330741	MGC12466	Chromosome 14 open reading frame 168	BC005343	1191	159	614	158	456	577	22	0.0108002	3	0.0182927	9	0.00769231	10	0.0142248	12	0.00589102	1	0.00609756	4	0.0034188	7	0.00995733
BC005369	Hs.444450	EGLN1	EF-hand calcium binding domain 2	AB209286	3780	1	500	0	500	3280	54	0.010459	39	0.0123574	4	0.00312256	11	0.0151515	21	0.0040674	13	0.00411914	2	0.00156128	6	0.00826446
BC005399			Zinc finger protein 670	BC005360	2037	165	1334	164	1170	703	17	0.00902335	1	0.0105263	5	0.00691563	11	0.0103189	10	0.00530786	0	0	4	0.0055325	6	0.00562852
BC005806	Hs.518197	IQCB1	Egl nine homolog 1 (C. elegans)	AF229245	5163	3157	4437	3156	1281	726	26	0.0102564	0	0	9	0.00473934	17	0.0292096	14	0.00552268	0	0	3	0.00157978	11	0.0189003
BC005980	Hs.129683	UBE2D1			1884	96	818	95	723	1066	34	0.0127389	0	0	3	0.00675676	31	0.0154845	22	0.00824279	0	0	4	0.00900901	18	0.00899101
BC005997	Hs.523932	MGC14801	IQ motif containing B1	D25278	2535	55	1953	54	1899	582	6	0.00787402	1	0.00763359	3	0.0105263	2	0.00578035	3	0.00393701	1	0.00763359	2	0.00701754	0	0
BC006006	Hs.333526	C17orf37	Ubiquitin-conjugating enzyme E2D 1 (UBC4/5 homolog, yeast)	NM_003338	2669	224	667	223	444	2002	10	0.0128041	0	0	2	0.00574713	8	0.0203562	4	0.00512164	0	0	1	0.00287356	3	0.00763359
BC006177	Hs.525629	MTA1	Chromosome 1 open reading frame 97	BC005997	762	132	416	131	285	346	18	0.00676183	0	0	13	0.00605214	5	0.00986193	8	0.00300526	0	0	4	0.0018622	4	0.00788955
BC006224	Hs.554896	MGC11257	Chromosome 17 open reading frame 37	NM_032339	781	41	388	40	348	393	21	0.00795455			0	0	21	0.00842021	9	0.00340909			0	0	9	0.00360866
BC006250	Hs.525299	BRMS1L	Metastasis associated 1	NM_004689	2662	8	2155	7	2148	507	20	0.00768049	0	0	1	0.00102881	19	0.0126162	13	0.00499232	0	0	0	0	13	0.00863214
BC006254	Hs.48348	HH114	Hypothetical protein MGC11257	BC025971	2640	1	146	0	146	2494	28	0.0107034	3	0.010989	2	0.00362319	23	0.012842	23	0.00879205	3	0.010989	1	0.00181159	19	0.0106086
BC006408	Hs.256801	ZNF493	Breast cancer metastasis-suppressor 1-like	NM_032352	2604	127	1098	126	972	1506	28	0.00641026	1	0.00961539	11	0.00527578	16	0.00734282	17	0.00389194	1	0.00961539	6	0.0028777	10	0.00458926
BC007526	Hs.496501	CXorf34	Chromosome 15 open reading frame 41	AF114263	2616	274	825	273	552	1791	32	0.00962406	5	0.00648508	17	0.0112211	10	0.00962464	18	0.00541353	3	0.00389105	9	0.00594059	6	0.00577478
BC008410	Hs.111749	PMS1	Zinc finger protein 493	AB209086	4368	105	2189	104	2085	2179	20	0.00617474	1	0.00434783	17	0.0060736	2	0.00952381	7	0.00216116	0	0	7	0.00250089	0	0
BC009786	Hs.335293		Chromosome X open reading frame 34	NM_024917	3325	772	2286	771	1515	1039	949	0.0102933	799	0.0107261	45	0.00742207	105	0.00901907	511	0.00554254	441	0.00592018	16	0.00263896	54	0.00463838
BC011923	Hs.556005	MGC20460	PMS1 postmeiotic segregation increased 1 (S. cerevisiae)	NM_000534	3239	231	3029	230	2799	210	35	0.00798722	28	0.00955305	5	0.00378788	2	0.0152672	14	0.00319489	13	0.00443535	1	0.000757576	0	0
BC012344	Hs.515215	ZNF333	DKFZP564C186 protein	BC003555	2801	33	2282	32	2250	519	54	0.0115855	0	0	10	0.00500501	44	0.0171073	26	0.0055782	0	0	1	0.000500501	25	0.00972006
BC012788	Hs.516253	LOC400960	Proline rich 8	AL137724	4382	2932	4251	2931	1320	131	32	0.0123743	11	0.0269608	5	0.0131234	16	0.00890373	14	0.00541377	1	0.00245098	5	0.0131234	8	0.00445186
BC013687			Zinc finger protein 333	AF372702	4661	92	2089	91	1998	2572	9	0.00612245	2	0.00621118	1	0.00421941	6	0.00658617	8	0.00544218	1	0.00310559	2	0.00843882	5	0.00548847
BC013944	Hs.124519	FLJ20449	Hypothetical gene supported by BC040598	AK127681	2586	409	789	408	381	1797	21	0.00978109	1	0.0769231	8	0.00625978	12	0.0140187	15	0.00698649	0	0	5	0.00391236	10	0.0116822
BC014583	Hs.330384	CORO1C			1470	323	559	322	237	911	39	0.0101881	0	0	12	0.00842105	27	0.0117035	26	0.00679206	0	0	6	0.00421053	20	0.00866927
BC015211	Hs.304362	PHF20L1	Hypothetical protein FLJ20449	AK000456	2147	14	1291	13	1278	856	38	0.00696736	2	0.00615385	11	0.00638792	25	0.00733783	16	0.00293363	0	0	8	0.00464576	8	0.00234811
BC015714	Hs.502458	BHC80	Coronin, actin binding protein, 1C	NM_014325	3828	97	1521	96	1425	2307	28	0.00758396	2	0.00519481	7	0.00367454	19	0.0135521	22	0.00595883	3	0.00779221	3	0.0015748	16	0.0114123
BC015866			PHD finger protein 20-like 1	NM_016018	5454	326	2047	325	1722	3407	6	0.00364078	2	0.0153846	2	0.0033841	2	0.0021575	1	0.000606796	0	0	0	0	1	0.00107875
BC016050	Hs.531962	Cep70	PHD finger protein 21A	NM_016621	3692	386	2290	385	1905	1402	16	0.00597461	0	0	7	0.00390189	9	0.0131195	11	0.00410754	0	0	5	0.00278707	6	0.00874636
BC016306	Hs.517368	MCM3APAS			1648	131	721	130	591	927	20	0.00786473	6	0.0123203	1	0.00271003	13	0.00770599	7	0.00275265	3	0.00616016	2	0.00542005	2	0.00118554
BC017848	Hs.149983	PEX14	Centrosomal protein 70kDa	NM_024491	2678	199	1992	198	1794	686	18	0.00929752	0	0	8	0.00705467	10	0.0126582	1	0.000516529	0	0	0	0	1	0.00126582
BC017880	Hs.436031	IREB2	MCM3 minichromosome maintenance deficient 3 (S. cerevisiae) associated protein antisense	AK001370	2543	488	856	487	369	1687	52	0.00966363			23	0.00954753	29	0.00975774	31	0.00576101			11	0.00456621	20	0.00672948
BC027448			Peroxisomal biogenesis factor 14	BC006327	1936	13	1146	12	1134	790	29	0.0126915	13	0.00999231	2	0.00775194	14	0.0192837	15	0.00656455	6	0.00461184	1	0.00387597	8	0.0110193
BC027851	Hs.44766	RP2	Iron-responsive element binding protein 2	AB209403	5381	1	2409	0	2409	2972	37	0.00970365	0	0	10	0.00949668	27	0.0104328	22	0.00576974	0	0	6	0.00569801	16	0.00618238
BC028111	Hs.128930	HIVEP1			2285	1302	1559	1301	258	726	69	0.00764967	1	0.00308642	60	0.00735835	8	0.0147601	38	0.00421286	0	0	33	0.00404709	5	0.00922509
BC028225	Hs.496098	DKFZp761A052	Retinitis pigmentosa 2 (X-linked recessive)	AJ007590	3813	173	1225	172	1053	2588	29	0.0105111	0	0	9	0.00524476	20	0.0203666	12	0.0043494	0	0	2	0.0011655	10	0.0101833
BC029395	Hs.344400		Human immunodeficiency virus type I enhancer binding protein 1	NM_002114	9020	325	8478	324	8154	542	19	0.00804063							14	0.00592467
BC029480	Hs.460785		OTU domain containing 5	NM_017602	2759	62	1777	61	1716	982	1	0.00138313	0	0	0	0	1	0.00248139	1	0.00138313	0	0	0	0	1	0.00248139
BC030058	Hs.486818	TTF2	M-phase phosphoprotein 6	BC011020	1103	27	509	26	483	594	82	0.0107923	6	0.012931	4	0.00803213	72	0.0108499	53	0.00697552	5	0.0107759	4	0.00803213	44	0.0066305
BC030578	Hs.467084	EIF4G3	Hypothetical LOC554203	BC029480	723	153	320	152	168	403	42	0.00678185	0	0	33	0.0061763	9	0.0107656	27	0.00435976	0	0	20	0.00374321	7	0.00837321
BC030580	Hs.178499	HSPC063	Transcription termination factor, RNA polymerase II	AB209845	7598	465	962	464	498	6636	37	0.00952626	1	0.00334448	12	0.00854701	24	0.0110041	25	0.00643666	0	0	9	0.00641026	16	0.00733608
BC030702	Hs.490892	MCPH1	Eukaryotic translation initiation factor 4 gamma, 3	AB209119	6193	15	5357	14	5343	836	32	0.0108844	0	0	15	0.00818331	17	0.016441	24	0.00816326	0	0	10	0.00545554	14	0.0135397
BC030758	Hs.474210	LOC128977	BTB (POZ) domain containing 15	BC049375	3884	300	1703	299	1404	2181	11	0.00852713	0	0	1	0.00314465	10	0.0103842	4	0.00310078	0	0	0	0	4	0.00415369
BC031622	Hs.469798	THG-1	Microcephaly, primary autosomal recessive 1	BC030702	2940	74	1906	73	1833	1034	17	0.00708629	4	0.00529801	8	0.00673401	5	0.0109649	8	0.00333472	3	0.00397351	1	0.000841751	4	0.00877193
BC032100	Hs.459779	DNAJA3	Hypothetical protein LOC128977	NM_173793	1290	10	327	9	318	963	20	0.00739645	0	0	6	0.004158	14	0.0111111	10	0.00369822	0	0	2	0.001386	8	0.00634921
BC032237	Hs.496449	CHM	TSC22 domain family, member 4	NM_030935	2399	756	1943	755	1188	456	51	0.00937156	0	0	16	0.00815494	35	0.0101449	29	0.00532892	1	0.0333333	7	0.00356779	21	0.00608696
BC033171	Hs.550667		DnaJ (Hsp40) homolog, subfamily A, member 3	NM_005147	2704	2	1444	1	1443	1260	41	0.00891498	16	0.0104644	4	0.00808081	21	0.00815534	16	0.00347902	8	0.00523218	0	0	8	0.0031068
BC033448	Hs.532161	C6orf182	Choroideremia (Rab escort protein 1)	NM_000390	5442	31	1992	30	1962	3450	26	0.0102483	4	0.0208333	6	0.0043384	16	0.016632	16	0.00630666	1	0.00520833	3	0.0021692	12	0.012474
BC035329	Hs.481342	ARGBP2	CDNA FLJ45552 fis, clone BRTHA2038279	AK127460	4599	1530	2024	1529	495	2575	32	0.00721533	2	0.00392157	24	0.00726612	6	0.0096463	16	0.00360767	3	0.00588235	10	0.00302755	3	0.00482315
BC038568	Hs.546537	LOC286148	Chromosome 6 open reading frame 182	NM_173830	2537	193	1575	192	1383	962	52	0.0123692	0	0	23	0.0105893	29	0.0148262	29	0.00689819	0	0	10	0.00460405	19	0.0097137
BC038738	Hs.375881	FLJ25590	Sorbin and SH3 domain containing 2	NM_021069	5996	511	3813	510	3303	2183	15	0.00890208	0	0	2	0.00505051	13	0.010906	7	0.0041543	0	0	0	0	7	0.00587248
BC039295	Hs.567816	MGC39518	Hypothetical protein LOC203107	BX538174	4204	77	2248	76	2172	1956	45	0.0112444	1	0.00531915	11	0.00690521	33	0.0148582	33	0.00824588	1	0.00531915	4	0.00251099	28	0.0126069
BC040456	Hs.76917	FBXO8	Hypothetical protein FLJ25590	NM_175895	1685	98	493	97	396	1192	24	0.00936037	6	0.00705882	10	0.0104167	8	0.0106101	14	0.00546022	3	0.00352941	3	0.003125	8	0.0106101
BC040646	Hs.503692	YAP1	Hypothetical protein MGC39518	NM_173822	4002	189	1781	188	1593	2221	57	0.0111154	1	0.00401606	9	0.00659341	47	0.0133751	40	0.00780031	0	0	6	0.0043956	34	0.00967558
BC040712	Hs.485892	ZNF292	F-box protein 8	NM_012180	2564	851	1810	850	960	754	53	0.00753162	16	0.00739713	37	0.0075913			30	0.00426318	8	0.00369857	22	0.00451375
BC041094	Hs.270621	TAF5L	Yes-associated protein 1, 65kDa	NM_006106	5128	250	1614	249	1365	3514	39	0.00942257	0	0	8	0.00817996	31	0.0103506	23	0.0055569	0	0	2	0.00204499	21	0.00701169
BC041137	Hs.148078	RBAF600	Zinc finger protein 292	BX537746	7037	2164	7037	2163	4874	0	119	0.00765175			119	0.00765175			59	0.00379372			59	0.00379372
BC041155	Hs.433343	SRRM2	TAF5-like RNA polymerase II, p300/CBP-associated factor (PCAF)-associated factor, 65kDa	NM_001025247	4139	167	1144	166	978	2995	90	0.00997009	1	0.00444444	78	0.00944424	11	0.0202578	45	0.00498504	0	0	39	0.00472212	6	0.0110497
BC041563	Hs.370725	OSBPL1A	Retinoblastoma-associated factor 600	AF348492	15552	1	15552	0	15552	0	30	0.00720288	1	0.00574713	17	0.00595864	12	0.0105448	12	0.00288115	0	0	6	0.00210305	6	0.00527241
BC041650	Hs.427902		Serine/arginine repetitive matrix 2	AB016092	9027	226	8484	225	8259	543	17	0.0078341	13	0.00948905	4	0.00877193	0	0	8	0.00368664	6	0.00437956	2	0.00438597	0	0
BC042071	Hs.143314		Oxysterol binding protein-like 1A	NM_080597	4165	175	3027	174	2853	1138	13	0.00549915	1	0.00505051	8	0.00668338	4	0.00412797	17	0.0071912	0	0	5	0.00417711	12	0.0123839
BC042880	Hs.133183	LOC284591	CDNA FLJ26132 fis, clone TMS03580	AK129643	2170	1371	1826	1370	456	344	13	0.0174263			4	0.0298507	9	0.0147059	4	0.00536193			1	0.00746269	3	0.00490196
BE046521	Hs.438974	CUTL1	Family with sequence similarity 53, member A	BC070112	2364	199	1395	198	1197	969	23	0.00427589	0	0	17	0.00376273	6	0.00733496	10	0.00185908	0	0	4	0.000885347	6	0.00733496
BE092211	Hs.144468	MGC3234	Hypothetical protein LOC284591	BC015393	746	1	134	0	134	612	12	0.00438116	0	0	5	0.00423012	7	0.00473613	3	0.00109529	0	0	1	0.000846024	2	0.00135318
BE147896	Hs.461819		Cut-like 1, CCAAT displacement protein (Drosophila)	NM_181552	5379	44	4561	43	4518	818	1237	0.0123494	1232	0.0123341	5	0.0177936			740	0.00738766	739	0.00739843	1	0.00355872
BE206212	Hs.4779	P66beta	Chitinase domain containing 1	BC095409	2739	80	1261	79	1182	1478	84	0.0157068	0	0	15	0.00841751	69	0.0194421	57	0.0106582	0	0	5	0.00280584	52	0.014652
BE217875	Hs.518417	STX6	Hypothetical protein FLJ10979	AK128440	2781	944	1321	943	378	1460	59	0.0129727	1	0.00421941	4	0.00520833	54	0.0152413	33	0.00725594	0	0	1	0.00130208	32	0.00903189
BE219104	Hs.445748	FCHSD2	GATA zinc finger domain containing 2B	AF411836	5348	18	1799	17	1782	3549	49	0.0112877	1	0.0188679	15	0.00669344	33	0.0161212	27	0.00621977	0	0	9	0.00401606	18	0.00879336
BE219311	Hs.87595	TIMM22	Syntaxin 6	NM_005819	4548	238	1005	237	768	3543	17	0.0100532	0	0	2	0.0034188	15	0.0138889	8	0.00473093	0	0	3	0.00512821	5	0.00462963
BE220360	Hs.490394	SSBP1	FCH and double SH3 domains 2	AB018312	4341	54	2294	53	2241	2047	35	0.0132626			0	0	35	0.0136293	14	0.00530504			0	0	14	0.00545171
BE222109	Hs.442798	RNF10	Translocase of inner mitochondrial membrane 22 homolog (yeast)	NM_013337	1691	27	611	26	585	1080	48	0.012685	4	0.00869565	27	0.0110837	17	0.0191441	22	0.00581395	3	0.00652174	9	0.00369458	10	0.0112613
BE326919	Hs.28491	SAT	Single-stranded DNA binding protein 1	BC008402	2639	1	71	0	71	2568	14	0.0126468	1	0.00769231	6	0.0103627	7	0.0175879	4	0.00361337	0	0	0	0	4	0.0100503
BE439489	Hs.227656	XPR1	Ring finger protein 10	NM_014868	3784	461	2896	460	2436	888	56	0.0123185	0	0	22	0.0105213	34	0.0148472	34	0.0074791	0	0	8	0.00382592	26	0.0113537
BE463815	Hs.472535	AKIP	E74-like factor 2 (ets domain transcription factor)	U43188	3222	207	1952	206	1746	1270	4	0.00503778	0	0	3	0.005	1	0.00884956	1	0.00125945	0	0	1	0.00166667	0	0
BE466274	Hs.29692	FLJ36031	Spermidine/spermine N1-acetyltransferase	AF251292	1107	131	709	130	579	398	22	0.00900532	1	0.00401606	5	0.00706215	16	0.0107672	16	0.00654932	0	0	3	0.00423729	13	0.00874832
BE501253	Hs.517546	OSBP2	Xenotropic and polytropic retrovirus receptor	AF089744	4546	166	2256	165	2091	2290	34	0.00797373	0	0	16	0.00581607	18	0.012154	15	0.00351782	0	0	5	0.00181752	10	0.00675219
BE501733	Hs.461131	CYB5-M	Aurora kinase A interacting protein 1	AK000615	794	82	681	81	600	113	30	0.0163577	0	0	3	0.00680272	27	0.0202399	19	0.0103599	0	0	1	0.00226757	18	0.0134933
BE501838	Hs.415576	FLJ25371	Hypothetical protein FLJ36031	NM_175884	2443	250	957	249	708	1486	5	0.00618812	1	0.0117647	3	0.005291	1	0.00641026	3	0.00371287	1	0.0117647	2	0.00352734	0	0
BE502930	Hs.153400		Oxysterol binding protein 2	NM_030758	4349	105	2855	104	2751	1494	8	0.00580973			4	0.0110193	4	0.00394477	5	0.00363108			0	0	5	0.00493097
BE503286	Hs.440534	TXNDC10	Outer mitochondrial membrane cytochrome b5	BC014431	1834	60	500	59	441	1334	65	0.0136354	4	0.0296296	9	0.00659341	52	0.0159167	36	0.00755192	3	0.0222222	5	0.003663	28	0.00857055
BE513151	Hs.443258	SREBF2	Hypothetical protein FLJ25371	AK058100	808	86	652	85	567	156	53	0.0100933			23	0.00641741	30	0.0179964	27	0.00514188			11	0.0030692	16	0.00959808
BE535746	Hs.368884	C2orf23	Homo sapiens, clone IMAGE:4592052	BC026043	1377	1	363	0	363	1014	40	0.0103734	0	0	4	0.00660066	36	0.0115905	27	0.00700207	0	0	3	0.0049505	24	0.00772698
BE550362	Hs.368563	ABCC5	Thioredoxin domain containing 10	NM_019022	4767	136	1500	135	1365	3267	57	0.00969223	0	0	31	0.00718591	26	0.0189643	27	0.00459106	0	0	13	0.00301345	14	0.0102115
BE551340	Hs.59125	DNAJC9	Sterol regulatory element binding transcription factor 2	BC051799	5251	1	3584	0	3584	1667	12	0.00772201	1	0.0128205	2	0.00255428	9	0.012987	3	0.0019305	1	0.0128205	0	0	2	0.002886
BE551407	Hs.549125	RHOQ	Chromosome 2 open reading frame 23	AK023172	3856	145	750	144	606	3106	17	0.00799248	1	0.00321543	4	0.00647249	12	0.0100167	7	0.00329102	0	0	2	0.00323625	5	0.00417362
BE551691	Hs.479677	KIAA1458	ATP-binding cassette, sub-family C (CFTR/MRP), member 5	AF146074	5881	197	4510	196	4314	1371	58	0.00992641	0	0	16	0.00870038	42	0.0105448	44	0.00753038	0	0	10	0.00543774	34	0.00853628
BE613001	Hs.508479		DnaJ (Hsp40) homolog, subfamily C, member 9	AK074420	1554	79	861	78	783	693	26	0.0089841	1	0.00236967	2	0.00888889	23	0.0102359	17	0.00587422	1	0.00236967	0	0	16	0.00712061
BE645222	Hs.462316		Ras homolog gene family, member Q	NM_012249	2127	312	929	311	618	1198	1854	0.0114836	1512	0.0116637	342	0.0108506	0	0	1127	0.00698058	895	0.00690411	232	0.00736064	0	0
BE670798	Hs.132551		KIAA1458 protein	AB040891	5843	22	1860	21	1839	3983	43	0.0128397	2	0.00666667	4	0.010929	37	0.0137905	27	0.00806211	2	0.00666667	2	0.00546448	23	0.00857249
BE672557	Hs.134470	MSI2	LOC441075	BX538015	2894	423	647	422	225	2247	25	0.0116225	1	0.0285714	4	0.005291	20	0.0147059	18	0.0083682	1	0.0285714	2	0.0026455	15	0.0110294
BE674103	Hs.125039	CROT	Hypothetical protein LOC125150	NM_017775	2784	19	1524	18	1506	1260	31	0.00965431	1	0.00540541	18	0.00978793	12	0.0101095	14	0.00436001	1	0.00540541	6	0.00326264	7	0.00589722
BE674245	Hs.188882	NUDT3	PNAS-13	AK091223	3349	301	666	300	366	2683	13	0.00948213	3	0.00993378	1	0.00192678	9	0.0163636	12	0.00875273	1	0.00331126	2	0.00385357	9	0.0163636
BE675073	Hs.517430	FLJ39582	Musashi homolog 2 (Drosophila)	NM_170721	2151	36	791	35	756	1360	13	0.00708061	2	0.00858369	3	0.0078125	8	0.00656276	8	0.0043573	2	0.00858369	2	0.00520833	4	0.00328138
BE675449	Hs.233552	CDC2L5	Carnitine O-octanoyltransferase	NM_021151	3211	186	2024	185	1839	1187	39	0.00743424	0	0	28	0.00616876	11	0.0191304	23	0.00438429	1	0.00757576	15	0.00330469	7	0.0121739
BE782754	Hs.307913	STX16	Nudix (nucleoside diphosphate linked moiety X)-type motif 3	NM_006703	1371	303	821	302	519	550	47	0.00947772	2	0.00272109	7	0.00715746	38	0.0117067	28	0.0056463	0	0	1	0.0010225	27	0.00831793
BE786164	Hs.425104	ATF2	Hypothetical LOC439931	AK096901	1836	234	617	233	384	1219	48	0.0118081	3	0.00874636	11	0.00818452	34	0.0142977	32	0.00787208	1	0.00291545	6	0.00446429	25	0.010513
BE789881	Hs.99528	RAB31	Cell division cycle 2-like 5 (cholinesterase-related cell division controller)	NM_003718	5246	133	4671	132	4539	575	36	0.0090703	0	0	2	0.00340136	34	0.0104519	21	0.005291	1	0.0078125	1	0.00170068	19	0.00584076
BE856374	Hs.331478	USP46	Syntaxin 16	NM_001001433	4959	736	1713	735	978	3246	47	0.0122205	1	0.00746269	9	0.00817439	37	0.0141708	27	0.00702028	1	0.00746269	4	0.00363306	22	0.00842589
BE857425	Hs.177841	BHLHB3	Activating transcription factor 2	BC107698	4065	344	1687	343	1344	2378	31	0.00851414	0	0	7	0.00483092	24	0.0116618	16	0.0043944	0	0	3	0.00207039	13	0.00631681
BE857704	Hs.185597	SPG7	RAB31, member RAS oncogene family	NM_006868	3969	129	716	128	588	3253	12	0.00387597	0	0	7	0.00293132	5	0.00727802	8	0.00258398	0	0	4	0.00167504	4	0.00582242
BE881219	Hs.10964	ATPAF1	Ubiquitin specific protease 46	NM_022832	3846	135	1235	134	1101	2611	13	0.00692964	0	0	7	0.0070922	6	0.00701754	2	0.0010661	0	0	1	0.00101317	1	0.00116959
BE881529	Hs.292078	LARP	Basic helix-loop-helix domain containing, class B, 3	AB044088	3641	135	1583	134	1449	2058	74	0.0101648	4	0.00932401	17	0.0051656	53	0.0148876	49	0.00673077	1	0.002331	7	0.00212701	41	0.0115169
BE883300	Hs.144527	PGBD1	Spastic paraplegia 7, paraplegin (pure and complicated autosomal recessive)	NM_003119	3096	22	2409	21	2388	687	19	0.00608974	3	0.00740741	15	0.00617284	1	0.00350877	10	0.00320513	1	0.00246914	7	0.00288066	2	0.00701754
BE883841	Hs.120633	SESN3	ATP synthase mitochondrial F1 complex assembly factor 1	NM_022745	1876	35	1021	34	987	855	19	0.00956215	2	0.00900901	14	0.00946586	3	0.0104895	13	0.00654253	0	0	10	0.00676133	3	0.0104895
BE890365	Hs.333179	BOMB	La ribonucleoprotein domain family, member 1	NM_033551	7280	430	3720	429	3291	3560	57	0.00878004	1	0.00257732	22	0.0074224	34	0.010828	33	0.00508318	1	0.00257732	11	0.0037112	21	0.0066879
BE897119	Hs.446702	LOC116349	PiggyBac transposable element derived 1	AK223446	3120	406	2835	405	2430	285	16	0.00996885			10	0.0157978	6	0.00617284	4	0.00249221			2	0.00315956	2	0.00205761
BE899402	Hs.91586		Sestrin 3	NM_144665	1987	223	1701	222	1479	286	16	0.0127694							10	0.00798085
BE927772	Hs.405144	SFRS3	BH3-only member B protein	NM_024949	6492	389	3352	388	2964	3140	19	0.0092233	0	0	3	0.00606061	16	0.0108844	14	0.00679612	0	0	2	0.0040404	12	0.00816326
BE958291	Hs.193268	MTAP	Hypothetical protein BC014011	BC014011	1605	1	633	0	633	972	58	0.011748	1	0.00884956	6	0.00704225	51	0.0128399	32	0.00648167	1	0.00884956	1	0.00117371	30	0.00755287
BE963245	Hs.484138	FBXW11	Transmembrane 9 superfamily member 1	NM_006405	2449	349	2169	348	1821	280	48	0.0104918	2	0.00539084	9	0.00552486	37	0.0143689	22	0.00480874	0	0	2	0.00122775	20	0.00776699
BE965646	Hs.524828	ZFOC1	Splicing factor, arginine/serine-rich 3	NM_003017	2060	96	590	95	495	1470	46	0.00897561	12	0.00655738	4	0.00508906	30	0.011957	28	0.00546342	7	0.00382514	2	0.00254453	19	0.00757274
BE972394	Hs.559433	ZNF131	Methylthioadenosine phosphorylase	NM_002451	4937	114	965	113	852	3972	12	0.0055788	0	0	2	0.00130463	10	0.0165016	9	0.0041841	0	0	1	0.000652316	8	0.0132013
BE972646	Hs.534539	SSTK-IP	F-box and WD-40 domain protein 11	NM_012300	4575	372	2000	371	1629	2575	3	0.00390117	1	0.00273973	2	0.005291	0	0	3	0.00390117	1	0.00273973	2	0.005291	0	0
BE972723	Hs.205952	LOC201895	Zinc finger protein 664	NM_152437	5125	1831	2616	1830	786	2509	12	0.00713013	2	0.0126582	1	0.00333333	9	0.00734694	10	0.00594177	0	0	3	0.01	7	0.00571429
BE974098	Hs.368433	TPD52	Zinc finger protein 131 (clone pHZ-10)	BC035875	2151	13	1545	12	1533	606	53	0.0124706	3	0.00931677	5	0.00740741	45	0.0138334	30	0.00705882	1	0.00310559	2	0.00296296	27	0.00830003
BF000655	Hs.413359	MGC22793	Chromosome 1 open reading frame 182	BC014605	769	366	743	365	378	26	7	0.00728408	1	0.0103093	5	0.00656168	1	0.00980392	1	0.00104058	1	0.0103093	0	0	0	0
BF002296	Hs.413416	JMJD1C	Hypothetical protein LOC201895	NM_174921	1683	159	458	158	300	1225	53	0.00629828	9	0.0135542	38	0.00549769	6	0.00715137	28	0.00332739	5	0.00753012	19	0.00274884	4	0.00476758
BF038461	Hs.134726	C18orf24	Tumor protein D52	NM_001025252	4250	323	997	322	675	3253	23	0.0091597	0	0	4	0.00520833	19	0.0121019	13	0.00517722	1	0.00578035	1	0.00130208	11	0.00700637
BF056791	Hs.532799	BRIP1	Hypothetical protein MGC22793	BC026269	961	98	859	97	762	102	41	0.00898532	5	0.035461	26	0.00693333	10	0.014881	22	0.00482139	5	0.035461	14	0.00373333	3	0.00446429
BF057711	Hs.471205	FLJ20309	Jumonji domain containing 1C	NM_004241	8415	665	7576	664	6912	839	39	0.0103558	7	0.0172414	22	0.00834281	10	0.0138313	16	0.00424854	3	0.00738916	6	0.00227531	7	0.00968188
BF057717	Hs.194392	LOC147991	Chromosome 18 open reading frame 24	BC015706	2511	174	941	173	768	1570	43	0.00964991	0	0	17	0.0079033	26	0.0124402	20	0.00448833	0	0	7	0.0032543	13	0.0062201
BF060776	Hs.406460	FLJ33814	BRCA1 interacting protein C-terminal helicase 1	AF360549	4563	142	3891	141	3750	672	46	0.0115694	1	0.00763359	7	0.00833333	38	0.0126456	37	0.00930584	0	0	4	0.00476191	33	0.0109817
BF062156	Hs.438994	ZNF544	Hypothetical protein FLJ20309	NM_017759	3766	407	3043	406	2637	723	18	0.00480898	3	0.0122449	11	0.00512104	4	0.00296296	11	0.00293882	1	0.00408163	7	0.00325884	3	0.00222222
BF062203	Hs.255430	KIAA2026	Hypothetical protein MGC35440	AK126757	4456	216	2366	215	2151	2090	52	0.0110521	1	0.00574713	45	0.0117279	6	0.00864553	25	0.0053135	0	0	21	0.00547303	4	0.00576369
BF062629	Hs.35861	RIS1	Hypothetical protein FLJ33814	NM_173510	3976	132	971	131	840	3005	10	0.00556173	0	0	4	0.00464576	6	0.00874636	5	0.00278087	0	0	1	0.00116144	4	0.0058309
BF063164	Hs.404323	FLJ10156	Zinc finger protein 544	NM_014480	3743	246	2393	245	2148	1350	12	0.00795229	0	0	4	0.0055788	8	0.0108548	2	0.00132538	0	0	0	0	2	0.0027137
BF109387	Hs.303023	TUBB1	KIAA2026	NM_001017969	4705	175	4011	174	3837	694	33	0.00943936	0	0	8	0.0058997	25	0.0133618	15	0.00429062	0	0	2	0.00147493	13	0.00694816
BF110363	Hs.367856		Ras-induced senescence 1	BC057390	1798	252	1112	251	861	686	40	0.0106553	19	0.00947631	4	0.00732601	17	0.0141313	27	0.00719233	10	0.00498753	5	0.00915751	12	0.00997506
BF110411	Hs.516159		Family with sequence similarity 64, member A	BC013966	1509	56	772	55	717	737	13	0.00641342	1	0.0166667	0	0	12	0.00670391	9	0.00444006	0	0	0	0	9	0.00502793
BF111072	Hs.567425	APRIN	Tubulin, beta 1	NM_030773	3496	270	1625	269	1356	1871	71	0.00953788	1	0.00793651	23	0.00529466	47	0.0158036	46	0.00617947	0	0	14	0.00322284	32	0.0107599
BF112155	Hs.447458	C10orf6	Zinc finger protein 252	AK128723	3754	2006	2551	2005	546	1203	77	0.0105711	7	0.0129151	29	0.00823396	41	0.0127329	45	0.00617792	1	0.00184502	12	0.00340715	32	0.00993789
BF112255	Hs.445078	TLK2	Hypothetical LOC388969	BC057834	2027	61	237	60	177	1790	30	0.00829646	1	0.004	13	0.00577008	16	0.0143756	14	0.00387168	0	0	2	0.000887705	12	0.0107817
BF115824	Hs.480763	ELF2	Androgen-induced proliferation inhibitor	AL137201	7444	127	4470	126	4344	2974	20	0.00620732	2	0.00970874	7	0.00400916	11	0.00866142	11	0.00341403	0	0	3	0.00171821	8	0.00629921
BF130937	Hs.471040	FLJ38973	Chromosome 10 open reading frame 6	NM_018121	7284	543	4064	542	3522	3220	32	0.00864398	3	0.00617284	3	0.0037037	26	0.0108063	21	0.00567261	2	0.00411523	1	0.00123457	18	0.0074813
BF194773	Hs.413047	ARMC7	Tousled-like kinase 2	NM_006852	3616	251	2503	250	2253	1113	16	0.00745573	5	0.0165563	7	0.0117253	4	0.0032077	9	0.00419385	3	0.00993378	3	0.00502513	3	0.00240577
BF196572	Hs.460336	GGA2	Hypothetical protein FLJ38973	BC036456	3702	487	1296	486	810	2406	57	0.0109552	0	0	11	0.00597177	46	0.014003	18	0.00345954	0	0	3	0.00162866	15	0.00456621
BF197057	Hs.116029	C14orf153	Armadillo repeat containing 7	NM_024585	2146	303	899	302	597	1247	8	0.00320384	0	0	3	0.00515464	5	0.00262192	4	0.00160192	0	0	1	0.00171821	3	0.00157315
BF216535	Hs.280388	NPHP1	Golgi associated, gamma adaptin ear containing, ARF binding protein 2	NM_015044	5203	77	1918	76	1842	3285	103	0.0102702	0	0	8	0.00810537	95	0.0105649	53	0.00528467	1	0.02	5	0.00506586	47	0.00522687
BF218804	Hs.529609	ATP13A3	Chromosome 14 open reading frame 153	NM_032374	2497	9	590	8	582	1907	69	0.0132032	34	0.0193512	23	0.0109212	12	0.00880411	43	0.00822809	24	0.0136596	12	0.00569801	7	0.00513573
BF243404	Hs.179852	DC-UbP	Nephronophthisis 1 (juvenile)	BX571745	10029	51	1037	50	987	8992	7	0.00621118	0	0	1	0.0017452	6	0.0133929	3	0.00266193	0	0	1	0.0017452	2	0.00446429
BF337329	Hs.159223	NAB2	ATPase type 13A3	AJ306929	5226	1758	3863	1757	2106	1363	21	0.00835987	0	0	8	0.00506971	13	0.0169051	16	0.00636943	0	0	4	0.00253485	12	0.0156047
BF337790	Hs.349150	PURB	Dendritic cell-derived ubiquitin-like protein	BC019910	1127	107	679	106	573	448	103	0.0113511	0	0	3	0.00319489	100	0.0123122	60	0.0066123	0	0	1	0.00106496	59	0.00726422
BF338291	Hs.514632	LOC348262	NGFI-A binding protein 2 (EGR1 binding protein 2)	NM_005967	2512	166	1743	165	1578	769	23	0.00771812	4	0.00674536	3	0.00568182	16	0.00860678	12	0.00402685	2	0.00337268	4	0.00757576	6	0.00322754
BF340123	Hs.37558	RFK	Purine-rich element binding protein B	NM_033224	9074	14	952	13	939	8122	26	0.00958702	2	0.00615385	3	0.00613497	21	0.0110643	18	0.00663717	0	0	2	0.00408998	16	0.00842993
BF343625	Hs.527021	MRAS	Hypothetical protein LOC348262	AK125584	2980	594	1121	593	528	1859	36	0.00916964	0	0	1	0.0015949	35	0.0106707	23	0.00585838	0	0	2	0.00318979	21	0.00640244
BF344017	Hs.433322	PGBD2	Riboflavin kinase	NM_018339	2712	326	814	325	489	1898	51	0.0145216	2	0.00943396	4	0.00389864	45	0.0197889	36	0.0102506	0	0	2	0.00194932	34	0.0149516
BF380051	Hs.285055	DKFZp564C0469	Muscle RAS oncogene homolog	NM_012219	3926	20	646	19	627	3280	7	0.00619469			7	0.00619469			1	0.000884956			1	0.000884956
BF430956	Hs.348921	PHF3	PiggyBac transposable element derived 2	BX647065	3512	213	1238	212	1026	2274	46	0.00662061	0	0	37	0.00604575	9	0.011236	19	0.0027346	0	0	14	0.00228758	5	0.0062422
BF434275	Hs.16165	EVER1	BRCT domain containing 1	BC070332	1130	1	1130	0	1130	0	33	0.00623701	1	0.00704225	20	0.00821018	12	0.00442315	9	0.001701	0	0	4	0.00164204	5	0.00184298
BF438386	Hs.25318	RAB27B	PHD finger protein 3	AF091622	6948	28	6147	27	6120	801	7	0.00506512	1	0.00411523	3	0.00456621	3	0.00622407	5	0.00361795	1	0.00411523	1	0.00152207	3	0.00622407
BF439316	Hs.336224	TMEFF1	Epidermodysplasia verruciformis 1	AK074065	5291	143	2578	142	2436	2713	16	0.00695955	1	0.00917431	7	0.00612423	8	0.00764088	10	0.00434972	0	0	4	0.00349956	6	0.00573066
BF446390	Hs.534613	DLNB14	RAB27B, member RAS oncogene family	AF329499	1382	244	900	243	657	482	8	0.00665557	0	0	4	0.004004	4	0.0272109	2	0.00166389	0	0	1	0.001001	1	0.00680272
BF446578	Hs.125293	RASGEF1A	Transmembrane protein with EGF-like and two follistatin-like domains 1	NM_003692	2299	110	1252	109	1143	1047	31	0.00949173	0	0	13	0.00884354	18	0.0105202	14	0.00428659	0	0	5	0.00340136	9	0.00526008
BF446961	Hs.532610	SOCS4	Similar to DLNB14	AB094093	1202	57	1055	56	999	147	86	0.012235	2	0.00353982	12	0.00907029	72	0.0140051	52	0.00739792	0	0	6	0.00453515	46	0.00894768
BF447705	Hs.246413	CPNE1	RasGEF domain family, member 1A	AK095136	3266	86	1555	85	1470	1711	62	0.00933735	3	0.0113636	20	0.00714541	39	0.010903	41	0.0061747	1	0.00378788	8	0.00285816	32	0.00894604
BF448062	Hs.518773	UBE2D3	Suppressor of cytokine signaling 4	NM_199421	7029	566	1888	565	1323	5141	27	0.0104086	7	0.0100575	4	0.00900901	16	0.0110041	15	0.00578257	3	0.00431035	3	0.00675676	9	0.00618982
BF508848	Hs.409965	PNN	RNA binding motif protein 12	NM_006047	6640	265	3063	264	2799	3577	25	0.0076266	1	0.00246305	3	0.00170358	21	0.0189019	13	0.00396583	0	0	2	0.00113572	11	0.00990099
BF508908	Hs.365286	KIAA0592	Ubiquitin-conjugating enzyme E2D 3 (UBC4/5 homolog, yeast)	NM_181886	2594	697	1140	696	444	1454	39	0.00843608			34	0.00837026	5	0.00891266	18	0.00389358			15	0.00369276	3	0.00534759
BF509069	Hs.567309	NDUFB2	Pinin, desmosome associated protein	Y09703	3278	407	2167	406	1761	1111	4	0.00595238	2	0.00772201	2	0.00694444	0	0	1	0.0014881	0	0	1	0.00347222	0	0
BF509747	Hs.464563	KIAA0802	Family with sequence similarity 21, member C	AB011164	4623	1	4062	0	4062	561	28	0.00465968	0	0	16	0.00337767	12	0.0100925	18	0.00299551	1	0.0120482	10	0.00211104	7	0.0058873
BF510486	Hs.369761	DAZAP2	NADH dehydrogenase (ubiquinone) 1 beta subcomplex, 2, 8kDa	BC063026	672	260	547	259	288	125	23	0.0120042	0	0	5	0.00986193	18	0.0134028	17	0.00887265	0	0	4	0.00788955	13	0.00967982
BF510563	Hs.493361	CDC37L1	KIAA0802	AB018345	6009	84	4820	83	4737	1189	13	0.00748848	2	0.00277778	5	0.00992064	6	0.0117188	13	0.00748848	2	0.00277778	5	0.00992064	6	0.0117188
BF510732	Hs.30026	HSPC182	DAZ associated protein 2	NM_014764	1916	67	573	66	507	1343	29	0.0108533	0	0	4	0.00865801	25	0.0114521	9	0.00336826	0	0	1	0.0021645	8	0.00366468
BF511410	Hs.493401	UHRF2	CDC37 cell division cycle 37 homolog (S. cerevisiae)-like 1	AK000497	1736	721	1224	720	504	512	27	0.00723473	3	0.00882353	10	0.00661376	14	0.00744681	14	0.00375134	2	0.00588235	5	0.00330688	7	0.0037234
BF516590	Hs.333297	LOC339745	Ssu72 RNA polymerase II CTD phosphatase homolog (yeast)	AK023110	2672	28	489	27	462	2183	56	0.0097885	0	0	5	0.00424088	51	0.0122508	40	0.00699179	1	0.00263852	8	0.00678541	31	0.00744655
BF525399	Hs.62578	ARFGEF2	Ubiquitin-like, containing PHD and RING finger domains, 2	BC028397	3732	341	1852	340	1512	1880	38	0.00648464			32	0.00597238	6	0.0119522	15	0.00255973			13	0.00242628	2	0.00398406
BF571480	Hs.536850	FBXL4	Hypothetical protein LOC339745	BC071613	5721	380	1558	379	1179	4163	30	0.010803	4	0.0111732	20	0.0107181	6	0.0108499	21	0.00756212	3	0.00837989	12	0.00643087	6	0.0108499
BF574430	Hs.270074		ADP-ribosylation factor guanine nucleotide-exchange factor 2 (brefeldin A-inhibited)	NM_006420	5860	1	5358	0	5358	502	52	0.0102221	2	0.00687285	1	0.00289855	49	0.0110088	29	0.00570081	1	0.00343643	0	0	28	0.00629072
BF576053	Hs.180141	CFL2	F-box and leucine-rich repeat protein 4	NM_012160	2777	359	2224	358	1866	553	30	0.00969932	1	0.00657895	2	0.00399202	27	0.0110656	24	0.00775946	1	0.00657895	2	0.00399202	21	0.00860656
BF589088	Hs.551518		RAB12, member RAS oncogene family	BC071600	5087	292	636	291	345	4451	8	0.00519143							2	0.00129786
BF590997	Hs.288164	FLJ10707	Cofilin 2 (muscle)	NM_138638	3093	153	653	152	501	2440	43	0.00869565	7	0.0201729	32	0.00756501	4	0.0108696	13	0.00262892	1	0.00288184	11	0.00260047	1	0.00271739
BF591408	Hs.520287	C6orf111	Rabaptin, RAB GTPase binding effector protein 1	NM_004703	5394	198	2786	197	2589	2608	26	0.009299			3	0.00332963	23	0.0121372	18	0.00643777			2	0.00221976	16	0.00844327
BF593660	Hs.478729	LOC93109	Hypothetical protein FLJ10707	AB051544	4945	348	4577	347	4230	368	16	0.00678541	1	0.00591716	11	0.00833333	4	0.00460299	10	0.00424088	0	0	7	0.00530303	3	0.00345224
BF593914	Hs.188256	TAB3	Chromosome 6 open reading frame 111	AL080186	2796	1	901	0	901	1895	31	0.00816219	5	0.00914077	15	0.00701262	11	0.00989209	17	0.00447604	5	0.00914077	7	0.00327256	5	0.0044964
BF663402	Hs.236030	SMARCC2	Transmembrane protein 44	NM_138399	2358	170	1489	169	1320	869	27	0.0063217	0	0	16	0.00457797	11	0.0155807	13	0.00304378	0	0	10	0.00286123	3	0.00424929
BF668950	Hs.530936	CHD9	TAK1-binding protein 3	AY331591	3798	548	2686	547	2139	1112	107	0.00941901	0	0	77	0.00890585	30	0.011976	52	0.00457746	0	0	37	0.00427944	15	0.00598802
BF669264	Hs.524498	PA2G4	SWI/SNF related, matrix associated, actin dependent regulator of chromatin, subfamily c, member 2	AB209006	4271	71	3565	70	3495	706	16	0.0094284	0	0	6	0.00506329	10	0.0240964	7	0.00412493	0	0	5	0.00421941	2	0.00481928
BF674052	Hs.444569	VMP1	Chromodomain helicase DNA binding protein 9	AY647157	11360	210	8855	209	8646	2505	32	0.0126482	0	0	12	0.00982801	20	0.0167224	22	0.00869565	0	0	7	0.00573301	15	0.0125418
BF675754	Hs.516107	MGC22014	Proliferation-associated 2G4, 38kDa	NM_006191	1697	98	1282	97	1185	415	82	0.0127053			8	0.00771456	74	0.0136607	51	0.00790208			1	0.00096432	50	0.0092302
BF677404	Hs.534679	LOC130074	Transmembrane protein 49	NM_030938	2530	114	1334	113	1221	1196	10	0.0107066	2	0.00921659	3	0.00806452	5	0.0144928	8	0.00856531	0	0	5	0.0134409	3	0.00869565
BF677986	Hs.483329	KIAA1961	Hypothetical protein MGC22014	AB007861	6454	1	1037	0	1037	5417	75	0.0113913	0	0	30	0.00856898	45	0.0150602	47	0.00713852	0	0	17	0.00485575	30	0.0100402
BF680438	Hs.180178	FLJ23749	Hypothetical protein LOC130074	BC066347	934	218	589	217	372	345	18	0.00705606	1	0.0108696	6	0.00479616	11	0.00910596	14	0.00548804	0	0	8	0.00639488	6	0.00496689
BF692332	Hs.369052	SELT	KIAA1961 gene	NM_133372	6584	96	3596	95	3501	2988	33	0.00943396	0	0	5	0.0085034	28	0.009908	21	0.00600343	0	0	5	0.0085034	16	0.00566171
BF694956	Hs.72325	HINT3	LON peptidase N-terminal domain and ring finger 1	NM_152271	2551	93	1343	92	1251	1208	17	0.0113032	1	0.00531915	5	0.00910747	11	0.0143416	8	0.00531915	1	0.00531915	0	0	7	0.00912647
BF697312	Hs.5009	LOC80298	Selenoprotein T	NM_016275	3498	85	672	84	588	2826	25	0.0078964	14	0.00703871	11	0.00949914	0	0	21	0.00663298	14	0.00703871	7	0.0060449	0	0
BF700678	Hs.382306	CDK8	Histidine triad nucleotide binding protein 3	NM_138571	1504	189	737	188	549	767	11	0.00620768	0	0	7	0.00501792	4	0.011396	6	0.00338601	0	0	4	0.00286738	2	0.00569801
BF724270	Hs.485392	TRERF1	MTERF domain containing 3	BC036066	3166	1990	3147	1989	1158	19	32	0.007281	8	0.0142096	21	0.00582848	3	0.0131004	14	0.00318544	4	0.0071048	8	0.00222037	2	0.00873362
BF725121	Hs.445725	SKIL	Cyclin-dependent kinase 8	NM_001260	1772	27	1421	26	1395	351	28	0.00801603			11	0.00944206	17	0.0073024	17	0.00486688			5	0.00429184	12	0.00515464
BF725250	Hs.403917	FARP1	Transcriptional regulating factor 1	AF297872	4395	564	4166	563	3603	229	41	0.00815434	2	0.00595238	16	0.00509879	23	0.0148005	21	0.00417661	1	0.00297619	8	0.00254939	12	0.00772201
BF735901	Hs.140443	LOC134492	SKI-like	Z19588	3493	1	1165	0	1165	2328	5	0.00511771	0	0	2	0.00421941	3	0.00721154	3	0.00307062	0	0	0	0	3	0.00721154
BF740077	Hs.282855	FLJ12994	FERM, RhoGEF (ARHGEF) and pleckstrin domain protein 1 (chondrocyte-derived)	NM_005766	5028	337	3474	336	3138	1554	45	0.0105609	4	0.0175439	40	0.0104004	1	0.00534759	17	0.00398967	1	0.00438597	16	0.00416017	0	0
BF750565	Hs.270851	HSHIN1	NudC domain containing 2	BC017934	977	88	561	87	474	416	90	0.012894	0	0	31	0.00985065	59	0.0155386	65	0.00931232	0	0	18	0.00571973	47	0.0123782
BF793552	Hs.23248	CARD12	Regulatory factor X domain containing 2	AK128045	4261	229	4074	228	3846	187	23	0.00642279	3	0.00613497	20	0.00650406	0	0	13	0.00363027	3	0.00613497	10	0.00325203	0	0
BF796940	Hs.466391	C19orf2	HIV-1 induced protein HIN-1	NM_199324	6980	37	3183	36	3147	3797	15	0.00653595	0	0	8	0.00497512	7	0.0106545	8	0.00348584	0	0	4	0.00248756	4	0.00608828
BF905445	Hs.471695	PRRG4	Caspase recruitment domain family, member 12	AF376061	3581	490	3564	489	3075	17	18	0.008933	1	0.00395257	10	0.0146843	7	0.00647549	4	0.00198511	1	0.00395257	1	0.00146843	2	0.00185014
BF968134	Hs.567410		Chromosome 19 open reading frame 2	NM_003796	2295	31	1638	30	1608	657	2	0.00423729							1	0.00211864
BF969428	Hs.269782	GNAQ	Proline rich Gla (G-carboxyglutamic acid) 4 (transmembrane)	BC063393	2015	254	934	253	681	1081	26	0.011883	0	0	5	0.00462963	21	0.0196814	21	0.00959781	0	0	1	0.000925926	20	0.0187441
BF970185	Hs.446564	DDB2	Proteasome (prosome, macropain) 26S subunit, non-ATPase, 14	AB209220	4891	4085	4576	4084	492	315	19	0.00808855	0	0	5	0.00915751	14	0.00786517	10	0.00425713	0	0	1	0.0018315	9	0.00505618
BF970340	Hs.103939	LOC339448	Guanine nucleotide binding protein (G protein), q polypeptide	BC057777	2188	42	1121	41	1080	1067	14	0.00824985	0	0	6	0.00819672	8	0.00923787	11	0.00648203	0	0	2	0.00273224	9	0.0103926
BG024886	Hs.91531	MLLT6	LIM homeobox 3	AK123492	2349	24	569	23	546	1780	59	0.0107841			33	0.0100917	26	0.0118128	26	0.00475233			12	0.00366972	14	0.00636075
BG029496	Hs.432898	RPL4	Hypothetical protein LOC339448	BC067302	1697	100	831	99	732	866	23	0.00644438	4	0.0147059	16	0.00551534	3	0.00757576	10	0.0028019	1	0.00367647	7	0.00241296	2	0.00505051
BG036668	Hs.434253	C9orf3	Myeloid/lymphoid or mixed-lineage leukemia (trithorax homolog, Drosophila); translocated to, 6	AB209633	5471	1	3270	0	3270	2201	29	0.0102329	1	0.00571429	21	0.00970874	7	0.0141129	14	0.00494001	1	0.00571429	9	0.00416089	4	0.00806452
BG054922	Hs.11614	HSPC065	Mitogen-activated protein kinase kinase kinase 13	AB001872	3569	273	3173	272	2901	396	56	0.010602	0	0	1	0.000881834	55	0.0134409	35	0.00662628	0	0	1	0.000881834	34	0.0083089
BG111015	Hs.516018	UBXD4	Chromosome 9 open reading frame 3	NM_032823	2834	176	2338	175	2163	496	12	0.00543232	2	0.0057971	0	0	10	0.00548847	7	0.00316885	0	0	0	0	7	0.00384193
BG168247	Hs.289008	C6orf68	HSPC065 protein	NM_014157	5282	57	1190	56	1134	4092	23	0.00858529	0	0	7	0.00793651	16	0.0100883	14	0.00522583	0	0	3	0.00340136	11	0.00693569
BG170743	Hs.365863	SEC10L1	UBX domain containing 4	BC037901	2209	346	387	345	42	1822	96	0.011265	2	0.00796813	16	0.00752233	78	0.0126953	55	0.00645388	0	0	8	0.00376117	47	0.00764974
BG194770	Hs.12319	ALS2CR4	Chromosome 6 open reading frame 68	BC110325	3885	174	1055	173	882	2830	50	0.0110742			9	0.0216346	41	0.0100024	34	0.00753045			4	0.00961539	30	0.00731886
BG249221	Hs.24283	FLJ25952	Exocyst complex component 5	NM_006544	8522	252	2378	251	2127	6144	19	0.0105909	1	0.00505051	7	0.0178117	11	0.00914381	12	0.00668896	1	0.00505051	3	0.00763359	8	0.00665004
BG251175	Hs.274539	BDH	Amyotrophic lateral sclerosis 2 (juvenile) chromosome region, candidate 4	BX538000	4515	1	416	0	416	4099	26	0.0073322	1	0.00248756	5	0.00484496	20	0.0094697	11	0.00310209	0	0	2	0.00193798	9	0.00426136
BG261385	Hs.520955	WBSCR16	Zinc finger, DHHC-type containing 20	BC067898	1794	199	591	198	393	1203	14	0.00591966	0	0	10	0.00732601	4	0.00432432	6	0.002537	0	0	4	0.0029304	2	0.00216216
BG281679	Hs.369762	TYMS	Williams-Beuren syndrome chromosome region 16	BC032712	2365	76	1440	75	1365	925	6	0.00381922	1	0.00787402	3	0.00318471	2	0.00398406	4	0.00254615	0	0	2	0.00212314	2	0.00398406
BG289456	Hs.183817	USP31	Thymidylate synthetase	AK223372	1571	128	1069	127	942	502	83	0.0135821			21	0.00961539	62	0.0157881	55	0.00900016			11	0.00503663	44	0.0112045
BG401950	Hs.503584	PANX1	Ubiquitin specific peptidase 31	AB033029	6111	1	2184	0	2184	3927	24	0.00862689	2	0.00519481	12	0.00936768	10	0.00896057	12	0.00431344	1	0.0025974	6	0.00468384	5	0.00448029
BG426689	Hs.159799	THRAP2	Pannexin 1	NM_015368	2782	386	1666	385	1281	1116	101	0.0105803	0	0	71	0.0107041	30	0.0110865	51	0.00534255	0	0	26	0.00391979	25	0.00923873
BG427393	Hs.370247	APLP2	Thyroid hormone receptor associated protein 2	NM_015335	9546	208	6840	207	6633	2706	27	0.00724443	0	0	6	0.0026178	21	0.0154072	14	0.00375637	0	0	1	0.0004363	13	0.00953778
BG434703	Hs.19156	DAAM1	Amyloid beta (A4) precursor-like protein 2	NM_001642	3727	73	2364	72	2292	1363	28	0.00657895	0	0	21	0.00648749	7	0.00782998	14	0.00328947	0	0	7	0.0021625	7	0.00782998
BG476661	Hs.514997	CDC34	Dishevelled associated activator of morphogenesis 1	NM_014992	4256	126	3362	125	3237	894	10	0.00683995	0	0	4	0.00562588	6	0.0108696	6	0.00410397	0	0	1	0.00140647	5	0.00905797
BG478726	Hs.514368	Dlc2	Cell division cycle 34	BC009850	1462	200	910	199	711	552	4	0.00544218	2	0.00760456	2	0.00740741	0	0	2	0.00272109	0	0	1	0.0037037	1	0.0049505
BG484552	Hs.269941	C12orf2	Dynein, light chain, LC8-type 2	BC010744	735	264	533	263	270	202	46	0.00840643	0	0	3	0.00238095	43	0.0105833	26	0.00475146	0	0	0	0	26	0.00639921
BG496998	Hs.463607	FAM33A	Ras association (RalGDS/AF-6) domain family 8	AY665468	5472	150	1409	149	1260	4063	35	0.0129151	0	0	0	0	35	0.0149381	20	0.00738007	0	0	0	0	20	0.00853607
BG501219	Hs.355606	MGC23909	Family with sequence similarity 33, member A	NM_182620	2710	2	367	1	366	2343	6	0.00826446	0	0	1	0.00456621	5	0.0102669	3	0.00413223	0	0	0	0	3	0.00616016
BG534738	Hs.435103	XRN1	Hypothetical protein MGC23909	NM_174909	1207	42	260	41	219	947	109	0.0107676	0	0	41	0.00800625	68	0.0137791	75	0.00740887	0	0	31	0.0060535	44	0.00891591
BG540048	Hs.516182	KIAA1387	5'-3' exoribonuclease 1	NM_019001	10123	68	5188	67	5121	4935	38	0.00866591			24	0.0084122	14	0.00913838	26	0.0059293			16	0.00560813	10	0.00652741
BG548427	Hs.507680		KIAA1387 protein	AB037808	4385	1	2853	0	2853	1532	8	0.00733945							3	0.00275229
BI561660	Hs.310637	NY-SAR-41	Hypothetical gene CG012	AK125067	3273	944	2899	943	1956	374	18	0.00386432	3	0.0178571	11	0.0025858	4	0.0169492	7	0.00150279	0	0	4	0.000940291	3	0.0127119
BI868572	Hs.441039		Coiled-coil domain containing 18	NM_206886	4658	169	4422	168	4254	236	21	0.00736584	1	0.003663	10	0.00995025	10	0.00635728	11	0.00385829	0	0	5	0.00497512	6	0.00381437
BM194465	Hs.473394	C21orf34	Similar to HIV TAT specific factor 1; cofactor required for Tat activation of HIV-1 transcription	NM_001013680	2851	274	1278	273	1005	1573	8	0.00866739	0	0	1	0.00444444	7	0.0104322	3	0.00325027	0	0	0	0	3	0.00447094
BM452172	Hs.523715	VPS37C	Chromosome 21 open reading frame 34	NM_001005732	923	28	252	27	225	671	21	0.00772343			10	0.00880282	11	0.00694883	11	0.0040456			6	0.00528169	5	0.00315856
BU631635	Hs.221899	ABC1	Vacuolar protein sorting 37C (yeast)	AL834261	2719	1	1136	0	1136	1583	38	0.00963245	0	0	36	0.0101523	2	0.00511509	15	0.00380228	0	0	14	0.00394811	1	0.00255755
CA430188	Hs.443081	THUMPD3	Amplified in breast cancer 1	NM_022070	3945	9	3554	8	3546	391	21	0.00724888	3	0.00898204	9	0.00590551	9	0.00866217	7	0.00241629	1	0.00299401	1	0.000656168	5	0.00481232
CA430402	Hs.368084	LRPPRC	THUMP domain containing 3	AK023263	2897	335	1858	334	1524	1039	46	0.00902846	1	0.0172414	29	0.00692951	16	0.0187793	33	0.00647694	1	0.0172414	21	0.00501792	11	0.0129108
D14826			Leucine-rich PPR-motif containing	AY289212	5095	59	4243	58	4185	852	11	0.00917431	0	0	2	0.00550964	9	0.0116429	8	0.00667223	0	0	0	0	8	0.0103493
D29640	Hs.430551	IQGAP1			1199	64	426	63	363	773	49	0.00678764	1	0.00990099	18	0.00361882	30	0.0139925	31	0.00429422	0	0	8	0.00160836	23	0.0107276
D50544	Hs.530251	TAF12	IQ motif containing GTPase activating protein 1	NM_003870	7219	102	5075	101	4974	2144	6	0.00534759	0	0	3	0.00617284	3	0.0149254	3	0.0026738	0	0	1	0.00205761	2	0.00995025
D63480	Hs.381058	KIAA0146	TAF12 RNA polymerase II, TATA box binding protein (TBP)-associated factor, 20kDa	BC011986	1122	436	921	435	486	201	26	0.00807955			20	0.00725426	6	0.0130152	16	0.00497203			10	0.00362713	6	0.0130152
D80983	Hs.550500	GDF11	KIAA0146 protein	D63480	3218	1	2757	0	2757	461	6	0.00361011	1	0.0263158	4	0.00326797	1	0.0025	2	0.00120337	0	0	2	0.00163399	0	0
D83243	Hs.171061	NPAT	Cytokine induced protein 29 kDa	NM_005811	1662	39	1262	38	1224	400	60	0.0101695	1	0.0151515	36	0.00840336	23	0.0148387	31	0.00525424	1	0.0151515	18	0.00420168	12	0.00774194
D83702	Hs.151573	CRY1	Nuclear protein, ataxia-telangiectasia locus	D83243	5900	67	4350	66	4284	1550	31	0.010184	10	0.0175747	13	0.00738217	8	0.0112045	18	0.00591327	9	0.0158172	6	0.00340715	3	0.00420168
D83768	Hs.153678	D8S2298E	Cryptochrome 1 (photolyase-like)	BC030519	3044	570	2330	569	1761	714	16	0.0107962	0	0	9	0.0110701	7	0.0107034	11	0.0074224	0	0	6	0.00738007	5	0.00764526
D86550	Hs.368240	DYRK1A	UBX domain containing 6	NM_005671	1482	16	828	15	813	654	69	0.0108134	19	0.0128988	18	0.00794702	32	0.0121075	48	0.00752233	17	0.0115411	5	0.00220751	26	0.00983731
D86957	Hs.533017	Sep-08	Dual-specificity tyrosine-(Y)-phosphorylation regulated kinase 1A	D86550	6381	1474	3738	1473	2265	2643	40	0.0092081			6	0.0039267	34	0.0120739	28	0.00644567			2	0.0013089	26	0.00923295
D86962	Hs.164060	GRB10	Septin 8	AF179995	4344	1	1528	0	1528	2816	57	0.0104953	3	0.00410959	15	0.00825082	39	0.0135276	33	0.00607623	1	0.00136986	7	0.00385039	25	0.00867152
D87445	Hs.9997	KIAA0256	Growth factor receptor-bound protein 10	D86962	5431	731	2548	730	1818	2883	57	0.00840832	0	0	16	0.00504573	41	0.011802	33	0.00486798	0	0	11	0.00346894	22	0.00633276
D87461	Hs.410026	BCL2L2	KIAA0256 gene product	NM_014701	6779	135	3305	134	3171	3474	38	0.0107284	1	0.00568182	3	0.00515464	34	0.0122126	17	0.00479955	1	0.00568182	2	0.00343643	14	0.00502874
D87466	Hs.221407	KIAA0276	BCL2-like 2	NM_004050	3542	177	758	176	582	2784	52	0.012198			6	0.00632245	46	0.0138805	33	0.00774103			3	0.00316122	30	0.00905251
D87742	Hs.118474	FLJ39207	DCN1, defective in cullin neddylation 1, domain containing 4 (S. cerevisiae)	BX537944	4263	1	949	0	949	3314	46	0.00769746			17	0.00474595	29	0.0121136	28	0.00468541			8	0.00223339	20	0.00835422
H16409	Hs.298258		C219-reactive peptide	D87742	5976	1	3582	0	3582	2394	4	0.00687285							5	0.00859107
H38643	Hs.172685	XPO7	Calcium channel, voltage-dependent, alpha 2/delta subunit 1	NM_000722	3822	257	3532	256	3276	290	42	0.00993378			22	0.00805861	20	0.0133511	24	0.00567644			10	0.003663	14	0.00934579
H51429	Hs.477879	H2AFX	Exportin 7	AB018288	4228	1	2730	0	2730	1498	9	0.00545124	1	0.0136986	0	0	8	0.0069808	5	0.00302847	0	0	0	0	5	0.004363
H98994	Hs.233495	PLEKHA8	H2A histone family, member X	NM_002105	1651	74	505	73	432	1146	19	0.00669958	1	0.00310559	6	0.00536193	12	0.00860215	9	0.00317348	0	0	4	0.00357462	5	0.00358423
L11372			Pleckstrin homology domain containing, family A (phosphoinositide binding specific) member 8	AK023180	2836	323	1441	322	1119	1395	6	0.00653595			2	0.00606061	4	0.00680272	2	0.00217865			1	0.0030303	1	0.00170068
L19185					918	1	330	0	330	588	3	0.00297619	0	0	3	0.00502513	0	0	3	0.00297619	0	0	3	0.00502513	0	0
L19704					1008	125	721	124	597	287	6	0.00596422							5	0.00497018
M57731	Hs.75765	CXCL2			2535	16	2484	15	2469	51	12	0.0106667	1	0.015625	1	0.00308642	10	0.0135685	8	0.00711111	1	0.015625	0	0	7	0.00949797
M64497	Hs.347991	NR2F2	Chemokine (C-X-C motif) ligand 2	BC015753	1125	65	388	64	324	737	34	0.0111512	14	0.0240964	9	0.00722892	11	0.00899428	24	0.00787143	10	0.0172117	5	0.00401606	9	0.00735895
M79321	Hs.491767	LYN	Nuclear receptor subfamily 2, group F, member 2	BC042897	3049	582	1826	581	1245	1223	25	0.00823181			8	0.00457143	17	0.013209	17	0.00559763			6	0.00342857	11	0.00854701
N21442	Hs.437040	PTPN21	V-yes-1 Yamaguchi sarcoma viral related oncogene homolog	BC059394	3037	1	1750	0	1750	1287	27	0.00637695	5	0.0150602	18	0.00510638	4	0.0106101	13	0.00307038	3	0.00903615	7	0.00198582	3	0.00795756
N21600	Hs.407740	TNRC6A	Protein tyrosine phosphatase, non-receptor type 21	NM_007039	4234	333	3857	332	3525	377	47	0.00711367	2	0.004914	26	0.00506823	19	0.017757	29	0.00438928	1	0.002457	11	0.00214425	17	0.0158878
N22751	Hs.191539	GOPC	Trinucleotide repeat containing 6A	AY035864	6607	408	5537	407	5130	1070	64	0.0112498	0	0	6	0.00550964	58	0.0128064	41	0.00720689	1	0.0140845	1	0.000918274	39	0.00861117
N25952	Hs.298990	SMARCA2	Golgi associated PDZ and coiled-coil motif containing	AB209385	5689	72	1160	71	1089	4529	38	0.00637691	0	0	24	0.00504096	14	0.0143443	22	0.0036919	0	0	9	0.00189036	13	0.0133197
N26002	Hs.515840	DNMT3A	SWI/SNF related, matrix associated, actin dependent regulator of chromatin, subfamily a, member 2	X72889	5959	223	4983	222	4761	976	30	0.00670241	0	0	8	0.00328407	22	0.0116218	22	0.0049151	0	0	3	0.00123153	19	0.010037
N29877	Hs.17987	DKFZp451J0118	DNA (cytosine-5-)-methyltransferase 3 alpha	AB208833	4476	148	2583	147	2436	1893	51	0.0101533	3	0.0106383	1	0.000609756	47	0.0151564	37	0.00736612	3	0.0106383	1	0.000609756	33	0.0106417
N32181	Hs.507584	MGC9850	Taxilin alpha	AL832637	5023	283	1922	282	1640	3101	25	0.0126454	2	0.0169492	1	0.00271003	22	0.0147651	12	0.0060698	0	0	1	0.00271003	11	0.00738255
N37081	Hs.120446	FLJ35801	Polymerase (RNA) I polypeptide D, 16kDa	BC018528	1977	119	487	118	369	1490	17	0.00881286	3	0.00458716	4	0.00828157	10	0.0126263	7	0.00362882	3	0.00458716	1	0.00207039	3	0.00378788
N46350	Hs.168950	GDAP1	Hypothetical protein FLJ35801	AK093120	1929	655	1137	654	483	792	6	0.00488202	0	0	2	0.00229095	4	0.0168067	4	0.00325468	0	0	2	0.00229095	2	0.00840336
N46867	Hs.471991	MTF1	Ganglioside-induced differentiation-associated protein 1	BC024939	1229	119	991	118	873	238	34	0.0102968	1	0.0120482	22	0.00972591	11	0.0114943	17	0.0051484	0	0	7	0.00309461	10	0.0104493
N50912	Hs.241503	SPG3A	Metal-regulatory transcription factor 1	NM_005955	3302	84	2345	83	2262	957	22	0.00855033	0	0	12	0.00715563	10	0.0138122	15	0.00582977	0	0	8	0.00477042	7	0.00966851
N51405	Hs.433668	C21orf4	Spastic paraplegia 3A (autosomal dominant)	AF444143	2573	173	1849	172	1677	724	52	0.0168612	1	0.00680272	7	0.0146751	44	0.0178862	30	0.00972763	1	0.00680272	3	0.00628931	26	0.0105691
N51427	Hs.443077	REV1L	Transmembrane protein 50B	BX537378	3084	148	624	147	477	2460	26	0.00608045	2	0.00943396	22	0.0058573	2	0.00649351	12	0.00280636	1	0.00471698	9	0.00239617	2	0.00649351
N51479	Hs.526425	ATXN3	REV1-like (yeast)	AF206019	4276	213	3968	212	3756	308	62	0.0131134	0	0	6	0.00539084	56	0.0156163	40	0.00846024	0	0	4	0.00359389	36	0.010039
N51836	Hs.380228	MGC17839	Ataxin 3	BC095402	4728	30	1142	29	1113	3586	45	0.010846	5	0.0204082	9	0.0121951	31	0.00979154	27	0.00650759	1	0.00408163	4	0.00542005	22	0.00694883
N62196	Hs.494557	ZNF367	Hypothetical protein MGC17839	AK128040	4149	246	983	245	738	3166	13	0.00713893	3	0.00842697	4	0.0043431	6	0.0110294	5	0.00274574	1	0.00280899	1	0.00108578	3	0.00551471
N67300	Hs.162852	HOOK3	Zinc finger protein 367	AY554164	1821	357	1277	356	921	544	35	0.00949796	0	0	5	0.00231803	30	0.0233281	17	0.0046133	0	0	2	0.000927214	15	0.0116641
N90755	Hs.132902	CAP2	Hook homolog 3 (Drosophila)	NM_032410	3685	243	2399	242	2157	1286	42	0.0136364	5	0.0205761	12	0.0083682	25	0.017819	29	0.00941558	3	0.0123457	8	0.0055788	18	0.0128297
NM_000325	Hs.92282	PITX2	CAP, adenylate cyclase-associated protein, 2 (yeast)	NM_006366	3080	244	1677	243	1434	1403	19	0.00813356	9	0.0141287	6	0.00615385	4	0.00552486	8	0.00342466	2	0.00313972	3	0.00307692	3	0.00414365
NM_000366	Hs.133892	TPM1	Paired-like homeodomain transcription factor 2	NM_000325	2336	638	1612	637	975	724	24	0.00828157			1	0.00109409	23	0.0115927	12	0.00414079			0	0	12	0.00604839
NM_000380	Hs.288867	XPA	Tropomyosin 1 (alpha)	AB209041	2898	1	914	0	914	1984	6	0.00416956	0	0	2	0.00243309	4	0.00724638	1	0.000694927	0	0	1	0.00121655	0	0
NM_000430	Hs.77318	PAFAH1B1	Xeroderma pigmentosum, complementation group A	NM_000380	1439	66	887	65	822	552	60	0.0107508	9	0.0162162	10	0.0081103	41	0.0108094	33	0.00591292	4	0.00720721	4	0.00324412	25	0.00659109
NM_000439	Hs.78977	PCSK1	Platelet-activating factor acetylhydrolase, isoform Ib, alpha subunit 45kDa	NM_000430	5581	556	1788	555	1233	3793	50	0.00989315	6	0.0291262	12	0.00530504	32	0.0123743	36	0.00712307	4	0.0194175	1	0.000442087	31	0.0119876
NM_000584	Hs.624	IL8	Proprotein convertase subtilisin/kexin type 1	NM_000439	5054	207	2468	206	2262	2586	17	0.0102041	0	0	3	0.01	14	0.0110672	8	0.00480192	0	0	0	0	8	0.00632411
NM_000633	Hs.150749	BCL2	Interleukin 8	NM_000584	1666	102	401	101	300	1265	60	0.00924214	5	0.010142	3	0.00416667	52	0.00985035	36	0.00554529	4	0.00811359	3	0.00416667	29	0.00549347
NM_000785	Hs.524528	CYP27B1	B-cell CLL/lymphoma 2	NM_000633	6492	494	1213	493	720	5279	23	0.00918897	1	0.00657895	11	0.00720367	11	0.0133495	10	0.00399521	1	0.00657895	4	0.00261952	5	0.00606796
NM_000788	Hs.709	DCK	Cytochrome P450, family 27, subfamily B, polypeptide 1	NM_000785	2503	153	1679	152	1527	824	37	0.0150406	1	0.00628931	7	0.00893997	29	0.0191041	31	0.0126016	0	0	4	0.00510856	27	0.0177866
NM_000877	Hs.516249	IL1R1	Deoxycytidine kinase	BC103764	2529	200	982	199	783	1547	54	0.010998	0	0	11	0.00643275	43	0.0137909	27	0.00549898	0	0	4	0.00233918	23	0.00737652
NM_000883	Hs.534808	IMPDH1	Interleukin 1 receptor, type I	M27492	4910	83	1792	82	1710	3118	22	0.00763889	3	0.00854701	10	0.00555556	9	0.0123457	7	0.00243056	2	0.00569801	1	0.000555556	4	0.00548697
NM_000930	Hs.491582	PLAT	IMP (inosine monophosphate) dehydrogenase 1	NM_000883	2880	352	2151	351	1800	729	19	0.0071617	0	0	9	0.0053286	10	0.0132275	9	0.00339239	0	0	3	0.0017762	6	0.00793651
NM_000963	Hs.196384	PTGS2	Plasminogen activator, tissue	NM_000930	2653	209	1897	208	1689	756	47	0.0105263	1	0.00746269	16	0.00881543	30	0.0119237	34	0.00761478	0	0	11	0.00606061	23	0.00914149
NM_001038	Hs.130989	SCNN1A	Prostaglandin-endoperoxide synthase 2 (prostaglandin G/H synthase and cyclooxygenase)	NM_000963	4465	135	1949	134	1815	2516	38	0.0118417			22	0.0102948	16	0.0149254	15	0.00467435			7	0.00327562	8	0.00746269
NM_001130	Hs.515053	AES	Sodium channel, nonvoltage-gated 1 alpha	BC006526	3209	1	2137	0	2137	1072	16	0.00912201	0	0	3	0.00377358	13	0.0141304	9	0.00513113	0	0	1	0.00125786	8	0.00869565
NM_001132	Hs.513832	AFG3L1	Amino-terminal enhancer of split	NM_198969	1754	40	834	39	795	920	14	0.00447714	3	0.00691244	3	0.00990099	8	0.00334728	5	0.00159898	1	0.00230415	2	0.00660066	2	0.00083682
NM_001144	Hs.295137	AMFR	AFG3 ATPase family gene 3-like 1 (yeast)	NM_001031805	3127	435	737	434	303	2390	42	0.0121633	0	0	26	0.0134576	16	0.010989	24	0.00695048	0	0	9	0.00465839	15	0.0103022
NM_001166	Hs.503704	BIRC2	Autocrine motility factor receptor	NM_001144	3453	66	1997	65	1932	1456	42	0.0102715	14	0.00809249	21	0.0113086	7	0.0139442	20	0.00489117	6	0.00346821	9	0.00484653	5	0.00996016
NM_001186	Hs.154276	BACH1	Baculoviral IAP repeat-containing 2	BC028578	4089	1731	3587	1730	1857	502	63	0.0109185	1	0.00411523	18	0.00814111	44	0.013269	40	0.00693241	1	0.00411523	5	0.00226142	34	0.0102533
NM_001206	Hs.150557	KLF9	BTB and CNC homology 1, basic leucine zipper transcription factor 1	NM_206866	5770	244	2454	243	2211	3316	53	0.0101767	12	0.00927357	2	0.00272109	39	0.012268	31	0.00595238	5	0.00386399	2	0.00272109	24	0.00754954
NM_001211	Hs.36708	BUB1B	Kruppel-like factor 9	NM_001206	5208	1295	2029	1294	735	3179	28	0.00751678	0	0	21	0.00666032	7	0.0180412	17	0.00456376	0	0	12	0.0038059	5	0.0128866
NM_001286	Hs.193043	CLCN6	BUB1 budding uninhibited by benzimidazoles 1 homolog beta (yeast)	AF053306	3725	185	3337	184	3153	388	68	0.0122148	0	0	26	0.00992745	42	0.0144578	39	0.00700557	0	0	15	0.00572738	24	0.00826162
NM_001338	Hs.473417	CXADR	Chloride channel 6	D28475	5567	44	2662	43	2619	2905	29	0.0114308	0	0	11	0.0100182	18	0.0134529	15	0.0059125	0	0	4	0.00364299	11	0.00822123
NM_001384	Hs.324830	DPH2L2	Coxsackie virus and adenovirus receptor	BC003684	2537	102	1199	101	1098	1338	20	0.00794597	1	0.005291	12	0.00816326	7	0.00815851	9	0.00357568	1	0.005291	6	0.00408163	2	0.002331
NM_001393	Hs.117060	ECM2	DPH2 homolog (S. cerevisiae)	NM_001384	2517	190	1659	189	1470	858	30	0.00946074	0	0	19	0.00904762	11	0.011022	14	0.00441501	0	0	9	0.00428571	5	0.00501002
NM_001431	Hs.486470	EPB41L2	Extracellular matrix protein 2, female organ and adipocyte specific	AB011792	3171	74	2173	73	2100	998	64	0.0146789	43	0.0172	1	0.00165017	20	0.015949	40	0.00917431	27	0.0108	0	0	13	0.0103668
NM_001451	Hs.155591	FOXF1	Erythrocyte membrane protein band 4.1-like 2	AK127088	4360	2501	3106	2500	606	1254	31	0.0123506	0	0	7	0.00657277	24	0.0177515	15	0.0059761	0	0	2	0.00187793	13	0.00961539
NM_001527	Hs.3352	HDAC2	Forkhead box F1	NM_001451	2510	94	1158	93	1065	1352	77	0.0160083	63	0.0167866	4	0.0055788	10	0.0294118	51	0.0106029	43	0.0114575	2	0.0027894	6	0.0176471
NM_001554	Hs.8867	CYR61	Histone deacetylase 2	AB209190	4810	3754	4470	3753	717	340	17	0.0082846	3	0.0134529	5	0.004363	9	0.0131772	5	0.00243665	0	0	2	0.0017452	3	0.00439239
NM_001569	Hs.522819	IRAK1	Cysteine-rich, angiogenic inducer, 61	Y11307	2052	224	1369	223	1146	683	18	0.00501393	0	0	11	0.00514259	7	0.00510204	6	0.00167131	0	0	3	0.00140252	3	0.00218659
NM_001655	Hs.33642	ARCN1	Interleukin-1 receptor-associated kinase 1	L76191	3590	80	2218	79	2139	1372	42	0.0107252	1	0.00657895	8	0.00520833	33	0.0148115	28	0.00715015	0	0	6	0.00390625	22	0.00987433
NM_001657	Hs.270833	AREG	Archain 1	NM_001655	3916	153	1688	152	1536	2228	8	0.00627943	2	0.00934579	1	0.00131752	5	0.0166113	4	0.00313972	0	0	2	0.00263505	2	0.00664452
NM_001675	Hs.496487	ATF4	Amphiregulin (schwannoma-derived growth factor)	BC009799	1274	215	973	214	759	301	17	0.00840752	10	0.0113379	7	0.00662879	0	0	7	0.00346192	4	0.00453515	3	0.00284091	0	0
NM_001724	Hs.198365	BPGM	Activating transcription factor 4 (tax-responsive enhancer element B67)	NM_001675	2022	883	1938	882	1056	84	21	0.0101254	5	0.00998004	6	0.00769231	10	0.0126103	8	0.00385728	2	0.00399202	1	0.00128205	5	0.00630517
NM_001894	Hs.474833	CSNK1E	2,3-bisphosphoglycerate mutase	NM_199186	2074	502	1281	501	780	793	36	0.012766	0	0	10	0.00799361	26	0.0198777	19	0.00673759	0	0	3	0.00239808	16	0.0122324
NM_001896	Hs.82201	CSNK2A2	Casein kinase 1, epsilon	NM_152221	2820	262	1512	261	1251	1308	13	0.00693333	1	0.00598802	4	0.00945627	8	0.00622568	11	0.00586667	1	0.00598802	2	0.00472813	8	0.00622568
NM_001924	Hs.80409	GADD45A	Casein kinase 2, alpha prime polypeptide	AK090752	1875	168	590	167	423	1285	3	0.00221402	1	0.00338983	2	0.00401606	0	0	4	0.00295203	1	0.00338983	2	0.00401606	1	0.00177936
NM_001952	Hs.135465	E2F6	Growth arrest and DNA-damage-inducible, alpha	NM_001924	1355	296	793	295	498	562	21	0.00824823	2	0.00684931	2	0.0130719	17	0.00809138	8	0.00314218	1	0.00342466	1	0.00653595	6	0.00285578
NM_002006	Hs.284244	FGF2	E2F transcription factor 6	NM_198258	2546	293	445	292	153	2101	89	0.0130825	0	0	4	0.00461361	85	0.0144853	63	0.00926062	0	0	3	0.00346021	60	0.0102249
NM_002014	Hs.524183	FKBP4	Fibroblast growth factor 2 (basic)	NM_002006	6803	69	935	68	867	5868	18	0.00799645	0	0	6	0.00434783	12	0.0167131	13	0.00577521	0	0	1	0.000724638	12	0.0167131
NM_002048	Hs.65029	GAS1	FK506 binding protein 4, 59kDa	NM_002014	2251	154	1533	153	1380	718	23	0.00813296	4	0.0097561	5	0.00481696	14	0.0101449	13	0.00459689	1	0.00243902	1	0.000963391	11	0.00797101
NM_002067	Hs.515056	GNA11	Growth arrest-specific 1	NM_002048	2828	411	1448	410	1038	1380	13	0.00804954	0	0	6	0.00555556	7	0.0238908	8	0.00495356	0	0	3	0.00277778	5	0.0170648
NM_002095	Hs.77100	GTF2E2	Guanine nucleotide binding protein (G protein), alpha 11 (Gq class)	BC089041	1615	243	1322	242	1080	293	15	0.00924214	1	0.00404858	5	0.00570776	9	0.018	10	0.00616143	0	0	5	0.00570776	5	0.01
NM_002135	Hs.524430	NR4A1	General transcription factor IIE, polypeptide 2, beta 34kDa	NM_002095	1623	248	1123	247	876	500	41	0.0116709	11	0.0110331	21	0.0107198	9	0.016158	16	0.00455451	5	0.00501505	8	0.00408372	3	0.005386
NM_002199	Hs.374097	IRF2	Nuclear receptor subfamily 4, group A, member 1	AK131566	3513	998	2956	997	1959	557	27	0.0121457	2	0.0112994	6	0.00571429	19	0.0190763	16	0.00719748	2	0.0112994	2	0.00190476	12	0.0120482
NM_002359	Hs.252229	MAFG	Interferon regulatory factor 2	NM_002199	2223	178	1227	177	1050	996	62	0.0122943	0	0	1	0.00204499	61	0.0140553	33	0.00654372	0	0	0	0	33	0.00760369
NM_002430	Hs.268515	MN1	V-maf musculoaponeurotic fibrosarcoma oncogene homolog G (avian)	NM_002359	5043	215	703	214	489	4340	74	0.00977672	11	0.0115183	16	0.00403735	47	0.0177292	35	0.00462412	2	0.00209424	5	0.00126167	28	0.0105621
NM_002582	Hs.253197	PARN	Meningioma (disrupted in balanced translocation) 1	NM_002430	7569	956	4918	955	3963	2651	27	0.00888158	0	0	12	0.00625	15	0.0144788	19	0.00625	0	0	10	0.00520833	9	0.00868726
NM_002601	Hs.516808	PDE6D	Poly(A)-specific ribonuclease (deadenylation nuclease)	BC050029	3040	85	2004	84	1920	1036	14	0.0121739	0	0	5	0.0110375	9	0.0164234	6	0.00521739	0	0	2	0.00441501	4	0.00729927
NM_002623	Hs.91161	PFDN4	Phosphodiesterase 6D, cGMP-specific, rod, delta	BC007831	1150	150	602	149	453	548	14	0.0101229	0	0	1	0.00246914	13	0.0154762	9	0.00650759	0	0	0	0	9	0.0107143
NM_002641	Hs.137154	PIGA	Prefoldin 4	NM_002623	1383	139	543	138	405	840	43	0.0119081	1	0.0136986	17	0.0116838	25	0.0120019	20	0.00553863	0	0	9	0.00618557	11	0.00528085
NM_002655	Hs.14968	PLAG1	Phosphatidylinositol glycan, class A (paroxysmal nocturnal hemoglobinuria)	BC038236	3611	74	1528	73	1455	2083	79	0.0108027	4	0.00833333	15	0.00998004	60	0.011257	50	0.00683714	2	0.00416667	9	0.00598802	39	0.00731707
NM_002697	Hs.493649	POU2F1	Pleiomorphic adenoma gene 1	NM_002655	7313	481	1983	480	1503	5330	23	0.00855337	2	0.0123457	18	0.00806452	3	0.0101695	6	0.00223131	0	0	3	0.00134409	3	0.0101695
NM_002710	Hs.79081	PPP1CC	POU domain, class 2, transcription factor 1	BC052274	2689	163	2394	162	2232	295	28	0.012373	1	0.00649351	8	0.00823045	19	0.0167106	16	0.00707026	0	0	5	0.00514403	11	0.00967458
NM_002713	Hs.533474	PPP1R8	Protein phosphatase 1, catalytic subunit, gamma isoform	NM_002710	2263	155	1126	154	972	1137	29	0.0107767	8	0.00958084	3	0.0047619	18	0.0146819	19	0.00706057	4	0.00479042	1	0.0015873	14	0.0114192
NM_002748	Hs.411847	MAPK6	Protein phosphatase 1, regulatory (inhibitor) subunit 8	NM_138558	2691	836	1465	835	630	1226	54	0.0128786	11	0.0145503	21	0.00969529	22	0.0173092	28	0.0066778	5	0.00661376	6	0.00277008	17	0.0133753
NM_002822	Hs.189075	PTK9	Mitogen-activated protein kinase 6	NM_002748	4193	757	2922	756	2166	1271	31	0.0089725	5	0.00614251	4	0.00527009	22	0.0116897	17	0.00492041	2	0.002457	4	0.00527009	11	0.00584485
NM_002830	Hs.469809	PTPN4	PTK9 protein tyrosine kinase 9	NM_198974	3455	815	1573	814	759	1882	37	0.00933636	9	0.0116732	24	0.00862999	4	0.00973236	18	0.00454201	5	0.00648508	11	0.00395541	2	0.00486618
NM_002857	Hs.517232	PEX19	Protein tyrosine phosphatase, non-receptor type 4 (megakaryocyte)	NM_002830	3963	772	3552	771	2781	411	55	0.0149905	0	0	5	0.00555556	50	0.0181686	29	0.00790406	0	0	1	0.00111111	28	0.0101744
NM_002873	Hs.16184	RAD17	Peroxisomal biogenesis factor 19	NM_002857	3669	18	917	17	900	2752	29	0.00916561	4	0.00623053	18	0.00894188	7	0.0137525	16	0.00505689	3	0.0046729	10	0.00496771	3	0.00589391
NM_002884	Hs.190334	RAP1A	RAD17 homolog (S. pombe)	AF076838	3164	643	2655	642	2013	509	14	0.00734523	0	0	0	0	14	0.012987	9	0.00472193	0	0	1	0.0018018	8	0.00742115
NM_002894	Hs.546282	RBBP8	RAP1A, member of RAS oncogene family	NM_001010935	1906	274	828	273	555	1078	21	0.00640439	3	0.00906344	13	0.00482554	5	0.019685	20	0.00609942	1	0.00302115	15	0.00556793	4	0.015748
NM_002898	Hs.505729	RBMS2	Retinoblastoma binding protein 8	NM_002894	3279	332	3025	331	2694	254	29	0.0145218	5	0.0609756	9	0.00735294	15	0.0217077	17	0.00851277	1	0.0121951	5	0.00408497	11	0.015919
NM_002902	Hs.79088	RCN2	RNA binding motif, single stranded interacting protein 2	NM_002898	1997	83	1306	82	1224	691	13	0.00764706	1	0.0151515	2	0.00209644	10	0.0147059	6	0.00352941	0	0	1	0.00104822	5	0.00735294
NM_002957	Hs.20084	RXRA	Reticulocalbin 2, EF-hand calcium binding domain	NM_002902	1700	67	1020	66	954	680	62	0.0111471	1	0.005	22	0.0166289	39	0.00965586	28	0.00503416	1	0.005	9	0.00680272	18	0.00445655
NM_002958	Hs.245869	RYK	Retinoid X receptor, alpha	AK131081	5562	201	1523	200	1323	4039	69	0.0130955	47	0.0132357	4	0.00572246	18	0.0176644	44	0.00835073	30	0.00844832	3	0.00429184	11	0.0107949
NM_003021	Hs.203910	SGTA	RYK receptor-like tyrosine kinase	AB209405	5269	3552	4250	3551	699	1019	19	0.00805768	2	0.0136054	2	0.00212314	15	0.0118203	8	0.00339271	1	0.00680272	0	0	7	0.00551615
NM_003142	Hs.546301	SSB	Small glutamine-rich tetratricopeptide repeat (TPR)-containing, alpha	NM_003021	2358	148	1089	147	942	1269	8	0.00477897	0	0	2	0.00162999	6	0.0176471	4	0.00238949	0	0	1	0.000814996	3	0.00882353
NM_003316	Hs.368214	TTC3	Sjogren syndrome antigen B (autoantigen La)	NM_003142	1674	108	1334	107	1227	340	75	0.00826173	14	0.00953029	38	0.00625206	23	0.0150229	41	0.00451641	9	0.00612662	16	0.00263245	16	0.0104507
NM_003403	Hs.388927	YY1	Tetratricopeptide repeat domain 3	D84294	9078	1470	7547	1469	6078	1531	21	0.00810185	5	0.0104167	3	0.00240964	13	0.0149942	12	0.00462963	2	0.00416667	3	0.00240964	7	0.00807382
NM_003461	Hs.490415	ZYX	YY1 transcription factor	NM_003403	2592	481	1725	480	1245	867	26	0.0111828	2	0.0126582	18	0.0104712	6	0.0133929	9	0.00387097	2	0.0126582	7	0.00407214	0	0
NM_003520	Hs.534368	HIST1H2BN	Zyxin	NM_003461	2325	159	1877	158	1719	448	3	0.00668151			2	0.00524934	1	0.0147059	0	0			0	0	0	0
NM_003580	Hs.372000	NSMAF	Histone 1, H2bn	NM_003520	449	1	381	0	381	68	23	0.00645342	0	0	16	0.00580973	7	0.0114007	19	0.00533109	0	0	14	0.00508352	5	0.00814332
NM_003595	Hs.474441	TPST2	Neutral sphingomyelinase (N-SMase) activation associated factor	NM_003580	3564	197	2950	196	2754	614	14	0.00693756	0	0	6	0.005291	8	0.014733	6	0.00297324	0	0	2	0.00176367	4	0.00736648
NM_003605	Hs.405410	OGT	Tyrosylprotein sulfotransferase 2	NM_001008566	2018	342	1475	341	1134	543	103	0.0120892	2	0.00921659	3	0.00584795	98	0.0125802	57	0.00669014	1	0.0046083	0	0	56	0.0071887
NM_003648	Hs.471675	DGKD	O-linked N-acetylglucosamine (GlcNAc) transferase (UDP-N-acetylglucosamine:polypeptide-N-acetylglucosaminyl transferase)	NM_003605	8520	218	730	217	513	7790	51	0.00810296	0	0	16	0.00438957	35	0.0132727	19	0.00301875	0	0	4	0.00109739	15	0.00568828
NM_003651	Hs.221889	CSDA	Diacylglycerol kinase, delta 130kDa	NM_152879	6294	13	3657	12	3645	2637	72	0.0112606			2	0.00492611	70	0.01169	56	0.00875821			0	0	56	0.00935204
NM_003768	Hs.517216	PEA15	Cold shock domain protein A	AB209896	6394	1	406	0	406	5988	24	0.00965406	0	0	2	0.00508906	22	0.0115789	15	0.00603379	0	0	0	0	15	0.00789474
NM_003769	Hs.555900	SFRS9	Phosphoprotein enriched in astrocytes 15	NM_003768	2486	194	586	193	393	1900	11	0.00913621	2	0.0136986	3	0.0045045	6	0.0153061	6	0.00498339	0	0	4	0.00600601	2	0.00510204
NM_003819	Hs.169900	PABPC4	Splicing factor, arginine/serine-rich 9	NM_003769	1204	147	812	146	666	392	24	0.00761421	8	0.00953516	11	0.00554715	5	0.0151515	11	0.00348985	5	0.00595948	3	0.00151286	3	0.00909091
NM_003931	Hs.75850	WASF1	Poly(A) binding protein, cytoplasmic 4 (inducible form)	BC094755	3152	840	2822	839	1983	330	39	0.0120743	3	0.00358423	24	0.0142857	12	0.0168303	19	0.00588235	3	0.00358423	5	0.00297619	11	0.0154278
NM_003983	Hs.502335	PRMT7	WAS protein family, member 1	NM_003931	3230	838	2517	837	1680	713	83	0.0131184	2	0.00943396	27	0.0174419	54	0.011824	54	0.00853485	2	0.00943396	10	0.00645995	42	0.00919641
NM_004161	Hs.310645	RAB1A	Solute carrier family 7 (cationic amino acid transporter, y+ system), member 6	NM_003983	6327	213	1760	212	1548	4567	21	0.00841346	2	0.00833333	2	0.00323625	17	0.0103785	18	0.00721154	3	0.0125	1	0.00161812	14	0.00854701
NM_004196	Hs.280881	CDKL1	RAB1A, member RAS oncogene family	NM_004161	2496	241	858	240	618	1638	19	0.00637156			19	0.00637156			5	0.00167673			5	0.00167673
NM_004215	Hs.409368	EBAG9	Cyclin-dependent kinase-like 1 (CDC2-related kinase)	AF390028	2982	1	2982	0	2982	0	22	0.00918964	3	0.01	3	0.0046729	16	0.0110193	15	0.00626566	2	0.00666667	0	0	13	0.00895317
NM_004379	Hs.516646	CREB1	Estrogen receptor binding site associated, antigen, 9	BC022506	2394	301	942	300	642	1452	21	0.00698603	0	0	3	0.00292398	18	0.0100056	11	0.00365935	0	0	2	0.00194932	9	0.00500278
NM_004383	Hs.77793	CSK	CAMP responsive element binding protein 1	NM_134442	3006	182	1207	181	1026	1799	19	0.00785124	7	0.0169903	2	0.0014782	10	0.0152672	11	0.00454546	3	0.00728155	2	0.0014782	6	0.00916031
NM_004394	Hs.75189	DAP	C-src tyrosine kinase	BC106073	2458	703	2055	702	1353	403	18	0.00768574	2	0.0121951	2	0.00647249	14	0.00749064	10	0.00426985	0	0	1	0.00323625	9	0.00481541
NM_004414	Hs.282326	DSCR1	Death-associated protein	BC002726	2342	165	473	164	309	1869	29	0.0116372	0	0	5	0.00658761	24	0.0149068	15	0.00601926	0	0	1	0.00131752	14	0.00869565
NM_004444	Hs.437008	EPHB4	Down syndrome critical region gene 1	AY325903	2492	124	882	123	759	1610	46	0.0090945	20	0.0166113	16	0.00540358	10	0.0111982	19	0.00375642	9	0.00747508	3	0.00101317	7	0.00783875
NM_004505	Hs.448851	USP6	EPH receptor B4	AB209644	5058	1205	4165	1204	2961	893	62	0.00756005	22	0.00769769	17	0.00519878	23	0.011095	42	0.00512133	12	0.00419874	11	0.00336391	19	0.00916546
NM_004643	Hs.117176	PABPN1	Ubiquitin specific peptidase 6 (Tre-2 oncogene)	X63547	8201	2859	6128	2858	3270	2073	33	0.0106212	7	0.00546022	4	0.0043431	22	0.0243363	18	0.00579337	2	0.00156006	1	0.00108578	15	0.0165929
NM_004696	Hs.351306	SLC16A4	Poly(A) binding protein, nuclear 1	NM_004643	3107	1283	2203	1282	921	904	40	0.0158165	4	0.021978	26	0.0177596	10	0.011325	24	0.00948992	1	0.00549451	14	0.00956284	9	0.0101925
NM_004698	Hs.11776	PRPF3	Solute carrier family 16 (monocarboxylic acid transporters), member 4	NM_004696	2529	183	1646	182	1464	883	15	0.00639659	1	0.0175439	7	0.00341131	7	0.029661	7	0.00298507	1	0.0175439	3	0.00146199	3	0.0127119
NM_004708	Hs.443831	PDCD5	PRP3 pre-mRNA processing factor 3 homolog (yeast)	BC001954	2345	58	2109	57	2052	236	60	0.0114395	39	0.0108635	3	0.010989	18	0.0130246	37	0.00705434	24	0.00668524	1	0.003663	12	0.00868307
NM_004719	Hs.210367	SFRS2IP	Programmed cell death 5	AB209040	5245	3591	3863	3590	273	1382	36	0.00678349	15	0.0123967	15	0.00435161	6	0.00923077	25	0.00471076	9	0.00743802	10	0.00290107	6	0.00923077
NM_004730	Hs.483494	ETF1	Splicing factor, arginine/serine-rich 2, interacting protein	NM_004719	5307	1211	4657	1210	3447	650	28	0.00718317	1	0.00222717	5	0.00411523	22	0.00984781	13	0.00333504	1	0.00222717	3	0.00246914	9	0.00402865
NM_004762	Hs.191215	PSCD1	Eukaryotic translation termination factor 1	BC014269	3898	450	1664	449	1215	2234	46	0.0104049	0	0	7	0.016092	39	0.00987342	31	0.00701199	0	0	2	0.0045977	29	0.00734177
NM_004782	Hs.108002	SNAP29	Pleckstrin homology, Sec7 and coiled-coil domains 1(cytohesin 1)	AK123894	4421	37	471	36	435	3950	27	0.00943067	1	0.00934579	2	0.002574	24	0.0121273	19	0.0066364	1	0.00934579	1	0.001287	17	0.0085902
NM_004805	Hs.444887	POLR2D	Synaptosomal-associated protein, 29kDa	NM_004782	2863	108	884	107	777	1979	11	0.00569948	0	0	1	0.002331	10	0.00678426	8	0.00414508	0	0	1	0.002331	7	0.00474898
NM_004824	Hs.269092	CDYL	Polymerase (RNA) II (DNA directed) polypeptide D	BC017205	1930	28	456	27	429	1474	26	0.00748417	0	0	7	0.00428135	19	0.012633	13	0.00374208	0	0	1	0.000611621	12	0.00797872
NM_004834	Hs.431550	MAP4K4	Chromodomain protein, Y-like	NM_170751	3474	336	1970	335	1635	1504	72	0.0096064	1	0.0181818	20	0.00504668	51	0.0146678	51	0.00680454	1	0.0181818	12	0.00302801	38	0.010929
NM_004849	Hs.486063	APG5L	Mitogen-activated protein kinase kinase kinase kinase 4	NM_145686	7495	56	4018	55	3963	3477	41	0.012627	0	0	9	0.0108696	32	0.0152891	23	0.00708346	0	0	5	0.00603865	18	0.0086001
NM_004873	Hs.5443	BAG5	ATG5 autophagy related 5 homolog (S. cerevisiae)	NM_004849	3247	327	1154	326	828	2093	51	0.0101878	3	0.0111111	5	0.00340832	43	0.0131539	32	0.00639233	1	0.0037037	1	0.000681663	30	0.00917712
NM_004904	Hs.555906	CREB5	BCL2-associated athanogene 5	NM_001015049	5006	271	1737	270	1467	3269	111	0.0130098	5	0.0128205	7	0.00458415	99	0.014966	63	0.00738397	5	0.0128205	4	0.00261952	54	0.00816327
NM_004906	Hs.446091	WTAP	CAMP responsive element binding protein 5	NM_182898	8532	391	1917	390	1527	6615	18	0.00839944	2	0.00900901	5	0.00419815	11	0.0150685	18	0.00839944	1	0.0045045	2	0.00167926	15	0.0205479
NM_004968	Hs.487561	ICA1	Wilms tumor 1 associated protein	NM_004906	2143	223	1413	222	1191	730	17	0.00794764	0	0	11	0.00757576	6	0.00967742	12	0.0056101	0	0	6	0.00413223	6	0.00967742
NM_005044	Hs.390788	PRKX	Islet cell autoantigen 1, 69kDa	NM_022307	2139	68	1519	67	1452	620	51	0.0084521	1	0.00273224	7	0.00649954	43	0.00936615	33	0.00546901	0	0	5	0.00464253	28	0.00609889
NM_005113	Hs.104320	GOLGA5	Protein kinase, X-linked	NM_005044	6034	367	1443	366	1077	4591	20	0.00691802	2	0.010989	10	0.00455373	8	0.0155945	9	0.00311311	2	0.010989	2	0.000910747	5	0.00974659
NM_005134	Hs.464595	PPP4R1	Golgi autoantigen, golgin subfamily a, 5	NM_005113	2891	183	2378	182	2196	513	33	0.00845937	0	0	21	0.00736067	12	0.0116959	20	0.00512689	0	0	10	0.00350508	10	0.00974659
NM_005224	Hs.501296	ARID3A	Protein phosphatase 4, regulatory subunit 1	AF200478	3901	23	2875	22	2853	1026	17	0.0060177	1	0.00344828	7	0.00392817	9	0.0119522	11	0.00389381	1	0.00344828	2	0.00112233	8	0.0106242
NM_005384	Hs.79334	NFIL3	AT rich interactive domain 3A (BRIGHT- like)	BC060828	2825	291	2072	290	1782	753	17	0.00807985	3	0.00759494	11	0.00791937	3	0.009375	11	0.00522814	4	0.0101266	4	0.00287977	3	0.009375
NM_005401	Hs.19281	PTPN14	Nuclear factor, interleukin 3 regulated	NM_005384	2104	396	1784	395	1389	320	21	0.00513573	3	0.0110701	17	0.00476992	1	0.00393701	17	0.0041575	1	0.00369004	14	0.00392817	2	0.00787402
NM_005402	Hs.6906	RALA	Protein tyrosine phosphatase, non-receptor type 14	NM_005401	4089	272	3835	271	3564	254	30	0.0106458	5	0.0166667	1	0.00161031	24	0.0126516	29	0.010291	6	0.02	4	0.00644122	19	0.0100158
NM_005433	Hs.194148	YES1	V-ral simian leukemia viral oncogene homolog A (ras related)	NM_005402	2818	301	921	300	621	1897	39	0.00832444	1	0.00452489	8	0.00490196	30	0.0105932	27	0.00576307	1	0.00452489	4	0.00245098	22	0.00776836
NM_005493	Hs.306242	RANBP9	V-yes-1 Yamaguchi sarcoma viral oncogene homolog 1	NM_005433	4685	222	1853	221	1632	2832	27	0.00821168			16	0.006639	11	0.0125285	6	0.00182482			4	0.00165975	2	0.0022779
NM_005528	Hs.172847	DNAJC4	RAN binding protein 9	BC052781	3288	1	2410	0	2410	878	10	0.00738007	6	0.00789474	1	0.00245098	3	0.0160428	6	0.00442804	4	0.00526316	1	0.00245098	1	0.00534759
NM_005537	Hs.46700	ING1	DnaJ (Hsp40) homolog, subfamily C, member 4	NM_005528	1355	761	1168	760	408	187	19	0.00655851	6	0.00688073	1	0.00119048	12	0.0101266	9	0.00310666	2	0.00229358	0	0	7	0.00590717
NM_005626	Hs.469970	SFRS4	Inhibitor of growth family, member 1	NM_198219	2897	873	1712	872	840	1185	11	0.00509731	1	0.0103093	3	0.0020202	7	0.0121528	4	0.00185357	0	0	1	0.000673401	3	0.00520833
NM_005738	Hs.245540	ARL4A	Splicing factor, arginine/serine-rich 4	AB209856	8245	6429	7688	6428	1260	557	31	0.00980392	4	0.00829875	5	0.00829187	22	0.0105922	20	0.00632511	3	0.00622407	2	0.00331675	15	0.00722196
NM_005842	Hs.18676	SPRY2	ADP-ribosylation factor-like 4A	NM_005738	3162	483	1085	482	603	2077	23	0.0107728	4	0.0102564	9	0.00949367	10	0.0125471	16	0.00749414	3	0.00769231	3	0.00316456	10	0.0125471
NM_005885	Hs.432862	MARCH-VI	Sprouty homolog 2 (Drosophila)	AF039843	2135	391	1338	390	948	797	58	0.0125786	7	0.0382514	33	0.0120746	18	0.0106195	42	0.00910865	6	0.0327869	20	0.00731797	16	0.00943953
NM_005899	Hs.546264	M17S2	Membrane-associated ring finger (C3HC4) 6	NM_005885	4611	184	2916	183	2733	1695	36	0.00773528	1	0.00714286	22	0.00758359	13	0.00805952	19	0.00408251	0	0	8	0.00275767	11	0.00681959
NM_005904	Hs.465087	SMAD7	Neighbor of BRCA1 gene 1	NM_031862	4654	141	3041	140	2901	1613	41	0.013179	4	0.0135593	9	0.00702576	28	0.018241	21	0.00675024	1	0.00338983	6	0.00468384	14	0.00912052
NM_006031	Hs.474069	PCNT2	SMAD, mothers against DPP homolog 7 (Drosophila)	AF010193	3111	296	1576	295	1281	1535	35	0.00331628	1	0.0113636	27	0.00269703	7	0.0153846	18	0.00170551	0	0	13	0.00129857	5	0.010989
NM_006037	Hs.20516	HDAC4	Pericentrin (kendrin)	NM_006031	10554	89	10099	88	10011	455	77	0.00910273	3	0.00378788	19	0.00583717	55	0.012466	52	0.0061473	0	0	6	0.00184332	46	0.0104261
NM_006214	Hs.498732	PHYH	Histone deacetylase 4	NM_006037	8459	793	4047	792	3255	4412	12	0.00758054	0	0	5	0.00491642	7	0.0135135	9	0.00568541	0	0	4	0.00393314	5	0.00965251
NM_006224	Hs.429819	PITPNA	Phytanoyl-CoA hydroxylase	BC029512	1583	49	1065	48	1017	518	43	0.0118392	0	0	0	0	43	0.0166151	20	0.00550661	0	0	1	0.00123001	19	0.00734158
NM_006243	Hs.497684	PPP2R5A	Phosphatidylinositol transfer protein, alpha	BC045108	3632	232	1044	231	813	2588	32	0.0101749	5	0.0087108	9	0.00616016	18	0.0162162	15	0.00476948	1	0.00174216	4	0.00273785	10	0.00900901
NM_006283	Hs.279245	TACC1	Protein phosphatase 2, regulatory subunit B (B56), alpha isoform	NM_006243	3145	575	2035	574	1461	1110	77	0.00992524	3	0.009375	7	0.00289495	67	0.0133466	41	0.00528487	1	0.003125	3	0.00124069	37	0.00737052
NM_006345	Hs.479634	SLC30A9	Transforming, acidic coiled-coil containing protein 1	AF049910	7758	321	2738	320	2418	5020	31	0.00947433	1	0.00684931	11	0.00644405	19	0.0133897	16	0.00488998	0	0	4	0.00234329	12	0.00845666
NM_006359	Hs.62185	SLC9A6	Solute carrier family 30 (zinc transporter), member 9	NM_006345	3272	147	1853	146	1707	1419	55	0.0117121	0	0	23	0.0109212	32	0.0125392	41	0.00873083	0	0	16	0.00759734	25	0.00979624
NM_006375	Hs.171458	COVA1	Solute carrier family 9 (sodium/hydrogen exchanger), member 6	BC035029	4696	39	2144	38	2106	2552	27	0.00645316	0	0	6	0.00327332	21	0.0108639	14	0.00334608	0	0	2	0.00109111	12	0.00620797
NM_006378	Hs.511748	SEMA4D	Cytosolic ovarian carcinoma antigen 1	NM_182314	4184	419	2251	418	1833	1933	89	0.0156635	9	0.0119522	25	0.00956755	55	0.0237478	52	0.00915171	3	0.00398406	11	0.00420972	38	0.0164076
NM_006379	Hs.269109	SEMA3C	Sema domain, immunoglobulin domain (Ig), transmembrane domain (TM) and short cytoplasmic domain, (semaphorin) 4D	AB210030	5682	754	3366	753	2613	2316	54	0.0104066	3	0.00533808	19	0.00842199	32	0.0134964	35	0.00674504	4	0.00711744	8	0.0035461	23	0.00970055
NM_006401	Hs.494604	ANP32B	Sema domain, immunoglobulin domain (Ig), short basic domain, secreted, (semaphorin) 3C	NM_006379	5189	563	2818	562	2256	2371	10	0.00677966	1	0.00476191	3	0.00396825	6	0.0117878	4	0.00271186	0	0	0	0	4	0.00785855
NM_006421	Hs.411848	ARFGEF1	Acidic (leucine-rich) nuclear phosphoprotein 32 family, member B	NM_006401	1475	211	966	210	756	509	55	0.00762618	6	0.0153846	37	0.00666667	12	0.00943396	32	0.00443705	3	0.00769231	16	0.00288288	13	0.0102201
NM_006460	Hs.15299	HIS1	ADP-ribosylation factor guanine nucleotide-exchange factor 1(brefeldin A-inhibited)	NM_006421	7212	391	5940	390	5550	1272	44	0.0091954	23	0.0122732	2	0.00185185	19	0.0103768	28	0.00585162	14	0.00747065	0	0	14	0.0076461
NM_006463	Hs.183070	STAMBP	Hexamethylene bis-acetamide inducible 1	NM_006460	4785	1875	2954	1874	1080	1831	27	0.0111709	11	0.0218688	10	0.00784314	6	0.00938967	18	0.00744725	5	0.00994036	7	0.0054902	6	0.00938967
NM_006465	Hs.10431	ARID3B	STAM binding protein	BC065574	2417	504	1778	503	1275	639	48	0.0111214	0	0	10	0.00698812	38	0.013296	19	0.00440222	0	0	3	0.00209644	16	0.00559832
NM_006520	Hs.446392	TCTE1L	AT rich interactive domain 3B (BRIGHT- like)	AB208830	4316	28	1458	27	1431	2858	21	0.00973123	0	0	2	0.00569801	19	0.0108386	11	0.00509731	0	0	0	0	11	0.00627496
NM_006624	Hs.292265	ZMYND11	Dynein, light chain, Tctex-type 3	BC000968	2158	55	405	54	351	1753	31	0.00737393	0	0	8	0.00473653	23	0.0105215	20	0.00475737	0	0	6	0.0035524	14	0.00640439
NM_006643	Hs.94300	SDCCAG3	Zinc finger, MYND domain containing 11	NM_006624	4204	330	2018	329	1689	2186	23	0.0101456	11	0.00757576	4	0.0138889	8	0.0151803	15	0.00661667	10	0.00688705	1	0.00347222	4	0.00759013
NM_006688	Hs.134012	C1QL1	Serologically defined colon cancer antigen 3	AY129014	2267	1453	1740	1452	288	527	8	0.00527357	0	0	6	0.00772201	2	0.00390625	0	0	0	0	0	0	0	0
NM_006716	Hs.485380	ASK	Complement component 1, q subcomponent-like 1	NM_006688	1517	229	1005	228	777	512	29	0.0073923	5	0.00992064	15	0.00740741	9	0.00645624	19	0.00484323	2	0.00396825	10	0.00493827	7	0.00502152
NM_006730	Hs.77091	DNASE1L1	DBF4 homolog (S. cerevisiae)	NM_006716	3923	505	2529	504	2025	1394	22	0.00699079	5	0.00650195	9	0.00990099	8	0.00544588	7	0.00222434	2	0.00260078	3	0.00330033	2	0.00136147
NM_006749	Hs.549066	SLC20A2	Deoxyribonuclease I-like 1	NM_006730	3147	770	1678	769	909	1469	34	0.00922659	3	0.00813008	17	0.0086779	14	0.0103169	19	0.00515604	0	0	8	0.00408372	11	0.00810612
NM_006766	Hs.491577	MYST3	Solute carrier family 20 (phosphate transporter), member 2	NM_006749	3685	370	2328	369	1959	1357	73	0.00927691	4	0.0101781	42	0.00698254	27	0.0184805	47	0.00597281	3	0.00763359	24	0.00399003	20	0.0136893
NM_006785	Hs.180566	MALT1	MYST histone acetyltransferase (monocytic leukemia) 3	U47742	7869	394	6408	393	6015	1461	30	0.0059654	2	0.00775194	11	0.00444444	17	0.00740418	18	0.00357924	2	0.00775194	6	0.00242424	10	0.0043554
NM_006800	Hs.307924	MSL3L1	Mucosa associated lymphoid tissue lymphoma translocation gene 1	NM_006785	5029	259	2733	258	2475	2296	25	0.00701459	0	0	5	0.0039968	20	0.00905797	18	0.00505051	0	0	4	0.00319744	14	0.00634058
NM_006805	Hs.96996	HNRPA0	Male-specific lethal 3-like 1 (Drosophila)	NM_078628	3564	106	1356	105	1251	2208	32	0.0107275	5	0.0176056	1	0.00108932	26	0.0145985	17	0.00569896	2	0.00704225	0	0	15	0.00842224
NM_006807	Hs.77254	CBX1	Heterogeneous nuclear ribonucleoprotein A0	NM_006805	2983	285	1202	284	918	1781	12	0.00537394	0	0	1	0.00179211	11	0.00789663	6	0.00268697	0	0	0	0	6	0.00430725
NM_006821	Hs.446685	ZAP128	Chromobox homolog 1 (HP1 beta homolog Drosophila )	NM_006807	2233	283	840	282	558	1393	19	0.0106982	2	0.0120482	14	0.00964187	3	0.0189873	10	0.00563063	0	0	7	0.00482094	3	0.0189873
NM_006855	Hs.554798	KDELR3	Peroxisomal long-chain acyl-coA thioesterase	NM_006821	1776	167	1618	166	1452	158	22	0.0127241	0	0	11	0.0170543	11	0.0115183	11	0.00636206	0	0	7	0.0108527	4	0.00418848
NM_006888	Hs.282410	CALM1	KDEL (Lys-Asp-Glu-Leu) endoplasmic reticulum protein retention receptor 3	AK223238	1729	130	774	129	645	955	43	0.0115654	2	0.00990099	2	0.00444444	39	0.0127202	25	0.00672404	1	0.0049505	1	0.00222222	23	0.00750163
NM_006924	Hs.68714	SFRS1	Calmodulin 1 (phosphorylase kinase, delta)	BC047523	3718	203	652	202	450	3066	64	0.0135593	54	0.0135576	6	0.0162602	4	0.0108696	50	0.0105932	43	0.0107959	3	0.00813008	4	0.0108696
NM_006938	Hs.464734	SNRPD1	Splicing factor, arginine/serine-rich 1 (splicing factor 2, alternate splicing factor)	AK126318	4720	3984	4352	3983	369	368	16	0.00979792	0	0	1	0.00277778	15	0.0133571	14	0.00857318	0	0	2	0.00555556	12	0.0106857
NM_006942	Hs.95582	SOX15	Small nuclear ribonucleoprotein D1 polypeptide 16kDa	J03798	1633	151	510	150	360	1123	8	0.00573888	2	0.00404858	3	0.0042735	3	0.0151515	3	0.00215208	2	0.00404858	0	0	1	0.00505051
NM_006977	Hs.164347	ZNF46	SRY (sex determining region Y)-box 15	AB006867	1394	495	1196	494	702	198	17	0.0105068	2	0.0104167	13	0.00993884	2	0.0169492	10	0.00618047	1	0.00520833	7	0.00535168	2	0.0169492
NM_006997	Hs.501252	TACC2	Zinc finger and BTB domain containing 25	BC035804	1618	193	1500	192	1308	118	67	0.00690153	7	0.0205279	52	0.0058777	8	0.0153846	26	0.0026782	3	0.00879765	18	0.00203459	5	0.00961539
NM_006999	Hs.481542	POLS	Transforming, acidic coiled-coil containing protein 2	AF528099	9708	342	9188	341	8847	520	34	0.00880601	0	0	13	0.00798036	21	0.00998574	21	0.00543901	0	0	5	0.00306937	16	0.00760818
NM_007032	Hs.533030	HRIHFB2122	Polymerase (DNA directed) sigma	NM_006999	3861	130	1758	129	1629	2103	44	0.00791082	3	0.0117647	37	0.00745667	4	0.0115942	14	0.00251708	3	0.0117647	8	0.00161225	3	0.00869565
NM_007085	Hs.269512	FSTL1	TRIO and F-actin binding protein	NM_007032	3023	182	1963	181	1782	1060	39	0.0105263	0	0	2	0.0021575	37	0.013724	22	0.00593792	0	0	0	0	22	0.00816024
NM_007145	Hs.301819	ZNF146	Follistatin-like 1	NM_007085	3705	83	1009	82	927	2696	18	0.00564972	5	0.00584112	3	0.00341297	10	0.0068918	13	0.00408035	5	0.00584112	2	0.00227531	6	0.00413508
NM_007146	Hs.463569	ZNF161	Zinc finger protein 146	NM_007145	3186	857	1735	856	879	1451	33	0.00709372	1	0.00699301	7	0.00446999	25	0.00849473	22	0.00472915	0	0	1	0.00063857	21	0.00713558
NM_007150	Hs.16622	ZNF185	Zinc finger protein 161	NM_007146	4652	144	1709	143	1566	2943	41	0.00823459	0	0	3	0.00401606	38	0.00919874	24	0.00482024	0	0	1	0.00133869	23	0.00556766
NM_007246	Hs.388668	KLHL2	Zinc finger protein 185 (LIM domain)	BX537525	4979	102	848	101	747	4131	22	0.00696423	0	0	8	0.00448934	14	0.0123239	19	0.00601456	0	0	8	0.00448934	11	0.0096831
NM_007279	Hs.528007	U2AF2	Kelch-like 2, Mayven (Drosophila)	NM_007246	3159	242	2023	241	1782	1136	32	0.0101652	11	0.0104265	7	0.00490196	14	0.0210526	18	0.00571792	7	0.00663507	3	0.00210084	8	0.0120301
NM_007286	Hs.435228	SYNPO	U2 (RNU2) small nuclear RNA auxiliary factor 2	NM_007279	3148	1056	2483	1055	1428	665	45	0.00843961	2	0.0125	20	0.00656168	23	0.0108286	24	0.00450113	1	0.00625	9	0.00295276	14	0.00659134
NM_007373	Hs.104315	SHOC2	Synaptopodin	AB028952	5332	161	3208	160	3048	2124	41	0.0105888	3	0.0110701	12	0.00683761	26	0.0140845	35	0.00903926	1	0.00369004	7	0.0039886	27	0.0146262
NM_012120	Hs.485518	CD2AP	Soc-2 suppressor of clear homolog (C. elegans)	AB020669	3872	272	2026	271	1755	1846	42	0.00901674	1	0.02	8	0.00416667	33	0.0122768	35	0.00751395	1	0.02	5	0.00260417	29	0.0107887
NM_012198	Hs.377894	GCA	CD2-associated protein	AF146277	4658	51	1970	50	1920	2688	20	0.0120482	2	0.020202	3	0.00458716	15	0.016538	17	0.010241	1	0.010101	3	0.00458716	13	0.014333
NM_012215	Hs.500842	MGEA5	Grancalcin, EF-hand calcium binding protein	BC005214	1660	100	753	99	654	907	51	0.00990869	3	0.00759494	21	0.00763359	27	0.0134933	32	0.00621721	0	0	12	0.00436205	20	0.009995
NM_012262	Hs.48823	HS2ST1	Meningioma expressed antigen 5 (hyaluronidase)	AF036144	5147	396	3146	395	2751	2001	74	0.0110316	3	0.00837989	8	0.00746966	63	0.0119341	49	0.00730471	0	0	5	0.00466853	44	0.00833491
NM_012338	Hs.16529	TM4SF12	Heparan sulfate 2-O-sulfotransferase 1	NM_012262	6708	359	1429	358	1071	5279	28	0.0108569	3	0.00802139	11	0.0119826	14	0.010878	20	0.00775494	5	0.013369	6	0.00653595	9	0.00699301
NM_012424	Hs.30352	RPS6KC1	Tetraspanin 12	NM_012338	2579	375	1292	374	918	1287	37	0.00881792	1	0.00671141	25	0.00781006	11	0.0130024	23	0.00548141	1	0.00671141	12	0.00374883	10	0.0118203
NM_012470	Hs.193613	TNPO3	Ribosomal protein S6 kinase, 52kDa, polypeptide 1	NM_012424	4196	150	3350	149	3201	846	29	0.00790406	1	0.0026738	27	0.00974026	1	0.00191205	9	0.00245298	0	0	8	0.002886	1	0.00191205
NM_013245	Hs.128420	VPS4A	Transportin 3	NM_012470	3669	375	3146	374	2772	523	23	0.00980392	11	0.00797101	0	0	12	0.0159363	12	0.00511509	3	0.00217391	0	0	9	0.0119522
NM_013261	Hs.527078	PPARGC1A	Vacuolar protein sorting 4A (yeast)	BC035121	2346	1381	1593	1380	213	753	74	0.0117144	0	0	22	0.00917814	52	0.0136842	53	0.00839006	0	0	11	0.00458907	42	0.0110526
NM_013290	Hs.558491	HUMGT198A	Peroxisome proliferative activated receptor, gamma, coactivator 1, alpha	NM_013261	6317	121	2517	120	2397	3800	8	0.00564175	3	0.0197368	0	0	5	0.00771605	6	0.00423131	2	0.0131579	0	0	4	0.00617284
NM_013322	Hs.520714	SNX10	TBP-1 interacting protein	NM_013290	1418	153	770	152	618	648	24	0.00913242	1	0.00531915	4	0.00660066	19	0.0103599	14	0.00532725	0	0	4	0.00660066	10	0.00545256
NM_013396	Hs.473370	USP25	Sorting nexin 10	BC034992	2628	189	794	188	606	1834	30	0.00575484	0	0	13	0.00398284	17	0.0107595	17	0.00326108	0	0	6	0.00183823	11	0.00696203
NM_013401	Hs.13759	RAB3IL1	Ubiquitin specific peptidase 25	AF170562	5213	370	3633	369	3264	1580	17	0.00737527	0	0	6	0.00522193	11	0.011022	5	0.0021692	0	0	1	0.000870322	4	0.00400802
NM_013450	Hs.470369	BAZ2B	RAB3A interacting protein (rabin3)-like 1	NM_013401	2305	159	1307	158	1149	998	65	0.00814026	4	0.0116618	44	0.00684399	17	0.0140148	41	0.00513463	2	0.0058309	24	0.00373308	15	0.012366
NM_013989	Hs.202354	DIO2	Bromodomain adjacent to zinc finger domain, 2B	AB040909	7985	344	6772	343	6429	1213	66	0.00984634	12	0.0169014	9	0.0109489	45	0.00870238	48	0.00716097	8	0.0112676	7	0.00851581	33	0.00638174
NM_014045	Hs.525232	LRP10	Deiodinase, iodothyronine, type II	NM_013989	6703	711	1532	710	822	5171	25	0.00768758	2	0.00361664	18	0.00840336	5	0.00897666	9	0.00276753	1	0.00180832	6	0.00280112	2	0.00359066
NM_014311	Hs.5212	SMUG1	Low density lipoprotein receptor-related protein 10	NM_014045	3252	554	2695	553	2142	557	36	0.0130199	2	0.0108696	2	0.00411523	32	0.0152745	21	0.00759494	2	0.0108696	1	0.00205761	18	0.00859189
NM_014320	Hs.486589	HEBP2	Single-strand selective monofunctional uracil DNA glycosylase	AK091468	2765	185	670	184	486	2095	8	0.00624025	0	0	2	0.00323625	6	0.0163488	7	0.00546022	0	0	2	0.00323625	5	0.013624
NM_014321	Hs.49760	ORC6L	Heme binding protein 2	NM_014320	1282	298	915	297	618	367	9	0.00546448	0	0	4	0.00527009	5	0.00603865	4	0.00242866	0	0	1	0.00131752	3	0.00362319
NM_014345	Hs.509718	ZNF318	Origin recognition complex, subunit 6 homolog-like (yeast)	NM_014321	1647	61	819	60	759	828	71	0.00882426	6	0.00966184	51	0.00809524	14	0.0124444	29	0.00360428	1	0.00161031	18	0.00285714	10	0.00888889
NM_014350	Hs.271955	TNFAIP8	Zinc finger protein 318	NM_014345	8046	622	6921	621	6300	1125	18	0.00864969	3	0.0127119	2	0.00335008	13	0.0104167	15	0.00720807	4	0.0169492	0	0	11	0.0088141
NM_014368	Hs.103137	LHX6	Tumor necrosis factor, alpha-induced protein 8	BC007014	2081	237	833	236	597	1248	32	0.00957511	0	0	5	0.00457876	27	0.0122839	14	0.00418911	0	0	0	0	14	0.00636943
NM_014393	Hs.561815	STAU2	LIM homeobox 6	NM_014368	3342	53	1144	52	1092	2198	48	0.0118285	1	0.00497512	9	0.00625	38	0.015722	33	0.00813209	0	0	5	0.00347222	28	0.0115846
NM_014426	Hs.316890	SNX5	Staufen, RNA binding protein, homolog 2 (Drosophila)	NM_014393	4058	202	1641	201	1440	2417	21	0.0097493	3	0.0166667	10	0.00823045	8	0.0105402	14	0.00649954	1	0.00555556	7	0.00576132	6	0.00790514
NM_014462	Hs.425311	LSM1	Sorting nexin 5	NM_152227	2154	181	1395	180	1215	759	8	0.00855615	0	0	2	0.00497512	6	0.0173913	2	0.00213904	0	0	0	0	2	0.0057971
NM_014504	Hs.530053	RABGEF1	LSM1 homolog, U6 small nuclear RNA associated (S. cerevisiae)	AJ238094	935	189	590	188	402	345	35	0.00935829	0	0	9	0.00609756	26	0.0118884	23	0.00614973	0	0	3	0.00203252	20	0.00914495
NM_014517	Hs.118041	UBP1	RAB guanine nucleotide exchange factor (GEF) 1	AJ250042	3740	78	1553	77	1476	2187	39	0.009375	1	0.00189036	13	0.00800986	25	0.0124502	24	0.00576923	0	0	4	0.00246457	20	0.00996016
NM_014630	Hs.79347	ZNF592	Upstream binding protein 1 (LBP-1a)	BC047235	4160	530	2152	529	1623	2008	38	0.00747149	3	0.00526316	23	0.00604627	12	0.0168539	19	0.00373575	1	0.00175439	12	0.00315457	6	0.00842697
NM_014637	Hs.521608	CHPPR	Zinc finger protein 592	NM_014630	5086	571	4374	570	3804	712	23	0.00854701	0	0	6	0.00598802	17	0.0108765	14	0.00520253	0	0	3	0.00299401	11	0.00703775
NM_014665	Hs.459391	LRRC14	Mitochondrial fission regulator 1	NM_014637	2691	127	1128	126	1002	1563	46	0.00864174	2	0.0136986	9	0.00607287	35	0.00947226	25	0.0046966	1	0.00684931	5	0.00337382	19	0.00514208
NM_014715	Hs.440379	RICS	Leucine rich repeat containing 14	NM_014665	5323	147	1628	146	1482	3695	92	0.0111232			27	0.00942408	65	0.0120237	44	0.00531979			13	0.00453752	31	0.00573437
NM_014724	Hs.134816	ZNF305	Rho GTPase-activating protein	AL833062	8271	1	2865	0	2865	5406	33	0.00839481	2	0.013986	10	0.00550964	21	0.0106437	17	0.0043246	1	0.00699301	2	0.00110193	14	0.00709579
NM_014733	Hs.482660	ZFYVE16	Zinc finger protein 96	NM_014724	3931	144	1958	143	1815	1973	56	0.00844391	3	0.0133929	38	0.0081826	15	0.0085034	33	0.00497587	1	0.00446429	18	0.00387597	14	0.00793651
NM_014734	Hs.440025	KIAA0247	Zinc finger, FYVE domain containing 16	AB002303	6632	225	4868	224	4644	1764	79	0.0146242	5	0.0159744	6	0.00657895	68	0.0162796	53	0.00981118	4	0.0127796	4	0.00438597	45	0.0107733
NM_014757	Hs.484349	MAML1	KIAA0247	BC064697	5402	314	1225	313	912	4177	38	0.00547471	0	0	17	0.00743657	21	0.00452489	21	0.0030255	0	0	9	0.00393701	12	0.00258565
NM_014766	Hs.520740	SCRN1	Mastermind-like 1 (Drosophila)	AB209135	6941	15	2300	14	2286	4641	47	0.00899005	0	0	9	0.00722892	38	0.00983946	22	0.00420811	0	0	6	0.00481928	16	0.00414293
NM_014789	Hs.43133	ZNF623	Secernin 1	NM_014766	5228	122	1366	121	1245	3862	70	0.011923	4	0.0199005	8	0.00492914	58	0.0143316	43	0.00732414	1	0.00497512	5	0.00308071	37	0.00914257
NM_014795	Hs.34871	ZFHX1B	Zinc finger protein 623	AB014528	5871	202	1824	201	1623	4047	54	0.00967222	7	0.0145833	24	0.00658436	23	0.015775	36	0.00644815	6	0.0125	13	0.00356653	17	0.0116598
NM_014797	Hs.409876	ZBTB24	Zinc finger homeobox 1b	NM_014795	5583	481	4125	480	3645	1458	50	0.00893336	0	0	14	0.00668577	36	0.0107946	24	0.00428801	0	0	4	0.00191022	20	0.005997
NM_014811	Hs.533260	KIAA0649	Zinc finger and BTB domain containing 24	NM_014797	5597	169	2262	168	2094	3335	21	0.00423472	2	0.00364299	12	0.00330578	7	0.00897436	4	0.000806614	0	0	3	0.000826446	1	0.00128205
NM_014826	Hs.35433	CDC42BPA	KIAA0649	NM_014811	4959	550	4179	549	3630	780	57	0.00710812	14	0.0148462	22	0.00426357	21	0.0109603	40	0.00498815	9	0.00954401	16	0.00310078	15	0.00782881
NM_014830	Hs.131212	KIAA0352	CDC42 binding protein kinase alpha (DMPK-like)	NM_003607	8019	944	6103	943	5160	1916	63	0.0102107	0	0	12	0.0056101	51	0.0129278	42	0.00680713	0	0	5	0.00233754	37	0.00937896
NM_014837	Hs.270775	C1orf16	Zinc finger and BTB domain containing 39	NM_014830	6170	87	2225	86	2139	3945	74	0.0126582	0	0	36	0.0105448	38	0.0164502	35	0.005987	0	0	15	0.00439367	20	0.00865801
NM_014838	Hs.475208	ZBED4	Chromosome 1 open reading frame 16	NM_173156	5846	123	3536	122	3414	2310	44	0.00843397	2	0.00469484	32	0.0090703	10	0.00791766	26	0.00498371	1	0.00234742	17	0.00481859	8	0.00633413
NM_014840	Hs.524692	ARK5	Zinc finger, BED-type containing 4	AB014537	5217	427	3954	426	3528	1263	67	0.00981254	11	0.00866824	10	0.00476872	46	0.0132871	37	0.00541886	4	0.00315209	6	0.00286123	27	0.00779896
NM_014872	Hs.161276	ZBTB5	NUAK family, SNF1-like kinase, 1	AB011109	6828	1270	3366	1269	2097	3462	40	0.00863744	1	0.005291	15	0.00737463	24	0.00996678	20	0.00431872	0	0	5	0.00245821	15	0.00622924
NM_014876	Hs.3094	KIAA0063	Zinc finger and BTB domain containing 5	NM_014872	4631	190	2223	189	2034	2408	38	0.0118491	5	0.0166113	0	0	33	0.0143666	25	0.00779545	5	0.0166113	0	0	20	0.00870701
NM_014888	Hs.434053	FAM3C	Josephin domain containing 1	NM_014876	3207	302	910	301	609	2297	18	0.00704501	0	0	4	0.00584795	14	0.00828402	10	0.00391389	0	0	4	0.00584795	6	0.0035503
NM_014891	Hs.278426	PDAP1	Family with sequence similarity 3, member C	BC024200	2555	182	865	181	684	1690	12	0.00503567	0	0	1	0.0018315	11	0.00641026	6	0.00251783	0	0	1	0.0018315	5	0.00291375
NM_014949	Hs.24656	KIAA0907	PDGFA associated protein 1	NM_014891	2383	122	667	121	546	1716	46	0.0102222	0	0	9	0.00526316	37	0.0133141	28	0.00622222	0	0	4	0.00233918	24	0.0086362
NM_014962	Hs.244590	BTBD3	KIAA0907	AB020714	4500	12	1721	11	1710	2779	50	0.0102944	5	0.0139276	7	0.00446144	38	0.0129737	30	0.00617665	1	0.00278552	9	0.00573614	20	0.00682827
NM_015049	Hs.152774	ALS2CR3	BTB (POZ) domain containing 3	NM_014962	4857	360	1928	359	1569	2929	67	0.0103555	3	0.00787402	24	0.00874317	40	0.0119617	39	0.00602782	1	0.00262467	9	0.00327869	29	0.00867225
NM_015310	Hs.434255	PSD3	Amyotrophic lateral sclerosis 2 (juvenile) chromosome region, candidate 3	NM_015049	6470	382	3126	381	2745	3344	88	0.0104315	0	0	12	0.00571429	76	0.0121932	56	0.00663822	0	0	8	0.00380952	48	0.00770095
NM_015339	Hs.293736	ADNP	Pleckstrin and Sec7 domain containing 3	NM_015310	8436	104	2203	103	2100	6233	51	0.0103197	10	0.0176056	28	0.00846177	13	0.0122066	23	0.00465399	4	0.00704225	10	0.00302206	9	0.0084507
NM_015361	Hs.412462	R3HDM	Activity-dependent neuroprotector	BC075794	4942	569	3877	568	3309	1065	45	0.00964423	5	0.0135135	25	0.00757576	15	0.0150602	25	0.00535791	3	0.00810811	10	0.0030303	12	0.0120482
NM_015677	Hs.515951	SH3YL1	R3H domain containing 1	NM_015361	4666	371	3670	370	3300	996	66	0.0208202	2	0.010582	2	0.0057971	62	0.0235205	40	0.0126183	2	0.010582	1	0.00289855	37	0.0140364
NM_015703	Hs.553531	CGI-96	SH3 domain containing, Ysc84-like 1 (S. cerevisiae)	BC030778	3170	190	534	189	345	2636	15	0.00594059			5	0.00628931	10	0.00578035	9	0.00356436			2	0.00251572	7	0.00404624
NM_015726	Hs.492236	WDR42A	CGI-96 protein	BC031838	2525	1	795	0	795	1730	51	0.0132502	4	0.0231214	10	0.00557414	37	0.0196599	30	0.00779423	2	0.0115607	4	0.00222965	24	0.0127524
NM_015833	Hs.474018	ADARB1	WD repeat domain 42A	NM_015726	3849	174	1967	173	1794	1882	62	0.00900901	1	0.00242131	18	0.00854701	43	0.0098556	33	0.00479512	0	0	5	0.00237417	28	0.0064176
NM_015955	Hs.444969	C2orf4	Adenosine deaminase, RNA-specific, B1 (RED1 homolog rat)	AB194370	6882	414	2519	413	2106	4363	23	0.0122798	7	0.0167866	10	0.0111857	6	0.0106762	12	0.00640683	5	0.0119904	5	0.00559284	2	0.00355872
NM_015974	Hs.370703	CRYL1	Chromosome 2 open reading frame 4	AB041018	1873	418	1311	417	894	562	9	0.00587851	2	0.0144928	1	0.00107181	6	0.0130435	6	0.00391901	1	0.00724638	2	0.00214362	3	0.00652174
NM_015986	Hs.370168	CRLF3	Crystallin, lambda 1	NM_015974	1531	139	1071	138	933	460	25	0.00868056	0	0	5	0.00376223	20	0.0131579	19	0.00659722	0	0	4	0.00300978	15	0.00986842
NM_016063	Hs.32826	C6orf74	Cytokine receptor-like factor 3	BC023567	2880	32	1360	31	1329	1520	13	0.00947522	0	0	2	0.00389864	11	0.0138191	11	0.00801749	0	0	2	0.00389864	9	0.0113065
NM_016104	Hs.532164	RWDD1	Chromosome 6 open reading frame 74	NM_016063	1372	64	576	63	513	796	10	0.00755858	6	0.00865801	1	0.00225225	3	0.016129	7	0.005291	3	0.004329	1	0.00225225	3	0.016129
NM_016121	Hs.335139	KCTD3	RWD domain containing 1	NM_016104	1323	694	1137	693	444	186	28	0.00709579	0	0	17	0.00694444	11	0.00913621	18	0.00456158	0	0	12	0.00490196	6	0.00498339
NM_016123	Hs.138499	IRAK4	Potassium channel tetramerisation domain containing 3	NM_016121	3946	295	2742	294	2448	1204	13	0.00460993	0	0	7	0.00506146	6	0.00426136	8	0.00283688	0	0	4	0.00289226	4	0.00284091
NM_016201	Hs.426312	AMOTL2	Interleukin-1 receptor-associated kinase 4	AK000528	2820	30	1412	29	1383	1408	41	0.00822632	2	0.00704225	6	0.00256082	33	0.0140008	23	0.00461477	0	0	1	0.000426803	22	0.0093339
NM_016217	Hs.197644	HECA	Angiomotin like 2	NM_016201	4984	285	2627	284	2343	2357	63	0.0111742	4	0.0136519	6	0.00367647	53	0.0142742	41	0.00727208	2	0.00682594	4	0.00245098	35	0.00942634
NM_016220	Hs.50216	ZNF588	Headcase homolog (Drosophila)	BC070068	5638	294	1925	293	1632	3713	30	0.00544662	8	0.0101781	6	0.00255102	16	0.00675105	12	0.00217865	6	0.00763359	2	0.00085034	4	0.00168776
NM_016227	Hs.204559	C1orf9	Zinc finger protein 588	NM_016220	5508	787	3138	786	2352	2370	53	0.00895421	0	0	31	0.00734946	22	0.0139505	28	0.00473053	1	0.00806452	11	0.00260787	16	0.0101458
NM_016248	Hs.105105	AKAP11	Chromosome 1 open reading frame 9	NM_016227	5919	125	4342	124	4218	1577	110	0.0110854	3	0.0171429	46	0.00806169	61	0.0150915	60	0.00604656	1	0.00571429	17	0.00297932	42	0.0103909
NM_016271	Hs.302408	RNF138	A kinase (PRKA) anchor protein 11	AF176555	9923	176	5881	175	5706	4042	35	0.00981492	2	0.00455581	6	0.00813008	27	0.0113018	27	0.00757151	2	0.00455581	8	0.0108401	17	0.00711595
NM_016352	Hs.93764	CPA4	Ring finger protein 138	NM_016271	3566	440	1177	439	738	2389	41	0.0146063	0	0	4	0.00315956	37	0.0244386	26	0.00926256	0	0	4	0.00315956	22	0.014531
NM_016437	Hs.546366	TUBG2	Carboxypeptidase A4	NM_016352	2807	28	1293	27	1266	1514	11	0.00592992	0	0	6	0.00442478	5	0.0166667	8	0.00431267	0	0	5	0.00368732	3	0.01
NM_016516	Hs.48499	VPS54	Tubulin, gamma 2	BC051890	1855	200	1555	199	1356	300	31	0.00776164	0	0	22	0.0074983	9	0.0100334	22	0.00550826	0	0	15	0.00511247	7	0.00780379
NM_016584	Hs.98309	IL23A	Vacuolar protein sorting 54 (yeast)	NM_016516	3994	164	3097	163	2934	897	6	0.00567108	0	0	3	0.00526316	3	0.00943396	4	0.00378072	0	0	2	0.00350877	2	0.00628931
NM_016598	Hs.61430	ZDHHC3	Interleukin 23, alpha subunit p19	AY359083	1058	171	740	170	570	318	33	0.0121324	2	0.00934579	12	0.0121951	19	0.0124836	22	0.00808824	1	0.0046729	6	0.00609756	15	0.00985545
NM_016603	Hs.483473	C5orf5	Zinc finger, DHHC-type containing 3	AF247703	2720	215	1198	214	984	1522	58	0.0106033	5	0.0110375	21	0.00764192	32	0.0141031	34	0.00621572	1	0.00220751	9	0.00327511	24	0.0105773
NM_016614	Hs.403010	TTRAP	Chromosome 5 open reading frame 5	AF251038	5470	454	3201	453	2748	2269	10	0.00512295	0	0	5	0.00459137	5	0.00605327	8	0.00409836	0	0	5	0.00459137	3	0.00363196
NM_016623	Hs.492869	FAM49B	TRAF and TNF receptor associated protein	BC017553	1952	38	1126	37	1089	826	22	0.00991438	5	0.00910747	5	0.00512821	12	0.0172662	20	0.00901307	6	0.010929	4	0.00410256	10	0.0143885
NM_016626	Hs.465144	RKHD2	Family with sequence similarity 49, member B	NM_016623	2219	550	1524	549	975	695	35	0.01002	0	0	17	0.0121864	18	0.00988468	23	0.0065846	0	0	7	0.00501792	16	0.00878638
NM_016631	Hs.473635	C21orf66	Ring finger and KH domain containing 2	NM_016626	3493	278	1672	277	1395	1821	15	0.00513699	0	0	3	0.00195312	12	0.00879121	10	0.00342466	0	0	2	0.00130208	8	0.00586081
NM_016639	Hs.355899	TNFRSF12A	Chromosome 21 open reading frame 66	NM_145328	2920	20	1555	19	1536	1365	8	0.00678541			4	0.00694444	4	0.0066335	2	0.00169635			1	0.00173611	1	0.00165837
NM_016839	Hs.470412	RBMS1	Tumor necrosis factor receptor superfamily, member 12A	BC064377	1179	1	576	0	576	603	25	0.0096302	6	0.009375	7	0.00598291	12	0.0152672	14	0.00539291	3	0.0046875	2	0.0017094	9	0.0114504
NM_017582	Hs.516587	UBE2Q	RNA binding motif, single stranded interacting protein 1	NM_016839	2596	641	1810	640	1170	786	28	0.00859951	0	0	6	0.00472813	22	0.0116034	19	0.00583538	0	0	3	0.00236407	16	0.00843882
NM_017615	Hs.258798	C10orf86	Ubiquitin-conjugating enzyme E2Q (putative) 1	NM_017582	3256	92	1360	91	1269	1896	14	0.00579231	6	0.0045489	3	0.00632911	5	0.00801282	8	0.00330989	3	0.00227445	2	0.00421941	3	0.00480769
NM_017724	Hs.475319	LRRFIP2	Chromosome 10 open reading frame 86	AF258584	2417	1320	1793	1319	474	624	16	0.0066335	0	0	15	0.00692521	1	0.00606061	2	0.000829187	0	0	2	0.000923361	0	0
NM_017743	Hs.458609	DPP8	Leucine rich repeat (in FLII) interacting protein 2	NM_006309	2412	82	2247	81	2166	165	20	0.00635728	1	0.00448431	19	0.00717252	0	0	15	0.00476796	0	0	15	0.00566251	0	0
NM_017793	Hs.8562	RPP25	Dipeptidylpeptidase 8	NM_130434	3146	224	2872	223	2649	274	14	0.00694789	2	0.00235294	3	0.005	9	0.0159292	4	0.00198511	2	0.00235294	0	0	2	0.00353982
NM_017880	Hs.413123	FLJ20558	Ribonuclease P 25kDa subunit	AK000381	2015	851	1450	850	600	565	23	0.00905512	1	0.00304878	14	0.00811594	8	0.0164271	12	0.00472441	1	0.00304878	6	0.00347826	5	0.0102669
NM_018000	Hs.79741	FLJ10116	Hypothetical protein FLJ20558	AK000565	2540	329	2053	328	1725	487	24	0.00910816	0	0	6	0.00930233	18	0.0105634	11	0.00417457	0	0	2	0.00310078	9	0.00528169
NM_018029	Hs.534462	FLJ10213	Dilute suppressor	BC082990	2635	287	931	286	645	1704	15	0.00893389	5	0.0118203	7	0.00854701	3	0.00686499	7	0.00416915	5	0.0118203	2	0.002442	0	0
NM_018047	Hs.202023	RBM22	Hypothetical protein FLJ10213	BC064501	1679	424	1242	423	819	437	26	0.0113191	1	0.012987	10	0.00791766	15	0.015674	12	0.0052242	0	0	3	0.0023753	9	0.00940439
NM_018079	Hs.14229	FLJ10379	RNA binding motif protein 22	AK001152	2297	78	1340	77	1263	957	27	0.00737101	0	0	15	0.00502008	12	0.0190779	17	0.00464101	0	0	7	0.0023427	10	0.0158983
NM_018126	Hs.31082	TMEM33	Hypothetical protein FLJ10379	NM_018079	3663	47	3034	46	2988	629	30	0.0111773	4	0.012012	12	0.016129	14	0.00871189	19	0.00707899	2	0.00600601	7	0.0094086	10	0.00622277
NM_018133	Hs.18631	FLJ10546	Transmembrane protein 33	AK001387	2684	334	1077	333	744	1607	50	0.0106474	7	0.0095498	17	0.00980392	26	0.0116644	33	0.00702726	6	0.00818554	7	0.00403691	20	0.00897263
NM_018169	Hs.445129	FLJ10652	Ring finger protein 184	NM_018133	4696	734	2467	733	1734	2229	40	0.0064041	3	0.00724638	30	0.00572082	7	0.0119048	24	0.00384246	3	0.00724638	14	0.00266972	7	0.0119048
NM_018181	Hs.529023	ZNF532	Hypothetical protein FLJ10652	NM_018169	6246	415	5658	414	5244	588	65	0.0100108	12	0.0219378	23	0.00588838	30	0.0147059	36	0.00554443	5	0.00914077	12	0.0030722	19	0.00931373
NM_018191	Hs.508021	RCBTB1	Zinc finger protein 532	NM_018181	6493	548	4453	547	3906	2040	55	0.0132116	19	0.0135617	5	0.00854701	31	0.0142398	39	0.00936824	17	0.0121342	2	0.0034188	20	0.00918695
NM_018263	Hs.119815	ASXL2	Regulator of chromosome condensation (RCC1) and BTB (POZ) domain containing protein 1	AB209222	4163	1402	1986	1401	585	2177	75	0.010372	3	0.0113208	36	0.00835655	36	0.013544	33	0.00456368	2	0.00754717	10	0.00232126	21	0.00790068
NM_018318	Hs.129278	FLJ11088	Additional sex combs like 2 (Drosophila)	NM_018263	7231	266	4573	265	4308	2658	22	0.00935374	0	0	9	0.00678733	13	0.0128713	15	0.00637755	0	0	7	0.00527903	8	0.00792079
NM_018361	Hs.490899	AGPAT5	DKFZP779L1558 hypothetical protein	NM_018318	2352	17	1342	16	1326	1010	37	0.0100162	1	0.00320513	5	0.00456621	31	0.0135549	22	0.0059556	0	0	3	0.00273973	19	0.00830783
NM_018372	Hs.25245	RIF1	1-acylglycerol-3-phosphate O-acyltransferase 5 (lysophosphatidic acid acyltransferase, epsilon)	NM_018361	3694	313	1407	312	1095	2287	31	0.00925649	3	0.0117188	15	0.00649351	13	0.0166028	21	0.00627053	2	0.0078125	11	0.00476191	8	0.0102171
NM_018374	Hs.396358	FLJ11273	Chromosome 1 open reading frame 103	NM_018372	3349	257	2566	256	2310	783	88	0.0136307	5	0.015528	7	0.00848485	76	0.0143153	62	0.00960347	3	0.00931677	2	0.00242424	57	0.0107365
NM_018409	Hs.554833	DKFZp761O0113	Hypothetical protein FLJ11273	NM_018374	6456	323	1147	322	825	5309	50	0.00969932	7	0.00884956	4	0.00375587	39	0.0118218	38	0.00737148	4	0.00505689	2	0.00187793	32	0.00969991
NM_018443	Hs.436350	ZNF302	LRP2 binding protein	AB037746	5155	792	1856	791	1065	3299	21	0.00705171	0	0	16	0.0111343	5	0.00414938	12	0.00402955	1	0.00297619	8	0.00556715	3	0.00248963
NM_018475	Hs.479766	TPARL	Zinc finger protein 302	AF265236	2978	337	1773	336	1437	1205	17	0.00866905	1	0.00421941	4	0.00410256	12	0.0160214	14	0.00713921	1	0.00421941	2	0.00205128	11	0.0146862
NM_018490	Hs.502176	LGR4	TPA regulated locus	BC107582	1961	238	1212	237	975	749	55	0.0105546	0	0	34	0.0119048	21	0.010989	31	0.00594895	0	0	16	0.00560224	15	0.00784929
NM_018569	Hs.435991	C4orf16	Leucine-rich repeat-containing G protein-coupled receptor 4	NM_018490	5211	445	3300	444	2856	1911	30	0.010582	3	0.0110701	2	0.00220022	25	0.0151057	19	0.00670194	1	0.00369004	0	0	18	0.0108761
NM_018590	Hs.180758	GALNACT-2	Chromosome 4 open reading frame 16	NM_018569	2835	272	1180	271	909	1655	51	0.0132847	24	0.0170092	7	0.0107527	20	0.0112549	21	0.00547017	10	0.00708717	2	0.0030722	9	0.00506472
NM_019012	Hs.188614	PLEKHA5	Chondroitin sulfate GalNAcT-2	BX641073	3839	1412	2062	1411	651	1777	53	0.00816893			13	0.00368376	40	0.0135181	38	0.00585697			4	0.00113347	34	0.0114904
NM_019028	Hs.188569	ZDHHC13	Pleckstrin homology domain containing, family A member 5	AB051473	6488	1	3529	0	3529	2959	38	0.0153908	1	0.0111111	30	0.0160514	7	0.0137255	22	0.00891049	0	0	16	0.00856073	6	0.0117647
NM_019054	Hs.500419	FAM35A	Zinc finger, DHHC-type containing 13	BC036020	2469	91	1959	90	1869	510	25	0.00734862	0	0	17	0.00677831	8	0.0102564	24	0.00705467	1	0.00877193	12	0.00478469	11	0.0141026
NM_019057	Hs.484289	FLJ10404	Family with sequence similarity 35, member A	AK022978	3402	115	2622	114	2508	780	30	0.00651466	21	0.00732984	1	0.00074239	8	0.0203562	20	0.0043431	12	0.00418848	3	0.00222717	5	0.0127226
NM_019094	Hs.506325	NUDT4	Hypothetical protein FLJ10404	NM_019057	4605	2866	4212	2865	1347	393	76	0.00969511	2	0.00503778	1	0.0018315	73	0.0105858	50	0.00637837	2	0.00503778	1	0.0018315	47	0.00681555
NM_019114	Hs.269180	EPB41L4B	Nudix (nucleoside diphosphate linked moiety X)-type motif 4 pseudogene 2	NM_199040	7839	398	943	397	546	6896	66	0.0118237	0	0	28	0.0102115	38	0.0151515	39	0.00698674	0	0	13	0.00474107	26	0.0103668
NM_019885	Hs.91546	CYP26B1	Erythrocyte membrane protein band 4.1 like 4B	NM_019114	5582	333	3074	332	2742	2508	40	0.00882223			4	0.00259909	36	0.01202	23	0.00507278			2	0.00129955	21	0.00701169
NM_019892	Hs.120998	INPP5E	Cytochrome P450, family 26, subfamily B, polypeptide 1	NM_019885	4534	1	1539	0	1539	2995	36	0.0104651	4	0.0103896	19	0.00981912	13	0.0116071	13	0.00377907	2	0.00519481	4	0.00206718	7	0.00625
NM_019903	Hs.501012	ADD3	Inositol polyphosphate-5-phosphatase, 72 kDa	BC028032	3440	386	2320	385	1935	1120	41	0.00920521	3	0.00797872	18	0.00848656	20	0.0102197	21	0.00471486	1	0.00265957	11	0.00518623	9	0.00459888
NM_020062	Hs.435126	SLC2A4RG	Adducin 3 (gamma)	NM_016824	4454	377	2497	376	2121	1957	14	0.00609756	0	0	7	0.00601375	7	0.00649954	10	0.0043554	0	0	3	0.00257732	7	0.00649954
NM_020149	Hs.510989	MEIS2	SLC2A4 regulator	NM_020062	2296	56	1219	55	1164	1077	38	0.0102123	15	0.0144648	9	0.00746269	14	0.00947226	25	0.00671862	11	0.0106075	6	0.00497512	8	0.00541272
NM_020185	Hs.29106	DUSP22	Meis1, myeloid ecotropic viral integration site 1 homolog 2 (mouse)	NM_170677	3721	1038	2243	1037	1206	1478	18	0.00630252			0	0	18	0.00749376	13	0.00455182			0	0	13	0.00541216
NM_020194	Hs.471528	C2orf33	Dual specificity phosphatase 22	AB208997	2856	1	454	0	454	2402	17	0.00836614	1	0.0037594	7	0.00680272	9	0.0122117	10	0.00492126	0	0	2	0.00194363	8	0.0108548
NM_020390	Hs.164144	EIF5A2	Chromosome 2 open reading frame 33	NM_020194	2032	267	1295	266	1029	737	63	0.011378	2	0.0153846	2	0.004329	59	0.0119312	42	0.00758534	1	0.00769231	3	0.00649351	38	0.00768453
NM_020651	Hs.7886	PELI1	Eukaryotic translation initiation factor 5A2	AY205261	5537	131	592	130	462	4945	111	0.0155549	76	0.0188212	8	0.00636436	27	0.0146659	82	0.011491	51	0.01263	9	0.0071599	22	0.01195
NM_020673	Hs.529044	RAB22A	Pellino homolog 1 (Drosophila)	AF302505	7136	4039	5295	4038	1257	1841	105	0.0120662	2	0.00763359	1	0.0017094	102	0.0129854	65	0.00746955	1	0.00381679	0	0	64	0.00814768
NM_021127	Hs.96	PMAIP1	RAB22A, member RAS oncogene family	NM_020673	8702	263	847	262	585	7855	17	0.00901857	1	0.00578035	1	0.00606061	15	0.00969619	15	0.00795756	0	0	0	0	15	0.00969619
NM_021178	Hs.107003	CCNB1IP1	Phorbol-12-myristate-13-acetate-induced protein 1	D90070	1885	174	338	173	165	1547	15	0.00892326	10	0.0154083	4	0.00479616	1	0.00505051	5	0.00297442	2	0.00308166	3	0.00359712	0	0
NM_021190	Hs.269895	PTBP2	Cyclin B1 interacting protein 1	NM_182851	1681	650	1483	649	834	198	44	0.0122019			4	0.00749064	40	0.0130208	28	0.00776484			1	0.00187266	27	0.00878906
NM_021204	Hs.18442	MASA	Polypyrimidine tract binding protein 2	AB209266	3606	1	534	0	534	3072	17	0.00853414	2	0.00904977	6	0.00763359	9	0.00913706	10	0.00502008	2	0.00904977	2	0.00254453	6	0.00609137
NM_021211	Hs.25726	LOC58486	E-1 enzyme	AF113125	1992	222	1007	221	786	985	23	0.0086727	9	0.0182556	14	0.0067243	0	0	15	0.00565611	7	0.0141988	8	0.00384246	0	0
NM_021212	Hs.535319	ZF	Transposon-derived Buster1 transposase-like protein gene	NM_021211	2652	494	2575	493	2082	77	50	0.0128502	0	0	5	0.00610501	45	0.0147783	26	0.00668209	0	0	2	0.002442	24	0.00788177
NM_021249	Hs.356647	SNX6	HCF-binding transcription factor Zhangfei	DQ128105	3891	28	846	27	819	3045	35	0.0115094	4	0.00804829	4	0.0045819	27	0.016158	27	0.00887866	4	0.00804829	3	0.00343643	20	0.0119689
NM_021570	Hs.164960	BARX1	Sorting nexin 6	NM_021249	3041	498	1370	497	873	1671	5	0.00324675	0	0	0	0	5	0.00909091	1	0.000649351	0	0	0	0	1	0.00181818
NM_021615	Hs.157439	CHST6	BarH-like homeobox 1	BC064363	1540	226	990	225	765	550	35	0.00924458	1	0.00531915	12	0.010101	22	0.00912863	19	0.00501849	0	0	4	0.003367	15	0.00622407
NM_021633	Hs.282878	KLHL12	Carbohydrate (N-acetylglucosamine 6-O) sulfotransferase 6	AF280086	3786	189	1376	188	1188	2410	32	0.00958658	1	0.005	9	0.00527241	22	0.0153739	23	0.00689035	1	0.005	5	0.00292911	17	0.0118798
NM_021638	Hs.529369	AFAP	Kelch-like 12 (Drosophila)	NM_021633	3338	201	1907	200	1707	1431	73	0.00973853	2	0.00917431	9	0.00410397	62	0.0121927	37	0.00493597	1	0.00458716	3	0.00136799	33	0.00648968
NM_021953	Hs.239	FOXM1	Actin filament associated protein	NM_021638	7496	219	2411	218	2193	5085	36	0.00988739	1	0.00377358	19	0.00789692	16	0.0164948	18	0.0049437	0	0	9	0.00374065	9	0.00927835
NM_021955	Hs.555871	GNGT1	Forkhead box M1	NM_202002	3641	266	2671	265	2406	970	17	0.00862944	0	0	4	0.0205128	13	0.00736544	8	0.00406091	0	0	0	0	8	0.00453258
NM_021960	Hs.532826	MCL1	Guanine nucleotide binding protein (G protein), gamma transducing activity polypeptide 1	BC030956	1970	11	205	10	195	1765	40	0.00995025	3	0.0230769	4	0.00379867	33	0.011632	26	0.00646766	1	0.00769231	2	0.00189934	23	0.00810715
NM_021977	Hs.242721	SLC22A3	Myeloid cell leukemia sequence 1 (BCL2-related)	NM_021960	4020	131	1183	130	1053	2837	72	0.0128023	0	0	23	0.0137642	49	0.0124809	38	0.00675676	0	0	9	0.005386	29	0.00738665
NM_022096	Hs.70903	ANKRD5	Solute carrier family 22 (extraneuronal monoamine transporter), member 3	NM_021977	5624	28	1698	27	1671	3926	25	0.00651211	1	0.00254453	14	0.00600601	10	0.00896861	16	0.00416775	0	0	8	0.003432	8	0.00717489
NM_022102	Hs.214043	C6orf79	Ankyrin repeat domain 5	NM_022096	3839	394	2724	393	2331	1115	12	0.00651466	0	0	10	0.0129199	2	0.00215517	7	0.00380022	0	0	6	0.00775194	1	0.00107759
NM_022118	Hs.558528	C13orf10	Chromosome 6 open reading frame 79	AK024611	1842	141	914	140	774	928	28	0.00772627	0	0	23	0.00781516	5	0.00749625	15	0.00413907	0	0	13	0.00441726	2	0.0029985
NM_022487	Hs.524156	DCLRE1C	Chromosome 13 open reading frame 10	NM_022118	3624	15	2957	14	2943	667	33	0.00803311	7	0.00821596	21	0.0122164	5	0.00325309	14	0.00340798	3	0.00352113	9	0.0052356	2	0.00130124
NM_022495	Hs.509499	C14orf135	DNA cross-link repair 1C (PSO2 homolog, S. cerevisiae)	NM_001033858	4108	853	2571	852	1719	1537	16	0.00596792	6	0.0139211	6	0.00367647	4	0.00647249	18	0.00671391	4	0.00928074	10	0.00612745	4	0.00647249
NM_022766	Hs.200668	CERK	Chromosome 14 open reading frame 135	NM_022495	2681	432	2063	431	1632	618	32	0.00717972	0	0	10	0.00619579	22	0.00804094	23	0.00516042	0	0	4	0.00247831	19	0.00694444
NM_022769	Hs.459345	TORC3	Ceramide kinase	NM_022766	4457	108	1721	107	1614	2736	68	0.013092	2	0.0101523	22	0.0121816	44	0.0137888	31	0.00596843	0	0	11	0.00609081	20	0.00626763
NM_022831	Hs.534965	FLJ12806	CREB regulated transcription coactivator 3	AK090443	5194	198	2003	197	1806	3191	22	0.00885312	1	0.00636943	5	0.00542888	16	0.0113717	20	0.00804829	1	0.00636943	4	0.00434311	15	0.010661
NM_023011	Hs.533855	UPF3A	Chromosome 1 open reading frame 80	BC043142	4068	1749	2174	1748	426	1894	13	0.00545989	0	0	7	0.00489168	6	0.00657174	6	0.00251995	0	0	3	0.00209644	3	0.00328587
NM_023079	Hs.514297	FLJ13855	UPF3 regulator of nonsense transcripts homolog A (yeast)	NM_023011	2381	38	1468	37	1431	913	39	0.0127743	1	0.0030581	4	0.00539811	34	0.0171285	21	0.00687848	0	0	2	0.00269906	19	0.00957179
NM_023923	Hs.225641	PHACTR4	Hypothetical protein FLJ13855	NM_023079	3053	328	1068	327	741	1985	43	0.0106304	3	0.010274	14	0.00679282	26	0.0153664	25	0.00618047	4	0.0136986	5	0.00242601	16	0.00945626
NM_023924	Hs.449278	BRD9	Phosphatase and actin regulator 4	NM_023923	4045	293	2353	292	2061	1692	18	0.00632689	0	0	10	0.00664011	8	0.0110041	11	0.00386643	0	0	6	0.00398406	5	0.00687758
NM_023925	Hs.234355	C1QDC1	Bromodomain containing 9	AK023503	2845	613	2118	612	1506	727	75	0.0114574			7	0.0133843	68	0.0112901	40	0.0061106			3	0.00573614	37	0.00614312
NM_024031	Hs.293629	MGC3121	C1q domain containing 1	BX537569	6546	1	523	0	523	6023	18	0.00835655	0	0	16	0.00910125	2	0.0144928	6	0.00278552	0	0	5	0.00284414	1	0.00724638
NM_024050	Hs.466154	PCIA1	Hypothetical protein MGC3121	BC050677	2154	259	2016	258	1758	138	9	0.00828729	0	0	0	0	9	0.0137195	7	0.00644567	0	0	0	0	7	0.0106707
NM_024077	Hs.59804	SECISBP2	Cross-immune reaction antigen PCIA1	AY563006	1086	122	430	121	309	656	36	0.0104137	0	0	23	0.00896686	13	0.0155689	21	0.00607463	0	0	12	0.00467836	9	0.0107784
NM_024116	Hs.355750	MGC5306	SECIS binding protein 2	NM_024077	3457	81	2645	80	2565	812	40	0.00917852	3	0.0137615	4	0.0104987	33	0.00877893	27	0.0061955	3	0.0137615	2	0.00524934	22	0.00585262
NM_024300	Hs.436913	CHCHD7	Hypothetical protein MGC5306	AK128061	4358	219	599	218	381	3759	48	0.0152139	6	0.0163488	4	0.010929	38	0.0156895	24	0.00760697	2	0.00544959	2	0.00546448	20	0.00825764
NM_024303	Hs.177688	ZSCAN5	Coiled-coil-helix-coiled-coil-helix domain containing 7	AK098285	3155	368	733	367	366	2422	11	0.00567595	0	0	4	0.00268276	7	0.024911	6	0.00309597	0	0	1	0.000670691	5	0.0177936
NM_024532	Hs.471316	SPAG16	Zinc finger and SCAN domain containing 5	BC043232	2472	702	2192	701	1491	280	13	0.0054576	3	0.00645161	10	0.00582751	0	0	9	0.00377834	1	0.00215054	6	0.0034965	2	0.00995025
NM_024533	Hs.156784	CHST5	Sperm associated antigen 16	BC025379	2382	466	2181	465	1716	201	39	0.0118975	21	0.015043	12	0.00970874	6	0.00928793	16	0.00488102	11	0.00787966	3	0.00242718	2	0.00309597
NM_024558	Hs.291533	C14orf138	Carbohydrate (N-acetylglucosamine 6-O) sulfotransferase 5	AF246718	3278	1397	2632	1396	1236	646	18	0.00995575	1	0.0046729	2	0.00537634	15	0.012275	12	0.00663717	0	0	2	0.00537634	10	0.00818331
NM_024563	Hs.13528	FLJ14054	Chromosome 14 open reading frame 138	AK129564	1808	215	586	214	372	1222	34	0.0117403	6	0.0106572	7	0.0191257	21	0.0106762	24	0.00828729	5	0.00888099	7	0.0191257	12	0.00610066
NM_024571	Hs.15277	C16orf33	Hypothetical protein FLJ14054	NM_024563	2896	564	929	563	366	1967	8	0.00469484	2	0.00203459	1	0.00250627	5	0.015528	4	0.00234742	2	0.00203459	1	0.00250627	1	0.00310559
NM_024576	Hs.549195	OGFRL1	Chromosome 16 open reading frame 33	BC001381	1704	984	1382	983	399	322	11	0.00626781	1	0.00613497	8	0.00589971	2	0.00847458	11	0.00626781	0	0	8	0.00589971	3	0.0127119
NM_024586	Hs.21938	OSBPL9	Opioid growth factor receptor-like 1	NM_024576	1755	164	1519	163	1356	236	69	0.0152621	13	0.0262626	4	0.00683761	52	0.0151119	45	0.00995355	7	0.0141414	3	0.00512821	35	0.0101715
NM_024640	Hs.301564	FLJ23476	Oxysterol binding protein-like 9	AB208851	4521	496	1080	495	585	3441	17	0.00908605	0	0	5	0.00595238	12	0.0117878	6	0.00320684	0	0	1	0.00119048	5	0.00491159
NM_024659	Hs.44780	GTDC1	YrdC domain containing (E.coli)	NM_024640	1871	14	853	13	840	1018	33	0.0102772	1	0.00531915	7	0.0179487	25	0.00949487	19	0.00591716	1	0.00531915	3	0.00769231	15	0.00569692
NM_024685	Hs.96322	FLJ23560	Glycosyltransferase-like domain containing 1	AK126774	3211	189	578	188	390	2633	43	0.0128473	1	0.00374532	20	0.0101317	22	0.0198915	28	0.0083657	0	0	12	0.00607903	16	0.0144665
NM_024756	Hs.524479	MMRN2	Hypothetical protein FLJ23560	NM_024685	3347	268	2241	267	1974	1106	28	0.00728408	0	0	11	0.00385965	17	0.0184783	13	0.00338189	0	0	2	0.000701754	11	0.0119565
NM_024789	Hs.309069	C10orf77	Multimerin 2	BC094744	3844	75	2924	74	2850	920	45	0.0158786	5	0.0228311	27	0.0173745	13	0.0122526	21	0.00741002	2	0.00913242	8	0.00514801	11	0.0103676
NM_024863	Hs.194329	TCEAL4	Chromosome 10 open reading frame 77	NM_024789	2834	220	1773	219	1554	1061	8	0.00527705	3	0.0125523	3	0.00278552	2	0.01	5	0.00329815	4	0.0167364	0	0	1	0.005
NM_024887	Hs.369385	DHDDS	Transcription elongation factor A (SII)-like 4	AF314542	1516	240	1316	239	1077	200	42	0.0126697	1	0.00826446	6	0.00597015	35	0.015989	19	0.00573152	1	0.00826446	1	0.000995025	17	0.0077661
NM_024944	Hs.283725	CHODL	Dehydrodolichyl diphosphate synthase	NM_024887	3315	122	1126	121	1005	2189	27	0.0102857	2	0.00511509	7	0.00851581	18	0.0127479	8	0.00304762	0	0	0	0	8	0.00566572
NM_025075	Hs.288151	NIF3L1BP1	Chondrolectin	NM_024944	2625	392	1213	391	822	1412	7	0.00726895	0	0	3	0.00487805	4	0.0131148	5	0.00519211	0	0	2	0.00325203	3	0.00983607
NM_025126	Hs.292804	RNF34	Ngg1 interacting factor 3 like 1 binding protein 1	AK027098	963	44	658	43	615	305	16	0.00760095	0	0	7	0.00623886	9	0.0111663	6	0.00285036	0	0	2	0.00178253	4	0.00496278
NM_025160	Hs.497873	WDR26	Ring finger protein 34	NM_194271	2105	178	1299	177	1122	806	70	0.0105152	4	0.00845666	9	0.00601202	57	0.0121613	40	0.00600871	1	0.00211416	2	0.001336	37	0.00789417
NM_025195	Hs.444947	TRIB1	WD repeat domain 26	AY221751	6657	474	1970	473	1497	4687	38	0.0103882	6	0.0103093	9	0.00804289	23	0.0117527	19	0.0051941	2	0.00343643	5	0.00446827	12	0.00613183
NM_025241	Hs.435255	UBXD1	Tribbles homolog 1 (Drosophila)	NM_025195	3658	583	1701	582	1119	1957	49	0.0106522	37	0.0133381	4	0.0055788	8	0.00721371	16	0.00347826	12	0.00432588	0	0	4	0.00360685
NM_025264	Hs.468254	THUMPD2	UBX domain containing 1	AK090473	4600	2775	3491	2774	717	1109	27	0.00857415	15	0.00862565	5	0.00680272	7	0.0103704	15	0.00476342	7	0.0040253	3	0.00408163	5	0.00740741
NM_030796	Hs.488307	DKFZP564K0822	THUMP domain containing 2	AF380578	3149	1740	2474	1739	735	675	35	0.0121107	0	0	3	0.00578035	32	0.0142793	21	0.00726644	0	0	2	0.00385356	19	0.00847836
NM_030964	Hs.323308	SPRY4	EGFR-coamplified and overexpressed protein	NM_030796	2890	131	649	130	519	2241	57	0.0115525	0	0	6	0.00619195	51	0.0134992	38	0.00770166	0	0	1	0.00103199	37	0.00979354
NM_031296	Hs.534496	RAB33B	Sprouty homolog 4 (Drosophila)	AF227516	4934	188	1156	187	969	3778	44	0.0113519	2	0.00514139	6	0.00869565	36	0.0128709	30	0.00773994	1	0.00257069	3	0.00434783	26	0.00929567
NM_031307	Hs.98682	PUS3	RAB33B, member RAS oncogene family	NM_031296	3876	390	1079	389	690	2797	10	0.00540249	1	0.0114943	8	0.0055325	1	0.00314465	7	0.00378174	2	0.0229885	4	0.00276625	1	0.00314465
NM_052971	Hs.337588	LEAP-2	Pseudouridylate synthase 3	NM_031307	1851	88	1533	87	1446	318	21	0.0113147	16	0.0116533	2	0.00854701	3	0.0120482	14	0.0075431	11	0.00801165	1	0.0042735	2	0.00803213
NM_138484	Hs.105153	SGOL1	Liver-expressed antimicrobial peptide 2	AJ409065	1856	1374	1607	1373	234	249	23	0.00970055	0	0	13	0.00771056	10	0.0183486	15	0.00632644	0	0	7	0.00415184	8	0.0146789
NM_144990	Hs.194609	FLJ23878	Shugoshin-like 1 (S. pombe)	AB187578	2371	141	1826	140	1686	545	10	0.00491159	1	0.00847458	4	0.00510856	5	0.00440529	7	0.00343811	0	0	3	0.00383142	4	0.00352423
NM_145702	Hs.211823	TIGD1	Hypothetical protein FLJ23878	AK074458	2036	119	901	118	783	1135	21	0.00795153	12	0.0154044	8	0.00467836	1	0.00657895	7	0.00265051	5	0.00641848	2	0.00116959	0	0
NM_152332	Hs.510262	MTAC2D1	Tigger transposable element derived 1	BC035143	2641	780	2489	779	1710	152	60	0.012987	2	0.00938967	16	0.0108622	42	0.0143149	45	0.00974026	2	0.00938967	10	0.00678887	33	0.0112474
NM_152342	Hs.373908	CDYL2	Membrane targeting (tandem) C2 domain containing 1	NM_152332	4620	214	1686	213	1473	2934	23	0.0103	0	0	11	0.00723208	12	0.0197694	6	0.00268697	0	0	0	0	6	0.00988468
NM_152551	Hs.13366	C6orf151	Chromodomain protein, Y-like 2	AK096185	2233	106	1626	105	1521	607	42	0.0100647	1	0.0169492	4	0.00392157	37	0.0119586	20	0.00479272	1	0.0169492	3	0.00294118	16	0.0051713
NM_152909	Hs.301940	ZNF548	Chromosome 6 open reading frame 151	NM_152551	4173	60	1079	59	1020	3094	38	0.0111896	2	0.008	6	0.00374532	30	0.0194301	24	0.00706714	1	0.004	4	0.00249688	19	0.0123057
NM_153358	Hs.522545	FLJ90396	Zinc finger protein 548	BC030788	3396	251	1852	250	1602	1544	8	0.00323102	0	0	7	0.00404391	1	0.00165563	6	0.00242326	1	0.0070922	5	0.0028885	0	0
NM_173513	Hs.375211	MGC43122	Hypothetical protein FLJ90396	AK074877	2476	142	1872	141	1731	604	15	0.0115473	2	0.00609756	2	0.00611621	11	0.0170807	12	0.00923787	2	0.00609756	1	0.0030581	9	0.0139752
R12678	Hs.23862	PHCA	Hypothetical protein MGC43122	NM_173513	1299	329	655	328	327	644	34	0.00978981	0	0	6	0.00746269	28	0.0107692	22	0.00633458	0	0	5	0.00621891	17	0.00653846
R49575	Hs.180946	LOC388650	Phytoceramidase, alkaline	NM_018367	3473	70	873	69	804	2600	37	0.0103294	18	0.010514	15	0.0113379	4	0.00731261	29	0.00809604	17	0.00992991	9	0.00680272	3	0.00548446
R52678	Hs.22587	SSX2IP	Synovial sarcoma, X breakpoint 2 interacting protein	AB023140	5835	229	2109	228	1881	3726	49	0.0083976	0	0	13	0.00691122	36	0.00966184	33	0.00565553	0	0	7	0.00372142	26	0.00697799
R58282	Hs.570508		Em:U62317.15 full length open reading frame (ORF) cDNA clone (cDNA clone C22ORF:pGEM.Em:U62317.15.V5)	CR456603	438	5	121	4	117	317	4	0.00913242	0	0	0	0	4	0.0126183	1	0.00228311	0	0	0	0	1	0.00315457
R66534	Hs.567754	FLJ35954	DKFZP781I1119 hypothetical protein	BX537798	5283	1	1666	0	1666	3617	56	0.0106			9	0.00540216	47	0.0129942	35	0.00662502			6	0.00360144	29	0.00801769
R70029	Hs.103555	FLJ14775	Hypothetical protein FLJ14775	AK027681	2697	172	534	171	363	2163	22	0.00815721	1	0.00584795	4	0.0110193	17	0.00785945	12	0.00444939	1	0.00584795	1	0.00275482	10	0.00462321
T52999	Hs.9521	ZNF92	Zinc finger protein 92 (HTF12)	NM_152626	3125	144	1904	143	1761	1221	16	0.00512	2	0.013986	5	0.0028393	9	0.00737101	6	0.00192	0	0	3	0.00170358	3	0.002457
T70262	Hs.440219	UBN1	Ubinuclein 1	AF108461	6334	702	4106	701	3405	2228	74	0.011683	8	0.0114123	35	0.010279	31	0.0139138	25	0.00394695	3	0.0042796	9	0.00264317	13	0.00583483
T90642	Hs.370359	NFIB	Nuclear factor I/B	NM_005596	2424	210	1472	209	1263	952	24	0.00990099	2	0.00956938	11	0.00870942	11	0.0115546	15	0.00618812	1	0.00478469	9	0.00712589	5	0.0052521
U00944	Hs.443061	CXorf45	Chromosome X open reading frame 45	AK026671	2073	28	1407	27	1380	666	29	0.0139894	0	0	18	0.0130435	11	0.0165165	18	0.00868307	0	0	10	0.00724638	8	0.012012
U03858	Hs.428	FLT3LG	Fms-related tyrosine kinase 3 ligand	U03858	1080	84	791	83	708	289	13	0.012037	1	0.0120482	8	0.0112994	4	0.0138408	7	0.00648148	2	0.0240964	3	0.00423729	2	0.00692042
U09609	Hs.73090	NFKB2	Nuclear factor of kappa light polypeptide gene enhancer in B-cells 2 (p49/p100)	S76638	3113	251	2953	250	2703	160	16	0.00513974	0	0	13	0.00480947	3	0.01875	5	0.00160617	0	0	5	0.0018498	0	0
U35622	Hs.434059	ETV4	Ets variant gene 4 (E1A enhancer binding protein, E1AF)	U18018	2333	1	1658	0	1658	675	22	0.00942992			12	0.00723764	10	0.0148148	12	0.00514359			5	0.00301568	7	0.0103704
U37546					3076	725	2539	724	1815	537	33	0.0107282	9	0.0124309	17	0.00936639	7	0.0130354	20	0.00650195	7	0.00966851	7	0.00385675	6	0.0111732
U38654	Hs.298651	RAB27A	RAB27A, member RAS oncogene family	NM_004580	2824	246	911	245	666	1913	22	0.00779037	5	0.0204082	1	0.0015015	16	0.00836383	12	0.00424929	1	0.00408163	1	0.0015015	10	0.00522739
U39402					2210	443	1546	442	1104	664	21	0.00950226	3	0.00678733	8	0.00724638	10	0.0150602	12	0.00542986	1	0.00226244	3	0.00271739	8	0.0120482
U43559	Hs.172914	RDH5	Retinol dehydrogenase 5 (11-cis and 9-cis)	BC028298	1280	143	1099	142	957	181	8	0.00625	0	0	7	0.00731452	1	0.00552486	4	0.003125	0	0	3	0.0031348	1	0.00552486
U58111	Hs.435215	VEGFC	Vascular endothelial growth factor C	NM_005429	2076	431	1690	430	1260	386	16	0.00770713	3	0.00697674	8	0.00634921	5	0.0129534	13	0.00626204	3	0.00697674	5	0.00396825	5	0.0129534
U58658	Hs.437460	FLJ10385	CD68 antigen	BC015557	1739	64	1128	63	1065	611	25	0.0136314	4	0.0232558	21	0.0127505	0	0	12	0.00654307	1	0.00581395	11	0.00667881	0	0
U59863	Hs.132257	TANK	TRAF family member-associated NFKB activator	NM_004180	2089	159	1436	158	1278	653	19	0.00909526	3	0.0189873	9	0.00704225	7	0.0107198	12	0.00574438	0	0	5	0.00391236	7	0.0107198
U61500	Hs.126221	TMEM1	Transmembrane protein 1	NM_003274	6982	170	3949	169	3780	3033	70	0.0100258	0	0	30	0.00793651	40	0.0131883	35	0.00501289	0	0	14	0.0037037	21	0.00692384
U62733	Hs.439777	CHKB	Choline kinase beta	NM_152253	4914	185	568	184	384	4346	35	0.00712251	0	0	3	0.0078125	32	0.00736309	13	0.0026455	0	0	2	0.00520833	11	0.00253106
U65019	Hs.12253	SMAD2	SMAD, mothers against DPP homolog 2 (Drosophila)	NM_005901	5415	249	1652	248	1404	3763	72	0.0132964	2	0.00806452	6	0.0042735	64	0.0170077	49	0.00904894	2	0.00806452	6	0.0042735	41	0.0108956
U69127	Hs.98751	FUBP3	Far upstream element (FUSE) binding protein 3	U69127	3131	1	1803	0	1803	1328	24	0.00766528			5	0.00277316	19	0.0143072	16	0.00511019			1	0.000554631	15	0.0112952
U69645	Hs.522885	ZNF32	Zinc finger protein 32 (KOX 30)	NM_001005368	1219	190	1011	189	822	208	5	0.00410172	0	0	1	0.00121655	4	0.0192308	3	0.00246103	0	0	1	0.00121655	2	0.00961539
U72513	Hs.534601	LOC283345	Destrin-2 pseudogene	U72518	1057	269	799	268	531	258	9	0.00851466	2	0.00746269	5	0.0094162	2	0.00775194	7	0.00662252	1	0.00373134	4	0.00753296	2	0.00775194
U78774	Hs.233458	NFYC	Nuclear transcription factor Y, gamma	AK000346	2371	260	1579	259	1320	792	28	0.0118094	3	0.011583	9	0.00681818	16	0.020202	22	0.00927878	3	0.011583	4	0.0030303	15	0.0189394
U85430	Hs.341716	NFATC3	Nuclear factor of activated T-cells, cytoplasmic, calcineurin-dependent 3	NM_004555	4005	211	3417	210	3207	588	54	0.0134831	1	0.00476191	46	0.0143436	7	0.0119048	23	0.00574282	0	0	20	0.00623636	3	0.00510204
U85658	Hs.473152	TFAP2C	Transcription factor AP-2 gamma (activating enhancer binding protein 2 gamma)	NM_003222	2895	244	1596	243	1353	1299	29	0.0100173	1	0.00411523	8	0.00591279	20	0.0153965	14	0.00483592	1	0.00411523	1	0.000739098	12	0.00923787
U92014	Hs.370024	SEC31L1	SEC31-like 1 (S. cerevisiae)	NM_014933	4241	162	3824	161	3663	417	42	0.00990332	0	0	36	0.00982801	6	0.0143885	22	0.00518746	0	0	15	0.004095	7	0.0167866
U96180	Hs.500466	PTEN	Phosphatase and tensin homolog (mutated in multiple advanced cancers 1)	NM_000314	3416	1032	2243	1031	1212	1173	33	0.00966042	12	0.0116392	7	0.00577558	14	0.0119352	22	0.00644028	7	0.00678953	2	0.00165017	13	0.0110827
W03103	Hs.106015	DDEF1	DDEF1 intronic transcript 1	NM_018482	6042	29	3418	28	3390	2624	58	0.00959947	0	0	22	0.00648968	36	0.0137195	26	0.00430321	1	0.0357143	6	0.00176991	19	0.00724085
W68084	Hs.494977	EGFL5	EGF-like-domain, multiple 5	AB011542	5507	1	1130	0	1130	4377	49	0.00889777			5	0.00442478	44	0.0100525	28	0.00508444			4	0.00353982	24	0.00548321
W73272	Hs.9333	PDE8A	Phosphodiesterase 8A	NM_173457	4129	1129	2877	1128	1749	1252	27	0.00653911	3	0.00265957	8	0.00457404	16	0.0127796	17	0.00411722	4	0.0035461	4	0.00228702	9	0.0071885
W73820	Hs.221873	KCTD15	Potassium channel tetramerisation domain containing 15	BC001185	3413	253	957	252	705	2456	23	0.00673894	0	0	7	0.00992908	16	0.00651466	11	0.00322297	0	0	1	0.00141844	10	0.00407166
W74375	Hs.118738	VprBP	Vpr-binding protein	AB018343	5984	127	4692	126	4566	1292	58	0.00969251	0	0	46	0.0100745	12	0.00928793	32	0.00534759	0	0	24	0.00525624	8	0.00619195
W74620	Hs.480073	HNRPD	Heterogeneous nuclear ribonucleoprotein D (AU-rich element RNA binding protein 1, 37kDa)	NM_031370	2257	319	1386	318	1068	871	12	0.00531679	2	0.00628931	2	0.00187266	8	0.00918485	12	0.00531679	1	0.00314465	2	0.00187266	9	0.010333
W80623	Hs.20848	WDSAM1	WD repeat, SAM and U-box domain containing 1	AK093494	1811	150	1580	149	1431	231	19	0.0104914	2	0.0134228	15	0.0104822	2	0.00865801	12	0.00662617	1	0.00671141	11	0.00768693	0	0
W87398	Hs.183006	GLCE	Glucuronyl C5-epimerase	NM_015554	5043	229	2082	228	1854	2961	52	0.0103113	4	0.0175439	14	0.00755124	34	0.0114826	35	0.00694031	2	0.00877193	6	0.00323625	27	0.00911854
W87523	Hs.449601	LOC96610	Hypothetical protein similar to KIAA0187 gene product	AK026408	1051	109	516	108	408	535	10	0.00951475	3	0.0277778	3	0.00735294	4	0.00747664	4	0.0038059	2	0.0185185	1	0.00245098	1	0.00186916
X02189					272	227	259	226	33	13	19	0.0119497	9	0.0159574	2	0.00628931	8	0.0112994	10	0.00628931	5	0.00886525	1	0.00314465	4	0.00564972
X52078	Hs.371282	TCF3	Transcription factor 3 (E2A immunoglobulin enhancer binding factors E12/E47)	NM_003200	4396	31	1995	30	1965	2401	41	0.00932666	0	0	15	0.00763359	26	0.0108288	21	0.00477707	0	0	4	0.00203562	17	0.00708038
X76061	Hs.513609	RBL2	Retinoblastoma-like 2 (p130)	BC034490	4909	109	3528	108	3420	1381	36	0.00733347	0	0	23	0.00672515	13	0.00941347	25	0.00509269	0	0	16	0.00467836	9	0.00651702
Z24459					6165	2888	5735	2887	2848	430	15	0.00830105	11	0.0130952	3	0.00434783	1	0.00361011	7	0.00387382	5	0.00595238	2	0.00289855	0	0
Z25421	Hs.470586	TLK1	Tousled-like kinase 1	D50927	4122	1	2406	0	2406	1716	39	0.00946143			15	0.00623441	24	0.013986	20	0.00485201			7	0.00290939	13	0.00757576
AA004799	Hs.466531	TA-NFKBH	T-cell activation NFKB-like protein	NM_139239	1834	575	1516	574	942	318	16	0.0087241	5	0.0087108	7	0.007431	4	0.0125786	6	0.00327154	3	0.00522648	1	0.00106157	2	0.00628931
AA025877	Hs.27189	SAMD10	Sterile alpha motif domain containing 10	BC067362	2204	173	781	172	609	1423	24	0.0108893	1	0.00581395	4	0.00656814	19	0.0133521	8	0.00362976	0	0	2	0.00328407	6	0.00421644
AA039350	Hs.442449	D4ST1	Dermatan 4 sulfotransferase 1	AB066595	2176	217	1347	216	1131	829	20	0.00919118	3	0.0138889	4	0.00353669	13	0.0156815	10	0.00459559	1	0.00462963	4	0.00353669	5	0.00603136
AA053853	Hs.512181	SATL1	Spermidine/spermine N1-acetyl transferase-like 1	BC043215	1642	37	1374	36	1338	268	5	0.00304507	0	0	1	0.000747384	4	0.0149254	3	0.00182704	0	0	1	0.000747384	2	0.00746269
AA058770	Hs.131673	GLCCI1	Glucocorticoid induced transcript 1	BC050291	3037	560	2203	559	1644	834	32	0.0105367	4	0.00715563	18	0.0109489	10	0.0119904	16	0.00526836	3	0.00536673	8	0.00486618	5	0.0059952
AA100891	Hs.379754	LOC340061	Hypothetical protein LOC340061	BC047779	1714	252	1391	251	1140	323	18	0.0105018	1	0.00398406	10	0.00877193	7	0.0216718	9	0.00525088	1	0.00398406	4	0.00350877	4	0.0123839
AA128978	Hs.154706	SERAC1	Serine active site containing 1	BC001705	3949	100	2064	99	1965	1885	42	0.0106356	0	0	14	0.00712468	28	0.0148541	22	0.00557103	0	0	5	0.00254453	17	0.00901857
AA131324	Hs.523080	C10orf56	Chromosome 10 open reading frame 56	BC028617	4947	190	915	189	726	4032	42	0.00848999	0	0	1	0.00137741	41	0.0101687	28	0.00566	0	0	0	0	28	0.00694444
AA133962	Hs.221497	PRO0149	PRO0149 protein	NM_014117	3996	366	1193	365	828	2803	41	0.0102603	0	0	2	0.00241546	39	0.0139137	34	0.00850851	0	0	2	0.00241546	32	0.0114163
AA142929	Hs.558635	FLJ33008	LysM, putative peptidoglycan-binding, domain containing 4	NM_152449	2929	274	1167	273	894	1762	23	0.00785251	0	0	6	0.00671141	17	0.00964813	12	0.00409696	0	0	1	0.00111857	11	0.00624291
AA143060	Hs.515016	MUM1	Melanoma associated antigen (mutated) 1	NM_032853	4179	192	2327	191	2136	1852	32	0.00765733	1	0.0052356	15	0.00702247	16	0.00863931	21	0.00502513	0	0	10	0.00468165	11	0.00593953
AA149818	Hs.398091	FLJ10211	Hypothetical protein FLJ10211	BC054518	4543	1036	3120	1035	2085	1423	48	0.0105657	13	0.0125604	10	0.00479616	25	0.0175685	24	0.00528285	7	0.00676329	5	0.00239808	12	0.00843289
AA150110	Hs.212332	CAV2	Caveolin 2	NM_001233	3332	393	881	392	489	2451	33	0.00990396	2	0.00510204	5	0.0102249	26	0.0106079	22	0.00660264	1	0.00255102	3	0.00613497	18	0.00734394
AA151712	Hs.511504	TCF12	Transcription factor 12 (HTF4, helix-loop-helix transcription factors 4)	NM_207037	4806	295	2415	294	2121	2391	2	0.00536193							2	0.00536193
AA169780	Hs.184482	ARH	Low density lipoprotein receptor adaptor protein 1	AK024397	4674	608	1273	607	666	3401	56	0.0119812	3	0.00494234	2	0.003003	51	0.0149956	36	0.00770218	0	0	2	0.003003	34	0.00999706
AA180872	Hs.317403	MGC2744	Alanyl-tRNA synthetase domain containing 1	NM_025267	1835	146	1723	145	1578	112	12	0.00653951	1	0.00689655	10	0.00633714	1	0.00892857	1	0.000544959	0	0	1	0.000633714	0	0
AA181060	Hs.349283	CBX5	Chromobox homolog 5 (HP1 alpha homolog, Drosophila)	NM_012117	876	135	710	134	576	166	6	0.00684931	1	0.00746269	1	0.00173611	4	0.0240964	2	0.00228311	0	0	1	0.00173611	1	0.0060241
AA195009	Hs.514685	TWSG1	Twisted gastrulation homolog 1 (Drosophila)	NM_020648	3693	106	777	105	672	2916	48	0.0129976	2	0.0190476	5	0.00744048	41	0.0140604	31	0.00839426	2	0.0190476	4	0.00595238	25	0.00857339
AA195410	Hs.302977	C12orf4	Chromosome 12 open reading frame 4	NM_020374	3830	89	1747	88	1659	2083	35	0.00913838	0	0	8	0.00482218	27	0.0129621	26	0.00678851	0	0	7	0.00421941	19	0.00912146
AA205444	Hs.121592	AP1S2	Adaptor-related protein complex 1, sigma 2 subunit	NM_003916	2283	291	764	290	474	1519	32	0.0140166	4	0.0137931	6	0.0126582	22	0.0144832	21	0.00919842	3	0.0103448	3	0.00632911	15	0.00987492
AA209463	Hs.6846	LPPR2	Lipid phosphate phosphatase-related protein type 2	AK023117	2686	338	1369	337	1032	1317	39	0.0145197	1	0.00296736	16	0.0155039	22	0.0167046	16	0.00595681	0	0	7	0.00678295	9	0.00683371
AA262171	Hs.439440	DDX26	DEAD/H (Asp-Glu-Ala-Asp/His) box polypeptide 26	BC039829	3692	489	3152	488	2664	540	36	0.00975081	7	0.0143443	19	0.00713213	10	0.0185185	24	0.00650054	6	0.0122951	11	0.00412913	7	0.012963
AA284522	Hs.515768	FLJ34433	Nudix (nucleoside diphosphate linked moiety X)-type motif 17	NM_001012758	1092	9	995	8	987	97	9	0.00824176	0	0	9	0.00911854	0	0	4	0.003663	0	0	4	0.00405268	0	0
AA359612	Hs.523698	FLJ36874	Hypothetical protein LOC219988	AL831992	4086	1	2397	0	2397	1689	57	0.0139501			19	0.00792657	38	0.0224985	34	0.0083211			13	0.00542345	21	0.0124334
AA394039	Hs.377484	BAG1	BCL2-associated athanogene	NM_004323	3858	73	1110	72	1038	2748	49	0.0127009	1	0.0138889	3	0.00289017	45	0.0163755	29	0.00751685	0	0	1	0.000963391	28	0.0101892
AA404592	Hs.515032	MKNK2	MAP kinase interacting serine/threonine kinase 2	AB209074	4093	1	628	0	628	3465	41	0.0100171			4	0.00636943	37	0.0106782	20	0.00488639			3	0.00477707	17	0.0049062
AA422049	Hs.442138	WIZ	Widely-interspaced zinc finger motifs	AK131404	3577	216	2600	215	2385	977	26	0.00726866	0	0	9	0.00377358	17	0.0174002	14	0.00391389	0	0	2	0.000838574	12	0.0122825
AA430072	Hs.485041	TRIM26	Tripartite motif-containing 26	NM_003449	3499	448	2067	447	1620	1432	1	0.00434783							1	0.00434783
AA452565	Hs.502910	NKIRAS2	NFKB inhibitor interacting Ras-like 2	BC063498	2968	622	1197	621	576	1771	1	0.00434783							1	0.00434783
AA491228	Hs.268675	MEF2A	MADS box transcription enhancer factor 2, polypeptide A (myocyte enhancer factor 2A)	BC053871	5054	148	1404	147	1257	3650	30	0.0101078	4	0.00644122	3	0.00520833	23	0.012987	19	0.00640162	1	0.00161031	2	0.00347222	16	0.00903444
AA524093	Hs.23158	FBXO41	F-box protein 41	AB075820	5627	1	2466	0	2466	3161	53	0.0104867	0	0	8	0.00636436	45	0.0123288	33	0.00652948	0	0	4	0.00318218	29	0.00794521
AA524700	Hs.481836	PIP3AP	Myotubularin related protein 12	NM_019061	5064	132	2375	131	2244	2689	52	0.00924116			9	0.00364964	43	0.0136033	20	0.00355429			0	0	20	0.00632711
AA528157	Hs.280822	COQ6	Coenzyme Q6 homolog (yeast)	NM_182476	1609	81	1487	80	1407	122	58	0.0114534	2	0.0152672	23	0.0102496	33	0.0122722	32	0.00631912	0	0	12	0.00534759	20	0.00743771
AA531016	Hs.22399	RAB2B	RAB2B, member RAS oncogene family	BC066366	2500	220	675	219	456	1825	14	0.00870106	1	0.0125	12	0.00852878	1	0.00819672	4	0.00248602	0	0	4	0.00284293	0	0
AA554945	Hs.198281	PKM2	Pyruvate kinase, muscle	NM_182470	2674	458	2053	457	1596	621	44	0.0176	2	0.00913242	0	0	42	0.0230137	28	0.0112	2	0.00913242	0	0	26	0.0142466
AA579630	Hs.128021	C10orf42	Chromosome 10 open reading frame 42	BC034235	2978	22	1077	21	1056	1901	21	0.0078534	4	0.00875273	11	0.00689223	6	0.00966184	8	0.00299177	1	0.00218818	5	0.00313283	2	0.00322061
AA604126	Hs.567272	GALNT2	UDP-N-acetyl-alpha-D-galactosamine:polypeptide N-acetylgalactosaminyltransferase 2 (GalNAc-T2)	BC041120	4464	73	1788	72	1716	2676	43	0.0144392	0	0	9	0.00852273	34	0.0178853	22	0.00738751	0	0	3	0.00284091	19	0.00999474
AA604382	Hs.202517	DKFZp762O076	Transmembrane protein 55A	BC033892	2266	77	850	76	774	1416	37	0.00828853	0	0	4	0.002331	33	0.0123318	17	0.00380824	0	0	0	0	17	0.00635276
AA633619	Hs.567695	HECTD2	HECT domain containing 2	NM_182765	4823	98	2428	97	2331	2395	22	0.00970874	0	0	5	0.00645995	17	0.0120056	16	0.0070609	0	0	4	0.00516796	12	0.00847458
AA635618	Hs.435404	LOC113386	Similar to envelope protein	AK128657	3889	87	662	86	576	3227	53	0.010989	0	0	20	0.00858001	33	0.0137787	39	0.00808625	0	0	18	0.00772201	21	0.00876827
AA643304	Hs.351573	NTAN1	N-terminal asparagine amidase	AF092440	1148	16	948	15	933	200	45	0.0115711	3	0.0348837	8	0.0138889	34	0.0105361	21	0.00539985	1	0.0116279	2	0.00347222	18	0.00557794
AA683602	Hs.410378	FKBP7	FK506 binding protein 7	NM_016105	1352	97	876	96	780	476	8	0.00696864	0	0	6	0.00643087	2	0.01	4	0.00348432	0	0	3	0.00321543	1	0.005
AA702500	Hs.352614	LOC254531	PLSC domain containing protein	AF542964	1968	179	1099	178	921	869	15	0.0110947	0	0	6	0.00769231	9	0.0189076	15	0.0110947	0	0	7	0.00897436	8	0.0168067
AA706316	Hs.417795	ZD52F10	Dermokine	AK125695	2811	6	368	5	363	2443	34	0.0172764	1	0.00561798	20	0.0217155	13	0.0149597	12	0.00609756	1	0.00561798	6	0.00651466	5	0.00575374
AA725362	Hs.503451		LOC440885	AK128756	1927	747	1292	746	546	635	30	0.0106724	0	0	7	0.0192837	23	0.00941465	17	0.00604767	0	0	4	0.0110193	13	0.00532133
AA744682	Hs.444360	RABL3	RAB, member of RAS oncogene family-like 3	NM_173825	3449	31	741	30	711	2708	29	0.0150493	11	0.0147453	13	0.0238095	5	0.00787402	16	0.00830306	3	0.00402145	7	0.0128205	6	0.00944882
AA748418	Hs.33368	MCTP2	Multiple C2 domains, transmembrane 2	BC041387	4605	1302	2822	1301	1521	1783	41	0.0118875	0	0	3	0.00421941	38	0.0140325	30	0.00869817	0	0	0	0	30	0.0110783
AA758013	Hs.524920	ZFP91	Zinc finger protein 91 homolog (mouse)	AB056107	5180	115	1827	114	1713	3353	36	0.00781759	8	0.00614912	10	0.00657462	18	0.0100953	21	0.00456026	2	0.00153728	5	0.00328731	14	0.00785194
AA764787	Hs.126888	METTL4	Methyltransferase like 4	NM_022840	3672	762	2180	761	1419	1492	67	0.0129344	0	0	7	0.0040864	60	0.0178944	36	0.00694981	0	0	2	0.00116754	34	0.0101402
AA770170	Hs.499489	MIR	Membrane-associated ring finger (C3HC4) 8	NM_001002265	2604	844	1719	843	876	885	46	0.0125272	8	0.0105125	18	0.012685	20	0.0134048	30	0.00816993	6	0.00788436	10	0.00704722	14	0.00938338
AA780381	Hs.514012	MAP2K3	Mitogen-activated protein kinase kinase 3	BC032478	2252	201	1244	200	1044	1008	25	0.00960061	6	0.00711744	6	0.00684931	13	0.0146893	15	0.00576037	2	0.00237248	2	0.00228311	11	0.0124294
AA789332	Hs.515130	VANGL1	Vang-like 1 (van gogh, Drosophila)	AB075805	2062	13	1587	12	1575	475	17	0.00754885	2	0.01	4	0.00383142	11	0.0109127	15	0.00666075	0	0	1	0.000957854	14	0.0138889
AA813336	Hs.408584		Homo sapiens, clone IMAGE:5103171	BC027488	1534	1	90	0	90	1444	27	0.0130941	0	0	21	0.0133333	6	0.0126316	13	0.00630456	0	0	9	0.00571429	4	0.00842105
AA836114	Hs.522384	FBXO42	F-box protein 42	AB037753	5788	1	1957	0	1957	3831	29	0.0189048			2	0.0222222	27	0.0186981	19	0.0123859			1	0.0111111	18	0.0124654
AA845643	Hs.312579		CDNA FLJ42988 fis, clone BRTHA2008955	AK124978	1820	427	1395	426	969	425	83	0.01434			17	0.00868677	66	0.0172279	50	0.00863856			6	0.00306592	44	0.0114853
AA873275	Hs.444106	TOR2A	Torsin family 2, member A	AK027677	2467	15	776	14	762	1691	24	0.0131868	3	0.00704225	13	0.0134159	8	0.0188235	10	0.00549451	1	0.00234742	4	0.00412797	5	0.0117647
AA886236	Hs.72451	RSBN1L	Round spermatid basic protein 1-like	BC059402	3091	28	2556	27	2529	535	31	0.0125659	0	0	8	0.0104987	23	0.0136014	14	0.00567491	0	0	4	0.00524934	10	0.00591366
AA905286	Hs.269768	KIAA1799	KIAA1799 protein	AB058702	3973	87	1919	86	1833	2054	20	0.0064704	0	0	17	0.00672202	3	0.00560748	15	0.0048528	0	0	10	0.00395413	5	0.00934579
AA915989	Hs.3376	TBC1D13	TBC1 domain family, member 13	NM_018201	3807	23	1225	22	1203	2582	32	0.00805437	1	0.0116279	8	0.00436443	23	0.0111977	20	0.00503398	0	0	6	0.00327332	14	0.00681597
AA994334	Hs.193516	BCL10	B-cell CLL/lymphoma 10	AF082283	2810	707	1408	706	702	1402	53	0.0139217	0	0	11	0.00914381	42	0.0162665	23	0.0060415	0	0	6	0.00498753	17	0.00658404
AB002321	Hs.558466	KIAA0323	KIAA0323	NM_015299	6253	168	2204	167	2037	4049	45	0.0160142	11	0.0155807	7	0.00997151	27	0.0192582	24	0.00854092	4	0.00566572	7	0.00997151	13	0.00927247
AB004903	Hs.485572	SOCS2	Suppressor of cytokine signaling 2	NM_003877	2210	591	1187	590	597	1023	64	0.0102351	1	0.00598802	15	0.00736377	48	0.0118548	28	0.00447785	1	0.00598802	6	0.00294551	21	0.00518647
AB006624	Hs.533787	KIAA0286	KIAA0286 protein	AB006624	5577	1	1342	0	1342	4235	20	0.00904977	6	0.0101695	2	0.00335008	12	0.0117302	12	0.00542986	3	0.00508475	0	0	9	0.00879765
AB007915					3461	46	1101	45	1056	2360	73	0.0130895			15	0.0111773	58	0.0136954	48	0.00860678			9	0.00670641	39	0.00920897
AB016223	Hs.125244	RAD51L3	RAD51-like 3 (S. cerevisiae)	NM_002878	1849	257	1243	256	987	606	48	0.0138688	0	0	9	0.00852273	39	0.0165254	25	0.00722335	0	0	3	0.00284091	22	0.00932203
AB017644	Hs.470804	UBE2E3	Ubiquitin-conjugating enzyme E2E 3 (UBC4/5 homolog, yeast)	BC092407	1567	359	982	358	624	585	18	0.00973499	3	0.0117188	6	0.00607903	9	0.0148515	14	0.00757166	3	0.0117188	3	0.00303951	8	0.0132013
AB018302	Hs.497448	KIAA0759	Angel homolog 1 (Drosophila)	BC028714	4072	61	2073	60	2013	1999	19	0.0121251	8	0.0223464	5	0.00801282	6	0.0102564	12	0.00765795	6	0.0167598	2	0.00320513	4	0.00683761
AB020635	Hs.195058	KIAA0828	Cell division cycle 26	BC024325	5052	55	1890	54	1836	3162	56	0.0137525	0	0	18	0.00894188	38	0.0190095	35	0.00859528	0	0	7	0.0034774	28	0.014007
AB020716	Hs.373952	CAMTA2	Calmodulin binding transcription activator 2	NM_015099	4475	109	3717	108	3609	758	62	0.0122724	0	0	7	0.00381264	55	0.0173941	31	0.00613618	0	0	2	0.00108932	29	0.00917141
AB024703	Hs.309641	RNF11	Ring finger protein 11	NM_014372	3139	459	923	458	465	2216	56	0.012514	1	0.00925926	39	0.0108063	16	0.0211082	23	0.00513966	0	0	19	0.00526462	4	0.00527704
AB028951	Hs.193251	CDC2L6	Cell division cycle 2-like 6 (CDK8-like)	NM_015076	6139	74	1582	73	1509	4557	37	0.0117872	2	0.00436681	3	0.00645161	32	0.0144404	23	0.00732717	1	0.00218341	0	0	22	0.0099278
AB033010	Hs.98475	MR-1	Myofibrillogenesis regulator 1	NM_015488	3032	47	1204	46	1158	1828	69	0.0112396	0	0	10	0.0066269	59	0.0129471	45	0.00733018	0	0	6	0.00397614	39	0.00855826
AB033026	Hs.284157	PLEKHH1	Pleckstrin homology domain containing, family H (with MyTH4 domain) member 1	AB033026	6512	1	4213	0	4213	2299	48	0.0158311	0	0	8	0.00690846	40	0.0218818	18	0.00593667	0	0	3	0.00259067	15	0.00820569
AB033112	Hs.520096	BRPF3	Bromodomain and PHD finger containing, 3	AB033112	6018	198	3842	197	3645	2176	67	0.0102887			35	0.00830762	32	0.0139191	40	0.00614251			17	0.00403513	23	0.0100043
AB038950	Hs.127519	ALS2CR2	Amyotrophic lateral sclerosis 2 (juvenile) chromosome region, candidate 2	BC090871	2239	239	1372	238	1134	867	78	0.0129611	2	0.0101523	29	0.0079561	47	0.0215993	38	0.00631439	1	0.00507614	8	0.00219479	29	0.0133272
AB039947	Hs.516986	APBA2BP	Amyloid beta (A4) precursor protein-binding, family A, member 2 binding protein	AK023706	2142	220	669	219	450	1473	34	0.0151854	2	0.00840336	14	0.0123457	18	0.0207612	23	0.0102724	0	0	10	0.00881834	13	0.0149942
AB040955	Hs.528659	KIAA1522	KIAA1522	AB040955	5294	77	3211	76	3135	2083	16	0.00746966	1	0.00456621	0	0	15	0.0101833	7	0.00326797	0	0	0	0	7	0.00475221
AB040956	Hs.444173	PHF12	PHD finger protein 12	AK160370	5572	2795	5107	2794	2313	465	60	0.0113336	1	0.0131579	26	0.00829346	33	0.0158425	28	0.00528901	0	0	10	0.00318979	18	0.00864138
AB044550	Hs.420529	UBE2V1	Ubiquitin-conjugating enzyme E2 variant 1	NM_199203	2852	87	1199	86	1113	1653	59	0.0105887	40	0.0143164	17	0.00734976	2	0.00430108	34	0.00610194	27	0.00966356	5	0.00216169	2	0.00430108
AB045118	Hs.140720	FRAT2	Frequently rearranged in advanced T-cell lymphomas 2	NM_012083	2222	130	831	129	702	1391	34	0.0119215	0	0	8	0.00718778	26	0.015729	16	0.0056101	0	0	1	0.000898473	15	0.00907441
AB046844	Hs.555968	GPR107	G protein-coupled receptor 107	NM_020960	6895	177	1835	176	1659	5060	19	0.00855085	2	0.0155039	1	0.0014245	16	0.0115025	16	0.00720072	0	0	2	0.002849	14	0.0100647
AB046848	Hs.458607	NOPE	Likely ortholog of mouse neighbor of Punc E11	NM_020962	6485	211	3963	210	3753	2522	84	0.0122807			24	0.0133259	60	0.0119071	53	0.00774854			12	0.00666296	41	0.00813654
AB051497	Hs.293798	ZNF436	Zinc finger protein 436	AB051497	4071	1	1550	0	1550	2521	67	0.0103315	1	0.00476191	21	0.00559552	45	0.017843	33	0.00508867	0	0	8	0.00213163	25	0.00991277
AB055977	Hs.567438	BRI3	Brain protein I3	NM_015379	798	122	499	121	378	299	45	0.0110538			8	0.00516129	37	0.0146767	26	0.00638664			4	0.00258065	22	0.0087267
AF000416	Hs.357637	EXTL2	Exostoses (multiple)-like 2	BC045681	4013	1438	2430	1437	993	1583	7	0.00877193	0	0	4	0.010582	3	0.0100334	4	0.00501253	0	0	2	0.005291	2	0.00668896
AF019888	Hs.323342	ARPC4	Actin related protein 2/3 complex, subunit 4, 20kDa	NM_005718	1976	580	1086	579	507	890	41	0.0141136	5	0.0148368	9	0.00906344	27	0.0171429	23	0.00791738	3	0.00890208	4	0.0040282	16	0.0101587
AF020543	Hs.332138	PPT2	Palmitoyl-protein thioesterase 2	AB209572	4181	1168	1443	1167	276	2738	19	0.00961538	4	0.00690846	4	0.00788955	11	0.0123596	14	0.00708502	0	0	2	0.00394477	12	0.0134831
AF034102	Hs.32951	SLC29A2	Solute carrier family 29 (nucleoside transporters), member 2	NM_001532	2529	230	1600	229	1371	929	27	0.0093913	8	0.0140845	9	0.00993377	10	0.00713776	11	0.00382609	6	0.0105634	2	0.00220751	3	0.00214133
AF037261	Hs.528572	SCAM-1	Sorbin and SH3 domain containing 3	NM_005775	3145	341	2356	340	2016	789	44	0.0173982	2	0.00873362	26	0.0189643	16	0.0172228	16	0.00632661	0	0	10	0.00729395	6	0.00645856
AF059650					16015	2072	15432	2071	13361	583	25	0.00794913	4	0.0117647	11	0.00545635	10	0.0126743	16	0.00508744	3	0.00882353	7	0.00347222	6	0.00760456
AF065854					942	1	942	0	942	0	199	0.0124259	24	0.0115886	165	0.0123494	10	0.0171527	114	0.00711833	11	0.00531144	97	0.00725994	6	0.0102916
AF070613	Hs.370267	TNKS	Tankyrase, TRF1-interacting ankyrin-related ADP-ribose polymerase	AF082557	8901	1	3285	0	3285	5616	20	0.0212314			20	0.0212314			11	0.0116773			11	0.0116773
AF070673					3295	176	442	175	267	2853	104	0.0116841			20	0.00608828	84	0.0149573	63	0.00707786			10	0.00304414	53	0.00943732
AF073483	Hs.433573	Bles03	Basophilic leukemia expressed protein BLES03	NM_031450	1568	153	908	152	756	660	29	0.00880121	0	0	2	0.00749064	27	0.00946372	15	0.00455235	0	0	0	0	15	0.00525762
AF083420	Hs.508514	STK24	Serine/threonine kinase 24 (STE20 homolog, yeast)	BC035578	2640	314	1609	313	1296	1031	15	0.00956633	0	0	1	0.00132275	14	0.0212121	5	0.00318878	0	0	0	0	5	0.00757576
AF092132	Hs.518530	PAK2	P21 (CDKN1A)-activated kinase 2	NM_002577	5802	136	1710	135	1575	4092	23	0.00871212	1	0.00319489	5	0.00385803	17	0.0164888	15	0.00568182	0	0	3	0.00231482	12	0.0116392
AF114013	Hs.54673	TNFSF13	Tumor necrosis factor (ligand) superfamily, member 12	NM_003808	2276	742	1494	741	753	782	89	0.0153395	2	0.0148148	9	0.00571429	78	0.0190616	61	0.0105136	0	0	6	0.00380952	55	0.0134409
AF115515	Hs.350846	FLJ31139	Hypothetical protein FLJ31139	NM_173657	1931	271	1026	270	756	905	32	0.0140598	15	0.0202429	5	0.00664011	12	0.0153453	15	0.00659051	9	0.0121457	2	0.00265604	4	0.00511509
AF116615	Hs.301613	JTV1	JTV1 gene	U24169	1222	114	1052	113	939	170	19	0.00983946	2	0.00740741	4	0.00529101	13	0.0143646	11	0.00569653	1	0.0037037	1	0.00132275	9	0.00994475
AF118091					1403	435	605	434	171	798	9	0.00736498	1	0.00884956	6	0.00638978	2	0.0117647	5	0.00409165	1	0.00884956	3	0.00319489	1	0.00588235
AF130050	Hs.569709		Clone FLB3442 PRO0872		1808	1212	1406	1211	195	402	25	0.017819	8	0.0184332	5	0.0292398	12	0.0150376	17	0.0121169	5	0.0115207	3	0.0175439	9	0.0112782
AF131850	Hs.343911	EI24	Etoposide induced 2.4 mRNA	NM_004879	2279	243	1265	242	1023	1014	23	0.0127212	13	0.0107349	5	0.025641	5	0.0124378	14	0.00774336	7	0.00578035	3	0.0153846	4	0.00995025
AF135162	Hs.518827	CCNI	Cyclin I	NM_006835	1890	545	1678	544	1134	212	36	0.0157964	3	0.0123967	20	0.0195503	13	0.0128205	29	0.0127249	1	0.00413223	14	0.0136852	14	0.0138067
AF151078	Hs.26745	MGC13379	HSPC244	NM_016499	1087	227	490	226	264	597	25	0.0132275	10	0.0183824	14	0.0123457	1	0.00471698	20	0.010582	9	0.0165441	11	0.00970018	0	0
AF183419	Hs.493362	AK3L1	Adenylate kinase 3	AK001553	2642	141	824	140	684	1818	20	0.0183993	3	0.0132743	7	0.0265152	10	0.0167504	12	0.0110396	2	0.00884956	5	0.0189394	5	0.00837521
AF195661	Hs.7765	C16orf5	Chromosome 16 open reading frame 5	NM_013399	2792	298	1083	297	786	1709	26	0.00984103	0	0	2	0.00292398	24	0.0132013	16	0.00605602	0	0	0	0	16	0.00880088
AF207547	Hs.78960	LATS2	LATS, large tumor suppressor, homolog 2 (Drosophila)	AB209897	5753	368	3142	367	2775	2611	29	0.0103868	4	0.013468	9	0.0114504	16	0.0093622	17	0.00608882	2	0.00673401	5	0.00636132	10	0.00585137
AF220034	Hs.336810	TRIM8	Tripartite motif-containing 8	AF281046	2645	10	1665	9	1656	980	45	0.00782201	2	0.00544959	13	0.00468468	30	0.0114899	19	0.00330262	1	0.0027248	6	0.00216216	12	0.00459594
AF231339	Hs.567544	ARNTL2	Aryl hydrocarbon receptor nuclear translocator-like 2	AF231338	2008	58	1815	57	1758	193	29	0.0109641	0	0	10	0.00603865	19	0.0193878	20	0.00756144	0	0	5	0.00301932	15	0.0153061
AF234997	Hs.12956	TAX1BP3	Tax1 (human T-cell leukemia virus type I) binding protein 3	AF028823	1451	157	531	156	375	920	19	0.00946215	0	0	12	0.00682594	7	0.0362694	7	0.00348606	0	0	6	0.00341297	1	0.00518135
AF264787	Hs.508041	DLEU2	Deleted in lymphocytic leukemia, 2	Y15228	1750	241	495	240	255	1255	17	0.0117161	0	0	1	0.00266667	16	0.0173913	7	0.00482426	0	0	0	0	7	0.0076087
AF267863	Hs.567328	RAB5B	RAB5B, member RAS oncogene family	BX537408	3336	156	803	155	648	2533	17	0.00971429	1	0.00416667	3	0.0117647	13	0.0103586	13	0.00742857	0	0	4	0.0156863	9	0.00717131
AF274753	Hs.156727	ANKH	Ankylosis, progressive homolog (mouse)	NM_054027	4086	321	1799	320	1479	2287	60	0.0179856	4	0.0258065	3	0.00462963	53	0.0209238	39	0.0116906	3	0.0193548	1	0.00154321	35	0.0138176
AF286592	Hs.22065	CDC42SE1	CDC42 small effector 1	NM_020239	3009	435	674	434	240	2335	48	0.0117474	4	0.0125	14	0.00946586	30	0.0131176	26	0.00636319	1	0.003125	8	0.00540906	17	0.00743332
AF288394	Hs.548197	C1orf19	Chromosome 1 open reading frame 19	AF288394	1961	1	596	0	596	1365	48	0.0159521	5	0.0115207	1	0.00416667	42	0.0179872	26	0.00864074	0	0	0	0	26	0.0111349
AF317680	Hs.434075	MED28	Mediator of RNA polymerase II transcription, subunit 28 homolog (yeast)	NM_025205	1363	13	549	12	537	814	28	0.0142784			5	0.00838926	23	0.0168498	15	0.00764916			3	0.00503356	12	0.00879121
AF317711	Hs.514216	CGI-69	CGI-69 protein	AB209576	2217	1223	1843	1222	621	374	28	0.0142784			5	0.00838926	23	0.0168498	15	0.00764916			3	0.00503356	12	0.00879121
AF327904	Hs.521267	OR2A9P	Olfactory receptor, family 2, subfamily A, member 9 pseudogene		705	133	429	132	297	276	15	0.0110051	0	0	4	0.00744879	11	0.0135135	10	0.00733676	0	0	2	0.00372439	8	0.00982801
AF327923	Hs.488835	TMPIT	Transmembrane protein induced by tumor necrosis factor alpha	BC029487	1460	47	1015	46	969	445	27	0.0121786	11	0.00900164	7	0.0112721	9	0.0240642	6	0.00270636	1	0.000818331	1	0.00161031	4	0.0106952
AF332197	Hs.101937	SIX2	Sine oculis homeobox homolog 2 (Drosophila)	AF332197	2145	294	1169	293	876	976	15	0.0212766	2	0.0151515	6	0.020202	7	0.0253623	11	0.0156028	3	0.0227273	6	0.020202	2	0.00724638
AI004375	Hs.483512	FLJ31842	Transmembrane protein 56	AK056404	2446	202	993	201	792	1453	11	0.00553598	3	0.0150754	4	0.010929	4	0.00281294	7	0.0035229	3	0.0150754	2	0.00546448	2	0.00140647
AI023806	Hs.356399	RCOR3	REST corepressor 3	AB037764	4083	55	1617	54	1563	2466	29	0.0135198	0	0	2	0.00228311	27	0.0276639	25	0.011655	0	0	0	0	25	0.0256148
AI025023	Hs.306291	FLJ11712	Deleted in leukemia 8 protein	BC036744	1555	271	1266	270	996	289	32	0.0130826	1	0.00497512	9	0.0113636	22	0.0151411	20	0.00817661	0	0	6	0.00757576	14	0.00963524
AI027990	Hs.555993	APG10L	APG10 autophagy 10-like (S. cerevisiae)	NM_031482	1818	265	927	264	663	891	52	0.0127357	2	0.037037	16	0.0102367	34	0.0137875	26	0.00636787	2	0.037037	5	0.00319898	19	0.00770478
AI040029	Hs.455109	B4GALT7	Xylosylprotein beta 1,4-galactosyltransferase, polypeptide 7 (galactosyltransferase I)	AF142675	1686	36	1019	35	984	667	13	0.00836013	1	0.0037037	9	0.00903614	3	0.0103806	7	0.00450161	1	0.0037037	4	0.00401606	2	0.00692042
AI040343	Hs.471785	NCE2	Ubiquitin-conjugating enzyme E2F (putative)	BC010549	1366	92	649	91	558	717	15	0.00825083	3	0.0113636	5	0.00754148	7	0.00785634	7	0.00385039	1	0.00378788	1	0.0015083	5	0.00561167
AI051299	Hs.447579	LOC339290	Hypothetical protein LOC339290	BC010538	1322	379	666	378	288	656	14	0.00830368	0	0	8	0.00813008	6	0.0089955	5	0.0029656	0	0	2	0.00203252	3	0.00449775
AI079596	Hs.301760	FREQ	Frequenin homolog (Drosophila)	NM_014286	4341	87	659	86	573	3682	14	0.0102489	0	0	3	0.00537634	11	0.0153417	6	0.00439239	0	0	2	0.00358423	4	0.0055788
AI084921	Hs.343882	CAM-KIIN	Calcium/calmodulin-dependent protein kinase II inhibitor 2	NM_033259	1360	179	418	178	240	942	9	0.00680787	3	0.00793651	2	0.00694444	4	0.00609756	4	0.00302572	1	0.0026455	2	0.00694444	1	0.00152439
AI086614	Hs.422585	TWIST2	Twist homolog 2 (Drosophila)	BC017907	1381	132	614	131	483	767	56	0.0129003	0	0	5	0.008726	51	0.0138512	30	0.00691085	0	0	2	0.0034904	28	0.00760456
AI092931	Hs.171466	ELL3	Elongation factor RNA polymerase II-like 3	NM_025165	2127	404	1597	403	1194	530	14	0.0102941	2	0.011236	2	0.00833333	10	0.0106157	3	0.00220588	1	0.00561798	0	0	2	0.00212314
AI123333	Hs.437409	TMEM20	Transmembrane protein 20	AK091309	2396	62	1156	61	1095	1240	18	0.013034	0	0	2	0.00414079	16	0.0208605	11	0.00796524	0	0	1	0.00207039	10	0.0130378
AI125622	Hs.549171	FLJ20519	Chromosome 1 open reading frame 56	NM_017860	2055	66	1091	65	1026	964	13	0.00611189	3	0.00744417	6	0.00502513	4	0.00754717	6	0.00282087	1	0.00248139	2	0.00167504	3	0.00566038
AI160370	Hs.48343	MGC26963	Hypothetical protein MGC26963	BC041369	2145	633	1730	632	1098	415	28	0.0116861	0	0	14	0.0127854	14	0.0112903	19	0.00792988	0	0	7	0.00639269	12	0.00967742
AI174548	Hs.524523	MBD6	Methyl-CpG binding domain protein 6	NM_052897	4214	225	3236	224	3012	978	18	0.00875912	0	0	4	0.00389864	14	0.0145228	7	0.00340633	0	0	1	0.000974659	6	0.00622407
AI208948	Hs.82002	EDNRB	Endothelin receptor type B	NM_000115	4286	238	1566	237	1329	2720	29	0.0135198	8	0.0126582	13	0.0118397	8	0.0192771	17	0.00792541	5	0.00791139	5	0.00455373	7	0.0168675
AI221300	Hs.345694	KCMF1	Potassium channel modulatory factor 1	NM_020122	2390	329	1474	328	1146	916	63	0.0149502	1	0.00446429	45	0.0149402	17	0.0173824	22	0.00522069	0	0	15	0.00498008	7	0.00715746
AI241945	Hs.130036	PPM1A	Protein phosphatase 1A (formerly 2C), magnesium-dependent, alpha isoform	NM_021003	2409	352	1500	351	1149	909	39	0.00909939	0	0	11	0.0082769	28	0.0102941	25	0.00583294	1	0.00421941	7	0.00526712	17	0.00625
AI247881	Hs.478682	C3orf6	Chromosome 3 open reading frame 6	AJ557013	2454	591	2039	590	1449	415	24	0.0100418	0	0	12	0.0104712	12	0.0131004	15	0.00627615	0	0	7	0.0061082	8	0.00873362
AI249980	Hs.127310	UHMK1	U2AF homology motif (UHM) kinase 1	AJ536197	2909	146	1405	145	1260	1504	21	0.00871731	5	0.014245	5	0.00435161	11	0.0121012	13	0.00539643	1	0.002849	4	0.00348129	8	0.00880088
AI264312	Hs.103315	ZNF384	Zinc finger protein 384	NM_133476	2906	293	1843	292	1551	1063	14	0.00570497	5	0.00847458	6	0.00414079	3	0.00722892	4	0.00162999	2	0.00338983	0	0	2	0.00481928
AI278629	Hs.24545	ZNF444	Zinc finger protein 444	NM_018337	2059	368	1351	367	984	708	31	0.0106566	0	0	11	0.00873016	20	0.0132979	20	0.00687521	0	0	4	0.0031746	16	0.0106383
AI289311	Hs.508910	JUB	Jub, ajuba homolog (Xenopus laevis)	NM_032876	4236	377	1993	376	1617	2243	36	0.0123882	4	0.0136986	10	0.00644745	22	0.0206961	20	0.00688231	1	0.00342466	4	0.00257898	15	0.014111
AI302106	Hs.508480	RAP2A	RAP2A, member of RAS oncogene family	NM_021033	4370	252	803	251	552	3567	7	0.012963							3	0.00555556
AI304853	Hs.530539	NFRKB	Nuclear factor related to kappaB binding protein	BC063280	5012	148	4047	147	3900	965	40	0.00944287	1	0.00265957	11	0.00680272	28	0.0124833	20	0.00472144	0	0	6	0.00371058	14	0.00624164
AI308176	Hs.208425	MFTC	Solute carrier family 25, member 32	NM_030780	2840	107	1054	106	948	1786	39	0.00892448	0	0	2	0.00362319	37	0.0103729	27	0.00617849	0	0	1	0.00181159	26	0.00728904
AI309997	Hs.350364	C9orf10OS	Chromosome 9 open reading frame 10 opposite strand	NM_198841	2764	884	1654	883	771	1110	39	0.00778133	1	0.00680272	26	0.00666667	12	0.0124352	16	0.00319234	1	0.00680272	11	0.00282051	4	0.00414508
AI310524	Hs.511797	NIPA1	Non imprinted in Prader-Willi/Angelman syndrome 1	NM_144599	6565	26	1015	25	990	5550	27	0.00950704	0	0	6	0.00632911	21	0.0117581	19	0.00669014	0	0	4	0.00421941	15	0.00839866
AI335263	Hs.444046	NETO2	Neuropilin (NRP) and tolloid (TLL)-like 2	NM_018092	3653	386	1963	385	1578	1690	21	0.00759768	4	0.00453001	3	0.00389105	14	0.0126126	11	0.00397974	5	0.00566251	2	0.00259403	4	0.0036036
AI336233	Hs.435510	LOC283130	Hypothetical protein LOC283130	AK090434	5349	2547	3131	2546	585	2218	74	0.0112719	0	0	6	0.00606061	68	0.0122523	37	0.00563595	0	0	2	0.0020202	35	0.00630631
AI339710	Hs.459072	LOC58489	Hypothetical protein from EUROIMAGE 588495	BC059401	2342	1	1079	0	1079	1263	41	0.0112237	1	0.0025974	10	0.00633714	30	0.0177515	26	0.00711744	0	0	7	0.00443599	19	0.0112426
AI341142	Hs.500512	PCGF5	Polycomb group ring finger 5	AL832003	4653	1	628	0	628	4025	53	0.00990839	23	0.00903378	9	0.0153846	21	0.00946799	17	0.00317816	6	0.00235664	3	0.00512821	8	0.00360685
AI346026	Hs.287830	PLEKHA1	Pleckstrin homology domain containing, family A (phosphoinositide binding specific) member 1	AB209407	5441	1751	2443	1750	693	2998	26	0.0111016			10	0.00926784	16	0.0126683	14	0.0059778			6	0.0055607	8	0.00633413
AI347090	Hs.283111	C14orf124	Chromosome 14 open reading frame 124	AK123513	2336	1425	2021	1424	597	315	49	0.0105308			0	0	49	0.0121739	30	0.00644745			0	0	30	0.00745342
AI348001	Hs.404706	LOC159090	Similar to hypothetical protein MGC17347	BX538218	3766	428	1174	427	747	2592	62	0.011395	18	0.0102857	9	0.012987	35	0.0116744	34	0.00624885	11	0.00628571	3	0.004329	20	0.00667111
AI348009	Hs.335274	D15Wsu75e	DNA segment, Chr 15, Wayne State University 75, expressed	CR456458	745	74	580	73	507	165	29	0.0124144	15	0.0105337	7	0.0117253	7	0.0222222	15	0.00642123	8	0.00561798	4	0.00670017	3	0.00952381
AI356283	Hs.26410	FLJ34443	Hypothetical protein FLJ34443	NM_175918	1935	468	1808	467	1341	127	65	0.0172597	19	0.0444965	4	0.00535475	42	0.0162037	38	0.0100903	11	0.0257611	3	0.00401606	24	0.00925926
AI373299	Hs.465933	PANK1	Pantothenate kinase 1	AY027661	3503	271	2067	270	1797	1436	6	0.0119284							3	0.00596422
AI375919	Hs.110637	HOXA10	Homeo box A10	NM_018951	2618	82	1263	81	1182	1355	6	0.0119284							3	0.00596422
AI377688	Hs.523510	GTF2H1	General transcription factor IIH, polypeptide 1, 62kDa	NM_005316	2989	161	1807	160	1647	1182	14	0.00723514	11	0.0235546	2	0.00149142	1	0.00787402	9	0.00465116	7	0.0149893	2	0.00149142	0	0
AI378647	Hs.42502	F2RL2	Coagulation factor II (thrombin) receptor-like 2	NM_004101	3427	186	1310	185	1125	2117	31	0.00884956	5	0.0185185	5	0.00278242	21	0.014624	23	0.0065658	3	0.0111111	1	0.000556483	19	0.0132312
AI379407	Hs.522924	MAPK8	Mitogen-activated protein kinase 8	L26318	1418	19	1173	18	1155	245	31	0.0118411	1	0.0123457	10	0.00846024	20	0.0147601	21	0.00802139	0	0	2	0.00169205	19	0.0140221
AI400292	Hs.5268	ZDHHC4	Zinc finger, DHHC-type containing 4	NM_018106	1704	222	1256	221	1035	448	25	0.008364	2	0.0125	12	0.00728597	11	0.00930626	16	0.00535296	1	0.00625	4	0.00242866	11	0.00930626
AI417917	Hs.325650	EHD2	EH-domain containing 2	NM_014601	3517	162	1793	161	1632	1724	59	0.0172162	1	0.00540541	26	0.0231111	32	0.0151157	23	0.00671141	1	0.00540541	7	0.00622222	15	0.0070855
AI420611	Hs.153934	CBFA2T2	Core-binding factor, runt domain, alpha subunit 2; translocated to, 2	NM_175864	6996	686	2413	685	1728	4583	10	0.00705219	0	0	7	0.00606061	3	0.0122449	3	0.00211566	0	0	2	0.0017316	1	0.00408163
AI469884	Hs.567251	CPM	Carboxypeptidase M	NM_001874	6683	76	1407	75	1332	5276	28	0.0164319	2	0.00904977	18	0.0173913	8	0.0178571	15	0.00880282	0	0	10	0.00966184	5	0.0111607
AI492892	Hs.364980	STYX	Serine/threonine/tyrosine interacting protein	BC020265	2607	262	933	261	672	1674	37	0.0105203	0	0	8	0.00490196	29	0.0168213	19	0.00540233	0	0	1	0.000612745	18	0.0104408
AI540253	Hs.550536	FLJ21439	Hypothetical protein FLJ21439	NM_025137	7752	2	7333	1	7332	419	70	0.0100057	3	0.00437956	14	0.00810185	53	0.0115645	42	0.00600343	1	0.00145985	6	0.00347222	35	0.00763692
AI564473	Hs.403171	EFHC1	EF-hand domain (C-terminal) containing 1	AY608689	3712	1	255	0	255	3457	70	0.0104743	1	0.0133333	9	0.00675676	60	0.0113723	37	0.00553644	1	0.0133333	3	0.00225225	33	0.00625474
AI569872	Hs.19545	FZD4	Frizzled homolog 4 (Drosophila)	AB032417	7392	307	1920	306	1614	5472	40	0.0153433	4	0.0153257	7	0.0104167	29	0.0173238	21	0.00805524	1	0.00383142	4	0.00595238	16	0.00955795
AI570493	Hs.128676	LOC283377	Hypothetical protein LOC283377	NM_207344	1110	15	638	14	624	472	76	0.00980392	0	0	70	0.00954719	6	0.0143198	39	0.00503096	0	0	37	0.00504637	2	0.00477327
AI580112	Hs.460558	MGC5178	BolA-like 2 (E. coli)	NM_001017389	1574	301	1188	300	888	386	48	0.012931			1	0.00392157	47	0.0135956	34	0.00915948			0	0	34	0.00983512
AI589266	Hs.485365	AHCYL1	S-adenosylhomocysteine hydrolase-like 1	AK131563	3155	1101	2054	1100	954	1101	93	0.0125812	2	0.00653595	16	0.00991326	75	0.0137061	51	0.00689935	0	0	5	0.00309789	46	0.00840643
AI590719	Hs.496535	CXorf39	Chromosome X open reading frame 39	NM_207318	3028	167	1333	166	1167	1695	12	0.0108108	0	0	3	0.00480769	9	0.0190678	6	0.00540541	0	0	1	0.00160256	5	0.0105932
AI610396	Hs.558901	LOC400590	Hypothetical LOC400590	BC062632	1675	375	683	374	309	992	9	0.00571792	2	0.00666667	6	0.00675676	1	0.00259067	1	0.000635324	0	0	1	0.00112613	0	0
AI627538	Hs.504920	C20orf177	Chromosome 20 open reading frame 177	BC054002	3825	238	1389	237	1152	2436	38	0.0120444	16	0.0145455	4	0.00419287	18	0.0163488	24	0.00760697	8	0.00727273	2	0.00209644	14	0.0127157
AI636016	Hs.470233	ARL5	ADP-ribosylation factor-like 5A	NM_012097	3169	320	859	319	540	2310	35	0.0115588	0	0	11	0.00942588	24	0.0141593	21	0.00693527	0	0	6	0.00514139	15	0.00884956
AI638279	Hs.314338	WDR9	Bromodomain and WD repeat domain containing 1	NM_033656	13003	140	6949	139	6810	6054	24	0.0143284	5	0.013369	5	0.0161812	14	0.0141129	12	0.00716418	3	0.00802139	3	0.00970874	6	0.00604839
AI640482	Hs.533491	KIAA1958	KIAA1958	AB075838	7056	1	1826	0	1826	5230	39	0.0101961	1	0.00421941	10	0.00868056	28	0.0114943	34	0.00888889	0	0	10	0.00868056	24	0.00985222
AI653126	Hs.314263	BAZ2A	Bromodomain adjacent to zinc finger domain, 2A	NM_013449	8850	182	5818	181	5637	3032	13	0.0084088	2	0.00655738	3	0.00555556	8	0.0114123	11	0.00711514	1	0.00327869	3	0.00555556	7	0.00998573
AI653425	Hs.504003	BACE1	Beta-site APP-cleaving enzyme 1	AF201468	5878	455	1960	454	1506	3918	119	0.00915173	0	0	38	0.00558003	81	0.0133796	70	0.00538337	0	0	19	0.00279001	51	0.00842418
AI655015	Hs.3843	DUSP7	Dual specificity phosphatase 7	X93921	1471	1	969	0	969	502	70	0.00992064			17	0.00930997	53	0.0101338	47	0.006661			8	0.00438116	39	0.00745698
AI655642	Hs.525093	NDFIP2	Nedd4 family interacting protein 2	AB032991	4415	1	855	0	855	3560	95	0.0107345	1	0.00552486	37	0.00656377	57	0.0187995	52	0.00587571	0	0	13	0.00230619	39	0.0128628
AI672432	Hs.369297		Similar to RIKEN cDNA 0710001B24	BC036198	3475	384	914	383	531	2561	63	0.0107179	3	0.00660793	11	0.00730412	49	0.0125064	34	0.00578428	2	0.00440529	4	0.00265604	28	0.0071465
AI674461	Hs.529862	CSNK1A1	Casein kinase 1, alpha 1	NM_001025105	3149	481	1578	480	1098	1571	15	0.0101971			6	0.00619195	9	0.0179283	8	0.00543848			3	0.00309598	5	0.00996016
AI679080	Hs.468972	ARID1A	AT rich interactive domain 1A (SWI- like)	NM_006015	8595	371	7228	370	6858	1367	64	0.014496			12	0.0140351	52	0.0146067	43	0.00973952			9	0.0105263	34	0.00955056
AI681536	Hs.370367	NIPA2	Non imprinted in Prader-Willi/Angelman syndrome 2	AY732242	2753	779	1861	778	1083	892	42	0.0120863	0	0	1	0.00188324	41	0.0160094	26	0.00748201	0	0	1	0.00188324	25	0.00976181
AI681888	Hs.405537	PRKRA	Protein kinase, interferon-inducible double stranded RNA dependent activator	AK128542	4660	3143	3523	3142	381	1137	32	0.010162	7	0.0145833	5	0.00455373	20	0.0127307	24	0.00762147	2	0.00416667	2	0.00182149	20	0.0127307
AI692878	Hs.369022	MOBKL2B	MOB1, Mps One Binder kinase activator-like 2B (yeast)	NM_024761	6528	497	1147	496	651	5381	65	0.00756254	2	0.00540541	39	0.00568679	24	0.0175567	24	0.00279232	1	0.0027027	8	0.00116652	15	0.0109729
AI693543	Hs.279914	ZNF232	Zinc finger protein 232	NM_014519	2125	656	1990	655	1335	135	37	0.0134399	10	0.0128535	13	0.0120037	14	0.0156951	20	0.0072648	5	0.00642674	6	0.00554017	9	0.0100897
AI694646	Hs.555956	SEC61A2	Sec61 alpha 2 subunit (S. cerevisiae)	BC026179	2220	98	1354	97	1257	866	78	0.0167382	49	0.0155952	9	0.023622	20	0.0175901	60	0.0128755	35	0.0111394	9	0.023622	16	0.0140721
AI694720	Hs.298069	NRF1	Nuclear respiratory factor 1	L22454	2969	119	1630	118	1512	1339	97	0.0148591	2	0.00403226	5	0.00768049	90	0.0167255	62	0.00949755	3	0.00604839	1	0.0015361	58	0.0107787
AI701905	Hs.445080	AE01	Hypothetical protein FLJ20719	BC086308	4379	223	2730	222	2508	1649	12	0.00564706	4	0.00610687	7	0.00524345	1	0.00740741	3	0.00141176	2	0.00305344	1	0.000749064	0	0
AI740460	Hs.432315	PDE4DIP	Phosphodiesterase 4D interacting protein (myomegalin)	NM_014644	8373	292	7332	291	7041	1041	24	0.0108108	0	0	14	0.0111376	10	0.0115473	10	0.0045045	1	0.0103093	8	0.00636436	1	0.00115473
AI741415	Hs.549577	MGC5509	Hypothetical protein MGC5509	BC001310	902	33	731	32	699	171	21	0.00707309	0	0	9	0.00595238	12	0.00896191	10	0.00336814	0	0	3	0.00198413	7	0.00522778
AI741458	Hs.514682	CYB561D1	Cytochrome b-561 domain containing 1	AK128798	5075	321	896	320	576	4179	31	0.00707924	1	0.0045045	13	0.00518341	17	0.0103093	16	0.0036538	2	0.00900901	3	0.00119617	11	0.00667071
AI743780	Hs.515575	PLAC2	Placenta-specific 2	AK075215	2467	443	898	442	456	1569	1	0.00212766							1	0.00212766
AI744148	Hs.16349	KIAA0431	ATM/ATR-Substrate Chk2-Interacting Zn2+-finger protein	NM_015251	4866	19	2490	18	2472	2376	5	0.00554324	0	0	4	0.00572246	1	0.00584795	6	0.00665188	0	0	4	0.00572246	2	0.0116959
AI744229	Hs.371617	PCGF2	Polycomb group ring finger 2	NM_007144	2622	244	1278	243	1035	1344	76	0.0149754	2	0.00625	9	0.015625	65	0.015554	33	0.00650246	1	0.003125	3	0.00520833	29	0.00693946
AI744627	Hs.501200	RGS10	Regulator of G-protein signalling 10	NM_001005339	910	73	618	72	546	292	24	0.00972842	2	0.00452489	7	0.0153509	15	0.00956023	9	0.00364816	1	0.00226244	2	0.00438596	6	0.00382409
AI749451	Hs.556638	LOC493856	Similar to RIKEN cDNA 1500009M05 gene	BX537971	2321	1	453	0	453	1868	46	0.00945335	0	0	24	0.00970874	22	0.00925926	28	0.00575421	0	0	14	0.00566343	14	0.00589226
AI753792	Hs.502004	RRAS2	Related RAS viral (r-ras) oncogene homolog 2	NM_012250	1510	298	912	297	615	598	34	0.0129672	5	0.0205761	8	0.00772947	21	0.015625	22	0.00839054	1	0.00411523	3	0.00289855	18	0.0133929
AI760277	Hs.446641	ARAF	V-raf murine sarcoma 3611 viral oncogene homolog	AB208831	5548	103	669	102	567	4879	5	0.00549451	2	0.0277778	2	0.003663	1	0.00342466	4	0.0043956	2	0.0277778	1	0.0018315	1	0.00342466
AI768100	Hs.351099	FLJ10241	Hypothetical protein FLJ10241	AK123631	2331	735	1358	734	624	973	7	0.0126354							1	0.00180505
AI799702	Hs.549204	C6orf31	Proline-rich transmembrane protein 1	NM_030651	1931	117	1037	116	921	894	16	0.010596	1	0.003367	4	0.00650406	11	0.0183946	6	0.00397351	0	0	0	0	6	0.0100334
AI806207	Hs.373959	VGLL4	Vestigial like 4 (Drosophila)	AK130542	3539	184	1056	183	873	2483	6	0.00722892							4	0.00481928
AI806330	Hs.520182	TRAM2	Translocation associated membrane protein 2	NM_012288	7065	150	1262	149	1113	5803	56	0.0100937	1	0.00980392	4	0.00705467	51	0.010453	32	0.00576784	0	0	2	0.00352734	30	0.0061488
AI806927	Hs.536275	PACS1	Phosphofurin acidic cluster sorting protein 1	NM_018026	4488	135	3026	134	2892	1462	23	0.00986701	6	0.00817439	3	0.00480769	14	0.0143885	12	0.005148	5	0.00681199	1	0.00160256	6	0.0061665
AI807023	Hs.389733	RAB8B	RAB8B, member RAS oncogene family	NM_016530	4877	97	720	96	624	4157	26	0.0137203	1	0.00862069	9	0.00977199	16	0.018648	12	0.00633245	0	0	3	0.00325733	9	0.0104895
AI807204	Hs.410406	SMARCAD1	SWI/SNF-related, matrix-associated actin-dependent regulator of chromatin, subfamily a, containing DEAD/H box 1	AY008271	4935	79	3159	78	3081	1776	39	0.0110201	0	0	4	0.0045819	35	0.0140959	21	0.00593388	1	0.00546448	0	0	20	0.00805477
AI807482	Hs.243596	KATNAL1	Katanin p60 subunit A-like 1	NM_032116	7536	132	1604	131	1473	5932	118	0.0167021	0	0	19	0.017071	99	0.0170601	54	0.00764331	0	0	5	0.00449236	49	0.00844391
AI808807	Hs.213194	SOX7	SRY (sex determining region Y)-box 7	NM_031439	3219	80	1246	79	1167	1973	56	0.0124777	0	0	21	0.00726141	35	0.0239398	28	0.00623886	0	0	9	0.00311203	19	0.0129959
AI814116	Hs.370498	DKFZp451M2119	Hypothetical protein DKFZp451M2119	NM_182585	5207	3029	3571	3028	543	1636	69	0.014148	2	0.0208333	5	0.00801282	62	0.0149146	40	0.00820176	0	0	2	0.00320513	38	0.00914121
AI816243	Hs.523855	STX12	Syntaxin 12	AL035306	3011	90	899	89	810	2112	36	0.00729483	0	0	14	0.00454398	22	0.0123874	21	0.00425532	0	0	8	0.00259656	13	0.00731982
AI819709	Hs.108104	UBE2L3	Ubiquitin-conjugating enzyme E2L 3	NM_198157	3016	78	443	77	366	2573	92	0.0122081	0	0	11	0.00746775	81	0.0136548	66	0.00875796	0	0	4	0.00271555	62	0.0104518
AI860246	Hs.59332	SPRED2	Sprouty-related, EVH1 domain containing 2	AK126800	4213	816	1190	815	375	3023	34	0.0105623	0	0	8	0.00685518	26	0.0131779	23	0.00714508	0	0	6	0.00514139	17	0.00861632
AI866260	Hs.409960	MGC40579	Hypothetical protein MGC40579	BC032470	3109	113	1018	112	906	2091	59	0.0113309	29	0.00957728	13	0.0239411	17	0.0103912	41	0.00787402	22	0.00726552	9	0.0165746	10	0.00611247
AI869240	Hs.79335	SMARCD1	SWI/SNF related, matrix associated, actin dependent regulator of chromatin, subfamily d, member 1	NM_003076	3347	259	1689	258	1431	1658	30	0.00996347	1	0.011236	4	0.00493827	25	0.0118371	17	0.00564597	0	0	3	0.0037037	14	0.00662879
AI871508	Hs.435947	RBM15	RNA binding motif protein 15	AB209680	7612	1	951	0	951	6661	33	0.0109416	0	0	2	0.00546448	31	0.0120482	22	0.00729443	0	0	1	0.00273224	21	0.00816168
AI885871	Hs.505871	FLJ32549	Hypothetical protein FLJ32549	NM_152440	2583	36	1373	35	1338	1210	43	0.0102065	10	0.0122699	6	0.016	27	0.00893152	22	0.00522193	6	0.00736196	2	0.00533333	14	0.00463116
AI910842	Hs.522666	ALAS2	Aminolevulinate, delta-, synthase 2 (sideroblastic/hypochromic anemia)	BC030230	1956	125	1777	124	1653	179	35	0.0112576	0	0	8	0.00883002	27	0.0129125	15	0.0048247	0	0	4	0.00441501	11	0.00526064
AI910855	Hs.301040	CABLES2	Cdk5 and Abl enzyme substrate 2	NM_031215	3860	2	1438	1	1437	2422	39	0.0116522	2	0.00775194	9	0.00628931	28	0.0168878	20	0.0059755	0	0	2	0.00139762	18	0.0108565
AI920953	Hs.57679	ZNF192	Zinc finger protein 192	NM_006298	5362	185	1921	184	1737	3441	99	0.0130058			10	0.0105152	89	0.0133614	65	0.00853915			5	0.00525762	60	0.00900766
AI921096	Hs.14745	C10orf9	Chromosome 10 open reading frame 9	NM_145012	2135	39	1064	38	1026	1071	41	0.015873	0	0	22	0.0164425	19	0.0157025	19	0.00735579	0	0	9	0.00672646	10	0.00826446
AI927701	Hs.127788	DKFZP564D172	Hypothetical protein DKFZp564D172	NM_032042	4192	10	1260	9	1251	2932	18	0.00920245	0	0	16	0.00967937	2	0.0111732	8	0.00408998	0	0	7	0.00423472	1	0.00558659
AI928466	Hs.507087	SPPL3	Signal peptide peptidase 3	NM_139015	3432	482	1636	481	1155	1796	44	0.011399	0	0	9	0.00626305	35	0.0144509	26	0.00673575	0	0	2	0.00139179	24	0.00990917
AI934753	Hs.440899	TTYH3	Tweety homolog 3 (Drosophila)	NM_025250	4838	188	1759	187	1572	3079	64	0.0119358	4	0.0217391	11	0.00633276	49	0.01424	31	0.00578142	2	0.0108696	2	0.00115141	27	0.00784656
AI935115	Hs.59134	FLJ38101	Hypothetical protein FLJ38101	BC036683	2130	40	468	39	429	1662	32	0.0149883	0	0	10	0.00974659	22	0.0205415	24	0.0112412	0	0	4	0.00389864	20	0.0186741
AI935522	Hs.476782	EIF4E3	Eukaryotic translation initiation factor 4E member 3	NM_173359	2781	453	809	452	357	1972	46	0.0109733	0	0	8	0.00639488	38	0.0129604	33	0.00787214	0	0	6	0.00479616	27	0.00920873
AI936197	Hs.512656	PSPH	Phosphoserine phosphatase	BX537439	2196	700	1377	699	678	819	52	0.0151515	3	0.00623701	24	0.0207792	25	0.0139198	34	0.00990676	1	0.002079	14	0.0121212	19	0.0105791
AI937468	Hs.524762	FLJ14827	Hypothetical protein FLJ14827	AK075358	1811	659	1468	658	810	343	52	0.0107482	0	0	11	0.00699746	41	0.013316	22	0.00454733	0	0	3	0.0019084	19	0.00617083
AI949662	Hs.446357	C14orf24	Chromosome 14 open reading frame 24	NM_173607	2856	71	712	70	642	2144	24	0.0112676	0	0	5	0.011655	19	0.011432	9	0.00422535	0	0	1	0.002331	8	0.00481348
AI950078	Hs.490504	ZNF398	Zinc finger protein 398	NM_020781	5493	852	2267	851	1416	3226	8	0.00946746							6	0.00710059
AI953362	Hs.412102		Eukaryotic translation initiation factor 2 alpha kinase 4	NM_001013703	5532	51	5000	50	4950	532	7	0.0133588							3	0.00572519
AI962276	Hs.308480	LOC115294	Similar to hypothetical protein FLJ10883	BC032670	3967	98	1171	97	1074	2796	10	0.00552181	0	0	5	0.00617284	5	0.0145773	3	0.00165654	0	0	1	0.00123457	2	0.0058309
AI971089	Hs.407604	CRSP2	Cofactor required for Sp1 transcriptional activation, subunit 2, 150kDa	AB006651	7984	120	4484	119	4365	3500	24	0.00840336	0	0	4	0.00623053	20	0.00932836	15	0.0052521	0	0	1	0.00155763	14	0.00652985
AI971602	Hs.334684	MGC10485	Vacuolar protein sorting 26 homolog B (yeast)	BC098386	3747	520	1530	519	1011	2217	50	0.00910249	5	0.00587544	8	0.00564972	37	0.0114693	31	0.00564355	2	0.00235018	5	0.00353107	24	0.00743955
AI984620	Hs.553485	ARG2	Arginase, type II	BC029050	2002	117	1181	116	1065	821	29	0.00524223	0	0	27	0.00545455	2	0.0037594	16	0.00289226	0	0	13	0.00262626	3	0.0056391
AI989477	Hs.357901	SOX4	SRY (sex determining region Y)-box 4	NM_003107	4912	795	2219	794	1425	2693	42	0.0105873	1	0.0103093	4	0.0037244	37	0.0132332	29	0.00731031	0	0	3	0.0027933	26	0.009299
AJ010070	Hs.197086	HMG2L1	High-mobility group protein 2-like 1	NM_005487	4220	573	2051	572	1479	2169	85	0.0106463	0	0	34	0.00778923	51	0.0145714	54	0.00676353	0	0	19	0.00435281	35	0.01
AJ222967	Hs.187667	CTNS	Cystinosis, nephropathic	NM_004937	2611	340	1443	339	1104	1168	40	0.0106752	1	0.00192678	5	0.0049456	34	0.015336	20	0.0053376	0	0	5	0.0049456	15	0.0067659
AJ272212	Hs.513683	PSKH1	Protein serine kinase H1	BC062616	3506	142	1416	141	1275	2090	17	0.00849151	1	0.00862069	7	0.00657277	9	0.0109622	10	0.00499501	0	0	6	0.0056338	4	0.00487211
AK000617	Hs.23033	LOC92912	Ubiquitin-conjugating enzyme E2Q (putative) 2	NM_173469	2939	209	1336	208	1128	1603	64	0.0130293	9	0.011335	10	0.00701754	45	0.01671	38	0.00773616	2	0.00251889	2	0.00140351	34	0.0126253
AK000855	Hs.325825	CKLFSF4	CKLF-like MARVEL transmembrane domain containing 4	NM_181521	8133	183	809	182	627	7324	44	0.0104265	3	0.00524476	12	0.00811359	29	0.0133702	25	0.00592417	2	0.0034965	3	0.0020284	20	0.00922084
AK001029	Hs.522668	UBQLN2	Ubiquilin 2	AF189009	3334	236	2110	235	1875	1224	32	0.0122558	2	0.00589971	15	0.013587	15	0.0128425	16	0.00612792	0	0	8	0.00724638	8	0.00684932
AK021876	Hs.439650	SLC9A5	Solute carrier family 9 (sodium/hydrogen exchanger), member 5	AB209203	4617	1583	2767	1582	1185	1850	30	0.00855676	1	0.0070922	2	0.00156863	27	0.0129187	17	0.00484883	0	0	0	0	17	0.00813397
AK022555	Hs.488624	POM121	POM121 membrane glycoprotein (rat)	NM_172020	6014	978	3932	977	2955	2082	24	0.00816604	2	0.00961538	5	0.00443262	17	0.0106051	12	0.00408302	0	0	3	0.00265957	9	0.00561447
AK022644	Hs.301394	MGC3101	Hypothetical protein MGC3101	BC000700	2096	141	611	140	471	1485	90	0.011066	0	0	4	0.00637959	86	0.0117422	62	0.00762326	0	0	1	0.0015949	61	0.00832878
AK023537	Hs.279704	CHRAC1	Chromatin accessibility complex 1	NM_017444	2496	196	591	195	396	1905	34	0.010198	6	0.0255319	5	0.00266667	23	0.0187908	24	0.00719856	2	0.00851064	3	0.0016	19	0.0155229
AK024051	Hs.144941	MUF1	Leucine rich repeat containing 41	AK125827	4455	1652	3514	1651	1863	941	51	0.0110461	13	0.00821745	13	0.0109705	25	0.0135135	15	0.00324886	6	0.00379267	5	0.00421941	4	0.00216216
AK024273	Hs.335061	COPS7B	COP9 constitutive photomorphogenic homolog subunit 7B (Arabidopsis)	AK126326	3301	1681	2196	1680	516	1105	55	0.00914533	3	0.00307062	24	0.00812183	28	0.0134486	31	0.00515464	5	0.00511771	8	0.00270728	18	0.00864553
AK024460	Hs.416630	SDS3	SDS3 protein	NM_022491	4728	140	1126	139	987	3602	24	0.0114504	0	0	3	0.00636943	21	0.0141414	11	0.00524809	0	0	2	0.00424628	9	0.00606061
AK024489	Hs.39911		Protein phosphatase 1, regulatory (inhibitor) subunit 3E	AK024489	4495	63	1112	62	1050	3383	37	0.0148237	1	0.00512821	4	0.010101	32	0.0167979	22	0.0088141	0	0	0	0	22	0.0115486
AK024696	Hs.487341	GNA12	Guanine nucleotide binding protein (G protein) alpha 12	NM_007353	4398	165	1310	164	1146	3088	48	0.0107744	18	0.0109025	15	0.00805153	15	0.0159405	30	0.00673401	11	0.00666263	8	0.00429415	11	0.0116897
AK025200	Hs.406300	RPL23	Ribosomal protein L23	BC010114	524	43	465	42	423	59	44	0.0133293	22	0.0130952	3	0.00581395	19	0.0171946	31	0.00939109	17	0.010119	2	0.00387597	12	0.0108597
AK025430					2618	649	1263	648	615	1355	69	0.0145939	0	0	4	0.00405269	65	0.0180455	43	0.00909475	0	0	1	0.00101317	42	0.0116602
AK025503	Hs.256184	RBM21	RNA binding motif protein 21	AK125351	3413	2441	2863	2440	423	550	50	0.0111235	0	0	5	0.00476191	45	0.0133018	22	0.00489433	0	0	0	0	22	0.0065031
AK025866	Hs.356371	RPL28	Ribosomal protein L28	NM_000991	4243	43	456	42	414	3787	41	0.00932242	0	0	7	0.0061082	34	0.0110104	18	0.00409277	0	0	2	0.0017452	16	0.00518135
AK025925	Hs.410596	HAN11	WD repeat domain 68	NM_005828	6354	217	810	216	594	5544	3	0.00572519	1	0.0238095	2	0.00472813	0	0	4	0.00763359	2	0.047619	2	0.00472813	0	0
AK026025	Hs.495349	KIAA0515	KIAA0515	AB011087	6335	1	2014	0	2014	4321	26	0.00993125	1	0.00154321	2	0.00325203	23	0.0169742	12	0.00458365	0	0	0	0	12	0.00885609
AK026026	Hs.474150	BID	BH3 interacting domain death agonist	BC036364	2512	329	1054	328	726	1458	43	0.0125989	33	0.0135246	2	0.00472813	8	0.0145455	13	0.00380897	8	0.00327869	2	0.00472813	3	0.00545455
AK026155	Hs.516707	C2orf17	Chromosome 2 open reading frame 17	NM_024293	2615	123	1754	122	1632	861	50	0.00889363			3	0.0103806	47	0.00881305	24	0.00426894			1	0.00346021	23	0.00431277
AK026372	Hs.308710	KIAA1718	KIAA1718 protein	BX641017	7964	1	1214	0	1214	6750	83	0.0130626	4	0.0185185	2	0.003367	77	0.0138889	47	0.00739691	0	0	1	0.0016835	46	0.00829726
AK026548	Hs.76847	GANAB	Glucosidase, alpha; neutral AB	NM_198335	3953	34	2925	33	2892	1028	78	0.0123125			10	0.00496524	68	0.0157371	47	0.0074191			5	0.00248262	42	0.00971997
AK027074	Hs.485628	ZNF451	Zinc finger protein 451	NM_015555	5097	225	3266	224	3042	1831	19	0.00756369	2	0.00609756	3	0.00413223	14	0.00960219	6	0.00238853	0	0	0	0	6	0.00411523
AK027107	Hs.162646	PPARG	Peroxisome proliferative activated receptor, gamma	NM_138711	1920	281	1708	280	1428	212	34	0.0130019	2	0.0163934	15	0.00919118	17	0.0197445	12	0.00458891	0	0	5	0.00306373	7	0.00813008
AK027160	Hs.469658	BCL2L11	BCL2-like 11 (apoptosis facilitator)	BC033694	3679	271	867	270	597	2812	102	0.0128076			4	0.00329489	98	0.0145185	74	0.00929181			0	0	74	0.010963
AK055623	Hs.515243	LOC93343	Hypothetical protein BC011840	BC011840	1216	34	855	33	822	361	54	0.0136605	0	0	31	0.0107192	23	0.0223735	27	0.00683026	0	0	14	0.00484094	13	0.0126459
AK090605	Hs.282325	LOC284751	Hypothetical protein LOC284751	BC093939	432	20	337	19	318	95	48	0.0094173	2	0.00892857	21	0.00690335	25	0.0136537	25	0.00490485	1	0.00446429	10	0.00328731	14	0.0076461
AK090649	Hs.434251	KIAA0690	KIAA0690	BC012745	4387	78	3971	77	3894	416	14	0.00729167	2	0.00714286	11	0.00770308	1	0.00471698	6	0.003125	2	0.00714286	2	0.00140056	2	0.00943396
AK092393	Hs.571145		CDNA FLJ35074 fis, clone PLACE6001118	AK092393	1487	526	894	525	369	593	39	0.0106007	2	0.00740741	5	0.00837521	32	0.0113798	25	0.00679532	1	0.0037037	2	0.00335008	22	0.00782361
AK094254	Hs.496658	LOC203427	Similar to solute carrier family 25 , member 16	BC019584	2788	345	1370	344	1026	1418	6	0.00493421	0	0	3	0.00364964	3	0.00831025	2	0.00164474	0	0	2	0.00243309	0	0
AL042817	Hs.294603	CNIH	Cornichon homolog (Drosophila)	BC103741	1432	105	539	104	435	893	4	0.00925926	0	0	3	0.00943396	1	0.0105263	1	0.00231481	0	0	1	0.00314465	0	0
AL047908	Hs.368944	JAZF1	Juxtaposed with another zinc finger gene 1	BC042441	3058	30	761	29	732	2297	5	0.00321337			1	0.00483092	4	0.00296516	2	0.00128535			0	0	2	0.00148258
AL049246	Hs.144130	FLJ10618	Solute carrier family 25, member 36	AK001480	2001	210	1142	209	933	859	13	0.00874243	2	0.00380952	6	0.0162602	5	0.0084317	10	0.00672495	2	0.00380952	3	0.00813008	5	0.0084317
AL049381	Hs.493096	PBX1	Pre-B-cell leukemia transcription factor 1	NM_002585	1819	124	1416	123	1293	403	13	0.00874243	2	0.00380952	6	0.0162602	5	0.0084317	10	0.00672495	2	0.00380952	3	0.00813008	5	0.0084317
AL080111	Hs.24119	NEK7	NIMA (never in mitosis gene a)-related kinase 7	NM_133494	1072	47	955	46	909	117	19	0.00681492	1	0.00290698	9	0.00877193	9	0.00634697	13	0.00466284	0	0	6	0.00584795	7	0.00493653
AL110136	Hs.549394		Hypothetical gene supported by AK128398	AK128398	3114	85	606	84	522	2508	8	0.0123839							5	0.00773994
AL117482	Hs.513034	ULK3	Unc-51-like kinase 3 (C. elegans)	BC036117	2803	78	722	77	645	2081	21	0.0146648	2	0.0192308	9	0.0206897	10	0.0111982	13	0.00907821	2	0.0192308	5	0.0114943	6	0.00671892
AL117590	Hs.526902	RGMB	RGM domain family, member B	NM_001012761	4600	402	1838	401	1437	2762	35	0.0114454	0	0	5	0.0068306	30	0.0130605	16	0.00523218	0	0	2	0.00273224	14	0.00609491
AL117612	Hs.201083	MAL2	Mal, T-cell differentiation protein 2	AY007723	2808	80	610	79	531	2198	22	0.0109945	1	0.00478469	11	0.0117899	10	0.0116414	10	0.0049975	0	0	4	0.00428725	6	0.00698487
AL117643	Hs.438918	ACVR1B	Activin A receptor, type IB	BC040531	4569	75	1592	74	1518	2977	17	0.00934579	1	0.00813008	6	0.00464037	10	0.0248139	7	0.00384827	1	0.00813008	1	0.000773395	5	0.0124069
AL120741	Hs.8859	CANT1	Calcium activated nucleotidase 1	NM_138793	3473	435	1640	434	1206	1833	8	0.00746269	1	0.0217391	7	0.00770077	0	0	2	0.00186567	0	0	2	0.00220022	0	0
AL122088	Hs.528504	SB145	LysM, putative peptidoglycan-binding, domain containing 1	NM_212551	2623	603	1286	602	684	1337	48	0.0154143	0	0	3	0.00574713	45	0.0179426	29	0.00931278	0	0	1	0.00191571	28	0.0111643
AL135342	Hs.371107	ZNF561	Zinc finger protein 561	BC032668	3462	405	1658	404	1254	1804	36	0.0128434	0	0	7	0.0108527	29	0.0139356	12	0.00428113	0	0	2	0.00310078	10	0.00480538
AL135461	Hs.435610	WAC	WW domain containing adaptor with coiled-coil	AK223600	3190	87	2030	86	1944	1160	58	0.0126087	4	0.00997506	9	0.00626305	45	0.0162925	27	0.00586957	1	0.00249377	2	0.00139179	24	0.00868936
AL136601	Hs.370187	STAU	Staufen, RNA binding protein, homolog 1 (Drosophila)	NM_017453	3688	412	2145	411	1734	1543	27	0.00961538	0	0	8	0.0150659	19	0.00864422	27	0.00961538	0	0	6	0.0112994	21	0.00955414
AL136658	Hs.15106	C14orf1	Chromosome 14 open reading frame 1	NM_007176	2274	73	495	72	423	1779	47	0.0102867	0	0	12	0.00790514	35	0.0117568	27	0.00590939	0	0	7	0.00461133	20	0.00671817
AL136734	Hs.406799	RAB18	RAB18, member RAS oncogene family	AB209698	7357	5196	5579	5195	384	1778	46	0.013245	7	0.016129	8	0.0066335	31	0.0169122	22	0.00633458	2	0.00460829	2	0.00165837	18	0.00981997
AL136768	Hs.148677	FLJ20232	Hypothetical protein FLJ20232	NM_019008	5730	499	1890	498	1392	3840	30	0.0114373	3	0.00498339	3	0.00438597	24	0.0179506	16	0.00609989	1	0.00166113	0	0	15	0.0112191
AL136903	Hs.427284	ZNRF1	Zinc and ring finger 1	NM_032268	4633	656	1339	655	684	3294	41	0.0118429	4	0.00990099	10	0.00797448	27	0.0149667	28	0.00808781	3	0.00742574	5	0.00398724	20	0.0110865
AL137273	Hs.142307	DKFZP434I0714	Hypothetical protein DKFZP434I0714	AL137273	3074	1	413	0	413	2661	37	0.0115987	2	0.0232558	20	0.0102881	15	0.012931	14	0.00438871	0	0	8	0.00411523	6	0.00517241
AL137764	Hs.15200	LOC64744	Stromal membrane-associated protein 1-like	BC021133	2618	66	1355	65	1290	1263	40	0.010846	11	0.026764	11	0.00634371	18	0.0116656	26	0.00704989	6	0.0145985	8	0.00461361	12	0.00777706
AL157417					2545	658	1464	657	807	1081	33	0.0145119	0	0	5	0.0118203	28	0.0157392	17	0.00747581	0	0	5	0.0118203	12	0.00674536
AL162069	Hs.140978	LOC144501	Hypothetical protein LOC144501	BC065180	3910	99	1367	98	1269	2543	115	0.0156314	87	0.0167469	3	0.0078125	25	0.0140607	68	0.0092429	53	0.0102021	0	0	15	0.00843645
AL360136	Hs.77873	B7H3	CD276 antigen	NM_001024736	3419	235	1839	234	1605	1580	67	0.0116928	5	0.0100402	9	0.00646552	53	0.0138021	34	0.00593368	0	0	3	0.00215517	31	0.00807292
AL512725	Hs.465529	MIDN	Midnolin	NM_177401	3812	516	1922	515	1407	1890	55	0.0118714	9	0.0137405	3	0.00438597	43	0.013054	26	0.00561192	6	0.00916031	0	0	20	0.00607164
AL516202	Hs.274415	C2orf22	PQ loop repeat containing 3	NM_152391	1812	134	742	133	609	1070	34	0.0110605			2	0.00484261	32	0.0120256	18	0.00585556			1	0.00242131	17	0.00638858
AL519427	Hs.433722	KIAA1967	KIAA1967	NM_021174	4031	420	3191	419	2772	840	30	0.0114591	1	0.0153846	8	0.00620155	21	0.0166271	13	0.00496562	0	0	3	0.00232558	10	0.00791766
AL520200	Hs.420796	MGC15429	Hypothetical protein MGC15429	AK096073	1998	570	1088	569	519	910	18	0.00707269	5	0.00761035	4	0.00495663	9	0.00832562	14	0.00550098	4	0.00608828	3	0.00371747	7	0.00647549
AL520657	Hs.231029	MGC14327	Hypothetical protein MGC14327	BC067786	1582	237	647	236	411	935	45	0.011509	1	0.0102041	6	0.00472813	38	0.014943	22	0.0056266	0	0	1	0.000788022	21	0.00825796
AL520900	Hs.460574	LOC124446	Hypothetical protein BC017488	NM_194280	1107	105	827	104	723	280	33	0.00965195	0	0	7	0.00436137	26	0.0164557	16	0.00467973	0	0	2	0.00124611	14	0.00886076
AL522296	Hs.497443	C1orf37	Chromosome 1 open reading frame 37	NM_138391	1872	113	1243	112	1131	629	40	0.0104932	1	0.00194175	6	0.00426439	33	0.0174603	24	0.00629591	0	0	0	0	24	0.0126984
AL524467	Hs.293560		SH3-domain GRB2-like pseudogene 3	X99663	661	1	661	0	661	0	22	0.0121413	1	0.0075188	7	0.0114943	14	0.0130841	10	0.00551876	0	0	2	0.00328407	8	0.00747664
AL526243	Hs.532375	KIAA0446	KIAA0446 gene product	BC039854	3499	133	1077	132	945	2422	42	0.0104193	3	0.0071599	27	0.00974026	12	0.0142857	22	0.0054577	2	0.00477327	13	0.00468975	7	0.00833333
AL529409	Hs.13313	CREBL2	CAMP responsive element binding protein-like 2	BC106052	3800	282	644	281	363	3156	24	0.012012	1	0.00175747	6	0.0115607	17	0.0186813	13	0.00650651	1	0.00175747	1	0.00192678	11	0.0120879
AL542358	Hs.148766	SLC36A4	Solute carrier family 36 (proton/amino acid symporter), member 4	AY162216	2493	98	1612	97	1515	881	19	0.0120101	1	0.00423729	8	0.0194647	10	0.0106952	9	0.005689	0	0	3	0.00729927	6	0.00641711
AL544951	Hs.280604	PPP3R1	Protein phosphatase 3 (formerly 2B), regulatory subunit B, 19kDa, alpha isoform (calcineurin B, type I)	BC027913	3112	389	901	388	513	2211	13	0.0117435	1	0.00961539	8	0.011065	4	0.0142857	4	0.00361337	0	0	2	0.00276625	2	0.00714286
AL555107	Hs.493750	WDR40A	WD repeat domain 40A	NM_015397	3636	308	1669	307	1362	1967	15	0.00801282	0	0	8	0.00707339	7	0.0111288	11	0.00587607	0	0	5	0.00442087	6	0.00953895
AL556611	Hs.196983	SSFA2	Sperm specific antigen 2	AB067514	5167	1	3979	0	3979	1188	7	0.01059			7	0.01059			3	0.00453858			3	0.00453858
AL559247	Hs.524084	RNF26	Ring finger protein 26	NM_032015	2803	597	1898	596	1302	905	47	0.0134324	0	0	8	0.00846561	39	0.0161024	24	0.0068591	0	0	2	0.0021164	22	0.0090834
AL559283	Hs.260750	SNX12	Sorting nexin 12	NM_013346	642	76	564	75	489	78	45	0.0118421	4	0.0142349	0	0	41	0.0129911	29	0.00763158	1	0.00355872	0	0	28	0.00887199
AL560962	Hs.44817	FLJ40142	FLJ40142 protein	NM_207435	1946	366	773	365	408	1173	30	0.0120337	0	0	18	0.0118812	12	0.0136209	16	0.00641797	0	0	11	0.00726073	5	0.00567537
AL578487	Hs.388188	BAT5	HLA-B associated transcript 5	BC031839	1978	35	1711	34	1677	267	41	0.0131748	8	0.0206186	3	0.00584795	30	0.0135685	24	0.00771208	3	0.00773196	3	0.00584795	18	0.00814111
AL578502	Hs.515688	ICMT	Isoprenylcysteine carboxyl methyltransferase	NM_170705	3654	457	1023	456	567	2631	49	0.0134763	6	0.019544	7	0.0051395	36	0.018302	33	0.00907591	5	0.0162866	6	0.00440529	22	0.0111845
AL583171	Hs.524502	RNF41	Ring finger protein 41	NM_194358	3429	726	1466	725	741	1963	51	0.00987033			30	0.00753958	21	0.0176768	36	0.00696729			18	0.00452375	18	0.0151515
AL832409	Hs.373550	TGIF	TGFB-induced factor (TALE family homeobox)	NM_170695	2076	388	1593	387	1206	483	37	0.0132001	9	0.0151007	14	0.0107527	14	0.0154696	19	0.00677845	6	0.0100671	4	0.0030722	9	0.00994475
AL832712	Hs.393201	ACTR2	ARP2 actin-related protein 2 homolog (yeast)	NM_001005386	3878	143	1342	142	1200	2536	8	0.0124611	2	0.0266667	3	0.00613497	3	0.0384615	1	0.00155763	1	0.0133333	0	0	0	0
AU144387	Hs.462598	182-FIP	82-kD FMRP Interacting Protein	AB037742	5058	1	2147	0	2147	2911	18	0.00924974	0	0	5	0.0122549	13	0.0110827	9	0.00462487	1	0.00273973	0	0	8	0.00682012
AU151239	Hs.401954	ARG99	ARG99 protein	NM_175861	3688	475	2799	474	2325	889	15	0.00758342	0	0	8	0.00477042	7	0.0262172	8	0.00404449	0	0	5	0.00298152	3	0.011236
AU153477	Hs.424908	LSM5	LSM5 homolog, U6 small nuclear RNA associated (S. cerevisiae)	AJ238097	749	1	276	0	276	473	41	0.0112206	3	0.00657895	7	0.0123457	31	0.0117826	24	0.00656814	3	0.00657895	4	0.00705467	17	0.00646142
AU153525	Hs.410092	KIAA0652	KIAA0652	NM_014741	4043	384	1826	383	1443	2217	35	0.0102071	8	0.0110345	1	0.00134953	26	0.013245	26	0.00758239	5	0.00689655	0	0	21	0.0106979
AU157915	Hs.491861	YTHDF3	YTH domain family, member 3	NM_152758	5153	259	2016	258	1758	3137	28	0.0134875	2	0.00516796	15	0.0124378	11	0.0227743	14	0.00674374	1	0.00258398	3	0.00248756	10	0.0207039
AV699825	Hs.130957	FLJ25756	Protogenin homolog (Gallus gallus)	AY630258	4115	49	3501	48	3453	614	37	0.009541	1	0.00704225	6	0.005	30	0.0118297	25	0.00644662	1	0.00704225	2	0.00166667	22	0.00867508
AV706343	Hs.434993	RBJ	Ras-associated protein Rap1	BC034049	4869	52	873	51	822	3996	53	0.0104784			14	0.00652073	39	0.0133975	32	0.00632661			6	0.0027946	26	0.00893164
AV713053	Hs.99821	C10orf22	Chromosome 10 open reading frame 22	NM_032804	3739	305	1117	304	813	2622	41	0.0111171	3	0.00632911	25	0.0107527	13	0.0146232	18	0.00488069	2	0.00421941	10	0.00430107	6	0.00674916
AV726900	Hs.388742	C9orf125	Chromosome 9 open reading frame 125	BC033550	2930	1149	2360	1148	1212	570	7	0.00934579			1	0.00362319	6	0.012685	9	0.012016			0	0	9	0.0190275
AW001777	Hs.5215	C20orf127	Chromosome 20 open reading frame 127	NM_080757	339	24	200	23	177	139	40	0.00989364	2	0.00522193	10	0.00693001	28	0.0126297	27	0.00667821	1	0.00261097	8	0.00554401	18	0.00811908
AW003889	Hs.101891	KIAA1193	KIAA1193	AB033019	7118	3964	5781	3963	1818	1337	54	0.0104793	2	0.00775194	8	0.00455063	44	0.0140261	34	0.0065981	1	0.00387597	5	0.00284414	28	0.00892573
AW006938	Hs.247460	NLN	Neurolysin (metallopeptidase M3 family)	AB033052	6113	1	2115	0	2115	3998	5	0.00748503							1	0.00149701
AW007021	Hs.79353	TFDP1	Transcription factor Dp-1	NM_007111	2385	213	1445	212	1233	940	56	0.0115013	0	0	3	0.00364964	53	0.0132633	34	0.00698295	0	0	2	0.00243309	32	0.00800801
AW014619	Hs.130643	STX17	Syntaxin 17	AK000658	2678	86	994	85	909	1684	34	0.00909334	1	0.00328947	3	0.00369004	30	0.0114416	23	0.00615138	0	0	1	0.00123001	22	0.00839054
AW026036	Hs.496138	IQSEC2	IQ motif and Sec7 domain 2	AB011094	6021	1	4683	0	4683	1338	24	0.0113744	2	0.00621118	15	0.0123762	7	0.0121528	11	0.00521327	1	0.00310559	4	0.00330033	6	0.0104167
AW026481	Hs.534590	KCTD13	Potassium channel tetramerisation domain containing 13	NM_178863	1750	192	1181	191	990	569	4	0.0117994	0	0	1	0.00564972	3	0.0215827	3	0.00884956	0	0	0	0	3	0.0215827
AW027312	Hs.166891	RFX5	Regulatory factor X, 5 (influences HLA class II expression)	NM_000449	3618	222	2072	221	1851	1546	59	0.00828885	39	0.00984103	0	0	20	0.0149589	34	0.00477662	23	0.00580368	0	0	11	0.00822737
AW028188	Hs.269127	LOC159091	Hypothetical protein BC017868	BC063491	1410	347	934	346	588	476	62	0.0101423			15	0.0070922	47	0.0117559	42	0.0068706			9	0.00425532	33	0.00825413
AW051527	Hs.408428	CHES1	Checkpoint suppressor 1	BC010460	1654	270	458	269	189	1196	21	0.00880503	2	0.00943396	5	0.00405515	14	0.0148936	11	0.00461216	1	0.00471698	1	0.00081103	9	0.00957447
AW068615	Hs.406549	FLJ37562	Hypothetical protein FLJ37562	BC053677	4269	62	628	61	567	3641	33	0.0123226	1	0.0117647	2	0.00220022	30	0.0178147	22	0.00821509	0	0	1	0.00110011	21	0.0124703
AW071793	Hs.468908	MAD	MAX dimerization protein 1	BC098396	5602	261	926	260	666	4676	55	0.00913469			32	0.00683323	23	0.0171898	22	0.00365388			11	0.00234892	11	0.00822123
AW083482	Hs.232197	FLJ10700	Hypothetical protein FLJ10700	AK001562	3434	184	1872	183	1689	1562	17	0.00971429	0	0	5	0.00505051	12	0.0210896	8	0.00457143	0	0	1	0.0010101	7	0.0123023
AW134535	Hs.13291	CCNG2	Cyclin G2	BC032518	2074	293	1327	292	1035	747	41	0.0113322	1	0.00452489	13	0.00702323	27	0.0174644	20	0.00552792	0	0	2	0.0010805	18	0.0116429
AW135279	Hs.471234	FLJ40432	Hypothetical protein FLJ40432	BC067253	2632	355	1071	354	717	1561	17	0.0120567	6	0.017341	5	0.0085034	6	0.012605	11	0.00780142	6	0.017341	2	0.00340136	3	0.00630252
AW137982	Hs.533357	HOXA3	Homeo box A3	NM_153631	3397	340	1671	339	1332	1726	23	0.0139057	4	0.0148699	4	0.021164	15	0.0125418	13	0.00785973	2	0.00743494	2	0.010582	9	0.00752508
AW138775	Hs.549121	RAP140	Retinoblastoma-associated protein 140	AF180425	7125	925	4626	924	3702	2499	51	0.0119466	0	0	5	0.00881834	46	0.0126339	32	0.0074959	0	0	1	0.00176367	31	0.00851414
AW139191	Hs.154057	MMP19	Matrix metalloproteinase 19	U38320	3826	1643	1900	1642	258	1926	88	0.0157087	3	0.0115385	2	0.003003	83	0.0177502	58	0.0103534	0	0	1	0.0015015	57	0.0121899
AW139195	Hs.445758	E2F5	E2F transcription factor 5, p130-binding	AB209185	4696	1	748	0	748	3948	37	0.0107746	0	0	7	0.00414446	30	0.0192061	15	0.00436808	0	0	1	0.000592066	14	0.00896287
AW149492	Hs.463278	GOSR2	Golgi SNAP receptor complex member 2	NM_004287	3319	74	712	73	639	2607	16	0.00771456	1	0.00342466	11	0.010628	4	0.00535475	8	0.00385728	1	0.00342466	4	0.00386473	3	0.00401606
AW149696	Hs.200063	HDAC7A	Histone deacetylase 7A	AK122588	6414	3123	4049	3122	927	2365	23	0.0087386	0	0	7	0.0097629	16	0.0102498	16	0.00607903	0	0	5	0.0069735	11	0.00704676
AW170549	Hs.532326	CA5BL	Carbonic anhydrase VB-like	BC021816	431	1	263	0	263	168	38	0.0111863	1	0.00294985	10	0.00750751	27	0.0156431	24	0.00706506	0	0	1	0.000750751	23	0.0133256
AW170571	Hs.339809	CPNE2	Copine II	AK123329	3691	1072	1689	1071	618	2002	74	0.010386	21	0.0227273	20	0.00540249	33	0.0132053	49	0.00687719	18	0.0194805	10	0.00270124	21	0.00840336
AW173157	Hs.558657	PAQR3	Progestin and adipoQ receptor family member III	BC047510	4003	180	989	179	810	3014	34	0.00888657	13	0.00791717	5	0.0193798	16	0.00830737	24	0.00627287	7	0.00426309	3	0.0116279	14	0.00726895
AW183074	Hs.534593		Chromosome 1 open reading frame 192	NM_001013625	774	7	540	6	534	234	49	0.0104344			3	0.0040107	46	0.0116515	40	0.00851789			5	0.00668449	35	0.00886525
AW205122	Hs.496572	FLJ22679	Hypothetical protein FLJ22679	AK026332	2587	340	1116	339	777	1471	41	0.0123531	0	0	5	0.00782473	36	0.013809	21	0.00632721	0	0	0	0	21	0.00805524
AW236209	Hs.48297	RCHY1	Ring finger and CHY zinc finger domain containing 1	NM_015436	4336	133	918	132	786	3418	60	0.00935454	35	0.0112108	5	0.00539374	20	0.00845666	22	0.00343	15	0.00480461	1	0.00107875	6	0.002537
AW237089	Hs.20131	NR6A1	Nuclear receptor subfamily 6, group A, member 1	BC030600	1923	199	1626	198	1428	297	2	0.00464037			1	0.00380228	1	0.00595238	0	0			0	0	0	0
AW241752	Hs.479693	SFRS11	Splicing factor, arginine/serine-rich 11	BX641004	3272	1	999	0	999	2273	38	0.0102953	11	0.0102708	6	0.00970874	21	0.0104895	20	0.00541859	4	0.00373483	4	0.00647249	12	0.00599401
AW242220	Hs.292026	EIF4E2	Eukaryotic translation initiation factor 4E member 2	AB209519	3443	16	747	15	732	2696	40	0.00999251	0	0	13	0.0160494	27	0.0089582	27	0.00674494	0	0	9	0.0111111	18	0.00597213
AW264515	Hs.334831	FRS2	Fibroblast growth factor receptor substrate 2	NM_006654	1840	247	1785	246	1539	55	5	0.00645995	0	0	4	0.00749064	1	0.0042735	4	0.00516796	0	0	3	0.00561798	1	0.0042735
AW269499	Hs.467587	FLJ20719	Neuroblastoma breakpoint family, member 1	AY894575	4596	889	4533	888	3645	63	37	0.0143023	5	0.0147493	7	0.00900901	25	0.0169952	27	0.0104368	2	0.0058997	5	0.00643501	20	0.0135962
AW292746	Hs.484738	MYLIP	Myosin regulatory light chain interacting protein	NM_013262	3086	238	1575	237	1338	1511	51	0.011762	1	0.00757576	3	0.00381679	47	0.0137507	33	0.0076107	1	0.00757576	3	0.00381679	29	0.00848449
AW293316	Hs.553516	GLIPR1	GLI pathogenesis-related 1 (glioma)	U16307	1616	115	885	114	771	731	17	0.00884035	1	0.00505051	11	0.00770308	5	0.016835	9	0.00468019	0	0	5	0.0035014	4	0.013468
AW299245	Hs.494204	DKFZp434N2030	Hypothetical protein DKFZp434N2030	BX537868	2919	131	1108	130	978	1811	31	0.00947433			4	0.004004	27	0.0118786	18	0.00550122			1	0.001001	17	0.0074791
AW299507	Hs.55498	GGPS1	Geranylgeranyl diphosphate synthase 1	NM_004837	1489	233	1135	232	903	354	45	0.01307	0	0	2	0.00273224	43	0.0159496	22	0.00638978	0	0	2	0.00273224	20	0.0074184
AW300354	Hs.549161	NOL7	Nucleolar protein 7, 27kDa	BC062683	902	29	802	28	774	100	10	0.00543478	2	0.00813008	8	0.00519818	0	0	3	0.00163043	0	0	3	0.00194932	0	0
AW304174	Hs.558316	CTBS	Chitobiase, di-N-acetyl-	BC096752	2897	66	383	65	318	2514	3	0.00588235							1	0.00196078
AW409599	Hs.458917	SCAMP2	Secretory carrier membrane protein 2	NM_005697	1313	75	1064	74	990	249	34	0.0110175	0	0	10	0.00747384	24	0.0158835	19	0.00615684	0	0	3	0.00224215	16	0.010589
AW409611	Hs.30977	SESTD1	SEC14 and spectrin domains 1	NM_178123	3234	48	2138	47	2091	1096	19	0.0117574	0	0	8	0.0103761	11	0.0150479	10	0.00618812	0	0	4	0.00518807	6	0.00820793
AW439816	Hs.20274	SLC41A1	Solute carrier family 41, member 1	NM_173854	4869	873	2414	872	1542	2455	27	0.00924974	0	0	7	0.00715746	20	0.0110436	17	0.00582391	0	0	2	0.00204499	15	0.00828272
AW444451	Hs.134812	MGC10067	Ubiquitin-like domain containing CTD phosphatase 1	AY444562	2215	139	1095	138	957	1120	14	0.00940228	1	0.00431034	6	0.00664452	7	0.019774	7	0.00470114	1	0.00431034	4	0.00442968	2	0.00564972
AW466905	Hs.17118	FLJ11730	Chromosome 1 open reading frame 149	NM_022756	2167	19	624	18	606	1543	1	0.00110865	0	0	1	0.00129199	0	0	1	0.00110865	0	0	1	0.00129199	0	0
AW473830	Hs.559434		Homo sapiens, clone IMAGE:5092955	BC034002	1793	1	438	0	438	1355	5	0.01							2	0.004
AW572609	Hs.7337	TMEM19	Transmembrane protein 19	NM_018279	3328	584	1594	583	1011	1734	24	0.0182788	0	0	17	0.0171717	7	0.0281124	14	0.0106626	0	0	8	0.00808081	6	0.0240964
AW575374	Hs.46523	ELK3	ELK3, ETS-domain protein (SRF accessory protein 2)	NM_005230	2180	280	1503	279	1224	677	22	0.00680272	0	0	8	0.00382592	14	0.0127737	14	0.004329	0	0	5	0.0023912	9	0.00821168
AW592227	Hs.445893	KHDRBS1	KH domain containing, RNA binding, signal transduction associated 1	BC010132	2756	71	1216	70	1146	1540	22	0.00680272	0	0	8	0.00382592	14	0.0127737	14	0.004329	0	0	5	0.0023912	9	0.00821168
AW613053	Hs.324250	BRAF	V-raf murine sarcoma viral oncogene homolog B1	NM_004333	2513	62	2362	61	2301	151	78	0.0160197	8	0.00917431	22	0.0142672	48	0.0195519	41	0.00842062	5	0.00573394	8	0.00518807	28	0.0114053
AW628838	Hs.438689	IMPA3	Inositol monophosphatase domain containing 1	BC067814	2438	260	1339	259	1080	1099	9	0.0166976							6	0.0111317
AW661805	Hs.16936	LOC128439	Hypothetical gene LOC128439	NM_139016	2547	97	348	96	252	2199	29	0.0133826	0	0	3	0.0049505	26	0.0168503	21	0.00969082	0	0	1	0.00165017	20	0.0129618
AW664421	Hs.468426	SOCS5	Suppressor of cytokine signaling 5	NM_144949	4510	253	1863	252	1611	2647	4	0.010101							5	0.0126263
AW665215	Hs.476680	SRP46	Splicing factor, arginine/serine-rich, 46kD	NM_032102	2186	283	1131	282	849	1055	50	0.015024	8	0.0137221	14	0.0138477	28	0.0161476	35	0.0105168	6	0.0102916	9	0.00890208	20	0.011534
AW665440	Hs.371957	SENP1	SUMO1/sentrin specific peptidase 1	NM_014554	4726	447	2378	446	1932	2348	29	0.0133028	1	0.00358423	18	0.0147059	10	0.014771	10	0.00458716	0	0	3	0.00245098	7	0.0103397
AW665927	Hs.191164	CHD1L	Chromodomain helicase DNA binding protein 1-like	AF537213	2980	21	2714	20	2694	266	21	0.00761974	1	0.0142857	5	0.004363	15	0.00974026	8	0.00290276	0	0	1	0.0008726	7	0.00454545
AW771590	Hs.468415	PIGF	Phosphatidylinositol glycan, class F	NM_173074	1083	118	738	117	621	345	22	0.00875448	0	0	21	0.00912647	1	0.00662252	13	0.0051731	0	0	12	0.00521512	1	0.00662252
AW771935	Hs.568169	TEAD1	TEA domain family member 1 (SV40 transcriptional enhancer factor)	NM_021961	8850	101	1336	100	1236	7514	25	0.0102543	2	0.00772201	8	0.00740741	15	0.0136488	11	0.0045119	0	0	2	0.00185185	9	0.00818926
AW772123	Hs.368264	PPP2R5C	Protein phosphatase 2, regulatory subunit B (B56), gamma isoform	NM_002719	4167	109	1683	108	1575	2484	34	0.013349	1	0.0104167	3	0.0119048	30	0.0136426	22	0.00863761	0	0	0	0	22	0.0100045
AY007128	Hs.469728	PAX8	Paired box gene 8	NM_003466	2707	167	1519	166	1353	1188	49	0.0108647	1	0.00396825	15	0.00931099	33	0.0124669	25	0.00554324	0	0	6	0.0037244	19	0.00717794
AY007143	Hs.288761	FLJ21749	Hypothetical protein FLJ21749	AK097459	1742	178	591	177	414	1151	21	0.00960659	3	0.0106383	5	0.00588928	13	0.0123223	14	0.00640439	1	0.0035461	1	0.00117786	12	0.0113744
AY113699	Hs.108408	APH-1A	Anterior pharynx defective 1 homolog A (C. elegans)	AY358951	2136	204	947	203	744	1189	69	0.0146001	9	0.0201794	19	0.00983437	41	0.0174617	38	0.00804063	5	0.0112108	10	0.00517598	23	0.00979557
AY150851	Hs.287412	SVH	SVH protein	NM_031905	2629	393	1424	392	1032	1205	2	0.004329							3	0.00649351
BC000181	Hs.231320	GPR160	G protein-coupled receptor 160	AJ249248	1749	322	1338	321	1017	411	2	0.004329							3	0.00649351
BC000320	Hs.474799	PDXP	Pyridoxal (pyridoxine, vitamin B6) phosphatase	BC064922	2072	54	944	53	891	1128	17	0.0156971	2	0.017094	11	0.0177134	4	0.0115942	8	0.00738689	1	0.00854701	5	0.00805153	2	0.0057971
BC000422	Hs.241558	ARIH2	Ariadne homolog 2 (Drosophila)	AF099149	3892	145	1626	144	1482	2266	126	0.0142373	1	0.01	8	0.00647249	117	0.0155709	70	0.0079096	1	0.01	3	0.00242718	66	0.0087836
BC000688	Hs.414418	BET1L	Blocked early in transport 1 homolog (S. cerevisiae)-like	NM_016526	2937	62	370	61	309	2567	55	0.0131989	3	0.0277778	12	0.00761905	40	0.0161031	33	0.00791937	2	0.0185185	6	0.00380952	25	0.0100644
BC001282	Hs.236774	HMGN4	High mobility group nucleosomal binding domain 4	NM_006353	1980	239	511	238	273	1469	23	0.00849649	0	0	9	0.00665188	14	0.0117845	10	0.00369413	0	0	2	0.0014782	8	0.00673401
BC001423	Hs.152978	PSME3	Proteasome (prosome, macropain) activator subunit 3 (PA28 gamma; Ki)	NM_176863	3228	227	1030	226	804	2198	20	0.0114811	2	0.0112994	3	0.00724638	15	0.0130321	11	0.00631458	1	0.00564972	2	0.00483092	8	0.00695048
BC001427	Hs.12211	SLC35C1	Solute carrier family 35, member C1	NM_018389	2836	18	1112	17	1095	1724	39	0.0182584	4	0.0197044	16	0.0215054	19	0.0159798	20	0.0093633	1	0.00492611	7	0.0094086	12	0.0100925
BC001437	Hs.187624	FLJ20674	Hypothetical protein FLJ20674	NM_019086	2882	279	1901	278	1623	981	19	0.00722708	1	0.00255102	5	0.00484496	13	0.0107884	13	0.00494485	1	0.00255102	4	0.00387597	8	0.006639
BC001560	Hs.172445	PPFIBP1	PTPRF interacting protein, binding protein 1 (liprin beta 1)	NM_003622	6076	378	3395	377	3018	2681	24	0.0137221	2	0.00623053	19	0.0186824	3	0.00729927	13	0.00743282	0	0	10	0.00983284	3	0.00729927
BC001709	Hs.456572	FLJ13052	NAD kinase	AF250320	3676	206	1978	205	1773	1698	17	0.00820463	0	0	3	0.003367	14	0.0124113	3	0.00144788	0	0	1	0.00112233	2	0.00177305
BC001743					2839	95	535	94	441	2304	36	0.00924974	1	0.00694444	8	0.00539811	27	0.0119153	21	0.00539568	0	0	1	0.000674764	20	0.00882613
BC001867					1948	104	286	103	183	1662	38	0.0129384	0	0	1	0.00323625	37	0.0144137	23	0.00783112	0	0	2	0.00647249	21	0.00818076
BC002383	Hs.131151	PSMD9	Proteasome (prosome, macropain) 26S subunit, non-ATPase, 9	NM_002813	2360	118	789	117	672	1571	35	0.0176768	4	0.0168067	1	0.003663	30	0.0204221	18	0.00909091	1	0.00420168	0	0	17	0.0115725
BC002448	Hs.438236	ABLIM1	Actin binding LIM protein 1	NM_001003408	7704	303	2543	302	2241	5161	46	0.0142503	0	0	4	0.00497512	42	0.0191083	25	0.00774473	0	0	2	0.00248756	23	0.0104641
BC002556					2584	945	2327	944	1383	257	33	0.0116361	1	0.0588235	13	0.0118721	19	0.0110209	18	0.00634697	0	0	4	0.00365297	14	0.00812065
BC002675	Hs.449291	HBLD2	HESB like domain containing 2	NM_030940	2012	118	507	117	390	1505	31	0.0107564	2	0.00719424	12	0.00739372	17	0.0173293	16	0.0055517	1	0.00359712	5	0.00308071	10	0.0101937
BC002709	Hs.274329	TP53AP1	TP53 activated protein 1	BC068535	3105	149	421	148	273	2684	49	0.00806452	1	0.00265252	9	0.00298211	39	0.0145468	30	0.00493746	1	0.00265252	6	0.00198807	23	0.00857889
BC002720	Hs.485270	TBC1D22B	TBC1 domain family, member 22B	AY313781	3477	147	1664	146	1518	1813	37	0.0100653	5	0.0243902	11	0.00620417	21	0.0123675	16	0.00435256	3	0.0146341	0	0	13	0.00765607
BC002737	Hs.25348	VAMP2	Vesicle-associated membrane protein 2 (synaptobrevin 2)	NM_014232	2159	95	445	94	351	1714	42	0.0147939	2	0.0212766	3	0.00680272	37	0.016059	24	0.00845368	0	0	0	0	24	0.0104167
BC002775	Hs.462035	UBE2G1	Ubiquitin-conjugating enzyme E2G 1 (UBC7 homolog, yeast)	NM_003342	4208	359	871	358	513	3337	22	0.0112936	0	0	0	0	22	0.0132371	12	0.00616016	0	0	0	0	12	0.00722022
BC002791					2328	111	1253	110	1143	1075	26	0.0110169	0	0	1	0.0014881	25	0.0159134	19	0.00805085	0	0	1	0.0014881	18	0.0114577
BC003128	Hs.193566	ZDHHC9	Zinc finger, DHHC-type containing 9	NM_016032	2949	406	1500	405	1095	1449	86	0.011163	3	0.00993378	17	0.0075859	66	0.0127882	44	0.00571132	1	0.00331126	6	0.00267738	37	0.00716915
BC003379	Hs.558523	LOC57228	Small trans-membrane and glycosylated protein	NM_001031628	1087	202	495	201	294	592	28	0.0108359	11	0.0116525	13	0.00939986	4	0.0155642	12	0.00464396	5	0.00529661	3	0.0021692	4	0.0155642
BC003503	Hs.567606	RBM30	RNA binding motif protein 30	BC004951	1821	54	1133	53	1080	688	28	0.0139165	0	0	2	0.00512821	26	0.0172757	16	0.00795229	0	0	0	0	16	0.0106312
BC003525	Hs.285354	MAX	MYC associated factor X	BC036092	3171	152	556	151	405	2615	35	0.0112721	1	0.00675676	3	0.010989	31	0.0115499	16	0.00515298	0	0	0	0	16	0.00596125
BC003570	Hs.66708	VAMP3	Vesicle-associated membrane protein 3 (cellubrevin)	NM_004781	2225	116	418	115	303	1807	47	0.0135174	0	0	15	0.00988142	32	0.0176503	24	0.0069025	1	0.00684931	7	0.00461133	16	0.00882515
BC003683	Hs.514038	FLOT2	Flotillin 2	NM_004475	2488	127	1266	126	1140	1222	46	0.0213062	1	0.0106383	2	0.00569801	43	0.0250875	24	0.0111163	0	0	0	0	24	0.0140023
BC004185	Hs.19699	C16orf35	Chromosome 16 open reading frame 35	NM_012075	3202	286	1995	285	1710	1207	59	0.0140209	2	0.00558659	4	0.00779727	53	0.0158825	31	0.00736692	0	0	1	0.00194932	30	0.00899011
BC004288	Hs.521064	ZNF655	Zinc finger protein 655	NM_001009956	4983	394	534	393	141	4449	18	0.00773196	0	0	7	0.00612423	11	0.0102326	8	0.00343643	0	0	1	0.000874891	7	0.00651163
BC004500	Hs.434213	C9orf89	Chromosome 9 open reading frame 89	BC038856	2313	117	803	116	687	1510	40	0.0135639	4	0.00987654	12	0.0109589	24	0.0165631	29	0.00983384	3	0.00740741	7	0.00639269	19	0.0131125
BC004528					2751	946	1641	945	696	1110	9	0.00836431	4	0.0104439	0	0	5	0.00905797	8	0.00743494	2	0.00522193	1	0.0070922	5	0.00905797
BC004815	Hs.127610	MGC5139	Hypothetical protein MGC5139	BC004815	457	14	115	13	102	342	22	0.0120813	0	0	6	0.00555556	16	0.0232558	13	0.00713893	0	0	1	0.000925926	12	0.0174419
BC004872	Hs.446315	C10orf45	Chromosome 10 open reading frame 45	AK127413	3785	235	1155	234	921	2630	38	0.0119836	2	0.013245	1	0.00246914	35	0.0133843	26	0.00819931	2	0.013245	0	0	24	0.00917782
BC004911	Hs.533709	BSCL2	Bernardinelli-Seip congenital lipodystrophy 2 (seipin)	AK223606	1707	396	1592	395	1197	115	26	0.0116854	4	0.0347826	2	0.00660066	20	0.0110681	12	0.00539326	1	0.00869565	1	0.00330033	10	0.00553403
BC004957	Hs.529094	C19orf12	Chromosome 19 open reading frame 12	AL162066	1950	1	361	0	361	1589	28	0.011254	0	0	3	0.00263158	25	0.0204583	14	0.00562701	0	0	0	0	14	0.0114566
BC004991	Hs.443826	MGC4399	Mitochondrial carrier protein	BC004991	1482	194	1159	193	966	323	26	0.00811993	4	0.0140351	10	0.00584795	12	0.00994201	2	0.00062461	0	0	1	0.000584795	1	0.0008285
BC004995	Hs.209614	MARVELD1	MARVEL domain containing 1	BC004995	3243	154	675	153	522	2568	40	0.00802729	3	0.00763359	0	0	37	0.00831648	20	0.00401365	1	0.00254453	0	0	19	0.00427062
BC005009	Hs.513491	YPEL3	Yippee-like 3 (Drosophila)	BC050664	1639	586	1191	585	606	448	25	0.0108085	0	0	10	0.014556	15	0.00993378	12	0.00518807	0	0	4	0.00582242	8	0.00529801
BC005147	Hs.471933	FKBP1A	FK506 binding protein 1A, 12kDa	NM_000801	1578	104	430	103	327	1148	29	0.0105416	13	0.0137566	9	0.012931	7	0.00630631	21	0.00763359	5	0.005291	8	0.0114943	8	0.00720721
BC005359	Hs.151413	GMFB	Glia maturation factor, beta	AB001106	4131	98	526	97	429	3605	5	0.0109409	0	0	0	0	5	0.0146199	4	0.00875274	0	0	1	0.00980392	3	0.00877193
BC005853	Hs.463426	MGC15396	Ankyrin repeat domain 40	BC012978	2060	248	1354	247	1107	706	38	0.0100396	3	0.0128205	1	0.00108578	34	0.0129278	25	0.00660502	2	0.00854701	1	0.00108578	22	0.00836502
BC006110	Hs.7980	MGC12966	Hypothetical protein LOC84792	NM_001037163	2229	469	1248	468	780	981	24	0.0140598	5	0.0126582	16	0.0133668	3	0.026087	8	0.00468658	2	0.00506329	4	0.00334169	2	0.0173913
BC006280	Hs.137562	C18orf45	Chromosome 18 open reading frame 45	AK126247	2941	110	589	109	480	2352	12	0.00615385			0	0	12	0.00755192	6	0.00307692			0	0	6	0.00377596
BC006291	Hs.408702	FLJ13154	Hypothetical protein FLJ13154	NM_024598	2280	84	881	83	798	1399	15	0.0101215	0	0	11	0.0113872	4	0.0123839	5	0.00337382	0	0	2	0.00207039	3	0.00928793
BC006292	Hs.513933	MGC10744	Hypothetical protein MGC10744	AK127891	2461	87	578	86	492	1883	33	0.0101758	0	0	4	0.00766284	29	0.0112928	18	0.00555042	0	0	1	0.00191571	17	0.00661994
BC006410	Hs.283739	UBQLN4	Ubiquilin 4	BC063841	3545	25	1830	24	1806	1715	17	0.0103722	6	0.0102564	4	0.00660066	7	0.015625	1	0.000610128	1	0.0017094	0	0	0	0
BC006471	Hs.75823	AF1Q	Myeloid/lymphoid or mixed-lineage leukemia (trithorax homolog, Drosophila); translocated to, 11	BC022448	2442	1158	1430	1157	273	1012	27	0.0171103	0	0	2	0.00611621	25	0.021777	11	0.00697085	0	0	1	0.0030581	10	0.0087108
BC007763	Hs.224152	TUBGCP3	Tubulin, gamma complex associated protein 3	BC046634	3909	189	2912	188	2724	997	52	0.0125878	0	0	3	0.00699301	49	0.0135922	36	0.0087146	0	0	3	0.00699301	33	0.00915395
BC008292	Hs.505687	PYM	Within bgcn homolog (Drosophila)	BC006135	1240	153	767	152	615	473	15	0.00728155	0	0	11	0.00993677	4	0.00566572	10	0.00485437	0	0	7	0.0063234	3	0.00424929
BC008745	Hs.517888	CRTAP	Cartilage associated protein	NM_006371	6622	92	1297	91	1206	5325	17	0.00764388	4	0.00863931	5	0.00641026	8	0.00815494	12	0.00539568	2	0.00431965	3	0.00384615	7	0.00713558
BC009423					1066	446	688	445	243	378	47	0.015981	0	0	9	0.01875	38	0.0161565	29	0.00986059	0	0	5	0.0104167	24	0.0102041
BC009800	Hs.292472	SEC24B	SEC24 related gene family, member B (S. cerevisiae)	AJ131245	4758	156	3962	155	3807	796	55	0.0241228	0	0	8	0.0100251	47	0.0335954	39	0.0171053	0	0	2	0.00250627	37	0.0264475
BC011119	Hs.461786	SPIRE2	Spire homolog 2 (Drosophila)	NM_032451	3249	53	2197	52	2145	1052	31	0.0125965	1	0.0116279	12	0.0243902	18	0.00955921	15	0.00609508	0	0	6	0.0121951	9	0.00477961
BC012032	Hs.7953	GOLGA7	Golgi autoantigen, golgin subfamily a, 7	NM_001002296	2042	202	615	201	414	1427	48	0.0135402	0	0	14	0.00775194	34	0.0198251	22	0.00620592	0	0	3	0.00166113	19	0.0110787
BC012888	Hs.222055	NDST1	N-deacetylase/N-sulfotransferase (heparan glucosaminyl) 1	NM_001543	7913	388	3036	387	2649	4877	29	0.0118755	9	0.00777874	1	0.003663	19	0.0187747	21	0.00859951	4	0.00345722	1	0.003663	16	0.0158103
BC013229	Hs.208267	B3GNT5	UDP-GlcNAc:betaGal beta-1,3-N-acetylglucosaminyltransferase 5	NM_032047	4127	518	1654	517	1137	2473	30	0.0076746	0	0	14	0.0051395	16	0.0160481	14	0.00358148	0	0	4	0.00146843	10	0.0100301
BC014029	Hs.118351	UBE3C	Ubiquitin protein ligase E3C	NM_014671	5160	304	3555	303	3252	1605	12	0.00967742	2	0.0131579	0	0	10	0.0211416	4	0.00322581	0	0	0	0	4	0.00845666
BC015207	Hs.490655	ARP3BETA	ARP3 actin-related protein 3 homolog B (yeast)	AB209174	5536	3870	4718	3869	849	818	73	0.0110239	5	0.0549451	8	0.0066335	60	0.0112676	39	0.00588946	4	0.043956	1	0.000829187	34	0.00638498
BC016588	Hs.497279	FLJ20054	Hypothetical protein FLJ20054	BC022561	2213	282	1472	281	1191	741	12	0.011257	6	0.0134831	1	0.00411523	5	0.0132275	4	0.00375235	2	0.00449438	1	0.00411523	1	0.0026455
BC016937	Hs.105016	DKFZP566D1346	Ankyrin repeat domain 13C	NM_030816	2800	316	1941	315	1626	859	49	0.0102984	3	0.0193548	40	0.010507	6	0.00753769	21	0.00441362	3	0.0193548	15	0.00394011	3	0.00376884
BC018086	Hs.156506	MGC13017	Similar to RIKEN cDNA A430101B06 gene	BC008293	1217	45	395	44	351	822	22	0.00677131	0	0	11	0.00512821	11	0.0104563	10	0.00307787	0	0	2	0.000932401	8	0.00760456
BC018672	Hs.533723	MGC16733	Integrator complex subunit 4	BC015664	3475	366	1898	365	1533	1577	25	0.0122429	2	0.00995025	2	0.00483092	21	0.0147162	11	0.00538688	1	0.00497512	1	0.00241546	9	0.00630694
BC020552	Hs.379186	PDCD6	Programmed cell death 6	BC045555	2304	1	196	0	196	2108	82	0.0103627	4	0.0103359	24	0.00906002	54	0.0110724	40	0.00505497	2	0.00516796	7	0.00264251	31	0.00635637
BC020640	Hs.498317	PNAS-4	Chromosome 1 open reading frame 121	NM_016076	4085	243	827	242	585	3258	42	0.0101769	4	0.00773694	10	0.00879507	28	0.0113223	28	0.00678459	1	0.00193424	8	0.00703606	19	0.00768298
BC020851	Hs.493639	C9orf72	Chromosome 9 open reading frame 72	NM_018325	3246	93	1538	92	1446	1708	57	0.0110465	1	0.00330033	29	0.00891759	27	0.0168224	28	0.00542636	0	0	19	0.00584256	9	0.00560748
BC022419	Hs.203965	PHTF2	Putative homeodomain transcription factor 2	AL831969	4802	77	2434	76	2358	2368	85	0.015354	72	0.0186095	3	0.00353357	10	0.0122249	60	0.0108381	51	0.0131817	2	0.00235571	7	0.00855746
BC024936	Hs.501376	UROS	Uroporphyrinogen III synthase (congenital erythropoietic porphyria)	BC002573	1330	226	1023	225	798	307	22	0.00994126	1	0.00355872	11	0.00923594	10	0.0134953	16	0.00723	2	0.00711744	4	0.00335852	10	0.0134953
BC027488	Hs.408584		Homo sapiens, clone IMAGE:5103171	BC027488	1534	1	90	0	90	1444	27	0.00964286	5	0.015873	13	0.00799508	9	0.0104773	18	0.00642857	1	0.0031746	9	0.00553506	8	0.00931315
BC029359	Hs.468349	FLJ23451	Chromosome 2 open reading frame 34	AK027104	1551	45	1016	44	972	535	14	0.0115037	0	0	3	0.00854701	11	0.013382	9	0.00739523	0	0	2	0.00569801	7	0.00851582
BC029456	Hs.435841	TNRC15	Trinucleotide repeat containing 15	NM_015575	5959	312	4211	311	3900	1748	26	0.00748201	0	0	13	0.0084801	13	0.0082435	20	0.0057554	0	0	9	0.00587084	11	0.00697527
BC032621	Hs.175396	ATOH7	Atonal homolog 7 (Drosophila)	BC032621	1509	444	902	443	459	607	19	0.00824653			0	0	19	0.00901328	11	0.00477431			0	0	11	0.00521822
BC034248	Hs.437549	NBR2	Neighbor of BRCA1 gene 2	NM_005821	1392	332	670	331	339	722	45	0.0110159	0	0	5	0.00854701	40	0.0122775	28	0.00685435	0	0	4	0.00683761	24	0.00736648
BC034621	Hs.497674	LPGAT1	Lysophosphatidylglycerol acyltransferase 1	NM_014873	6253	228	1340	227	1113	4913	35	0.0124378	0	0	16	0.011065	19	0.0144817	23	0.00817342	0	0	9	0.00622407	14	0.0106707
BC038440	Hs.514806	GALNT1	UDP-N-acetyl-alpha-D-galactosamine:polypeptide N-acetylgalactosaminyltransferase 1 (GalNAc-T1)	NM_020474	3778	32	1711	31	1680	2067	52	0.0108288	1	0.0131579	25	0.0106022	26	0.0109797	38	0.00791337	1	0.0131579	19	0.00805768	18	0.00760135
BC040258	Hs.404000	FLJ30655	Hypothetical protein FLJ30655	AK055217	2816	505	2571	504	2067	245	10	0.0075188	1	0.00444444	9	0.0112782	0	0	7	0.00526316	2	0.00888889	5	0.00626566	0	0
BC040700	Hs.517517	EP300	E1A binding protein p300	U01877	9046	1200	8444	1199	7245	602	29	0.0189048			2	0.0222222	27	0.0186981	19	0.0123859			1	0.0111111	18	0.0124654
BC040703	Hs.103902	BLOC1S3	Biogenesis of lysosome-related organelles complex-1, subunit 3	AK130186	1877	134	655	133	522	1222	19	0.0122502	0	0	6	0.00617284	13	0.0242991	10	0.00644745	0	0	3	0.00308642	7	0.0130841
BC040953	Hs.567316	PEX13	Peroxisome biogenesis factor 13	NM_002618	1752	26	1237	25	1212	515	52	0.0087263	2	0.00643087	18	0.00461538	32	0.0183066	36	0.00604128	0	0	13	0.00333333	23	0.0131579
BE046919	Hs.437943	PTPDC1	Protein tyrosine phosphatase domain containing 1	NM_177995	4515	341	2605	340	2265	1910	23	0.0152419	7	0.0158014	2	0.0043573	14	0.0230643	10	0.00662691	3	0.00677201	0	0	7	0.0115321
BE048026	Hs.38032	APG7L	ATG7 autophagy related 7 homolog (S. cerevisiae)	AL122075	4408	1	1578	0	1578	2830	13	0.00933908	4	0.0120846	5	0.0147493	4	0.00554017	5	0.00359195	0	0	3	0.00884956	2	0.00277008
BE048198	Hs.479298	MGC29898	Hypothetical protein MGC29898	BC023002	1825	139	804	138	666	1021	69	0.0110347	3	0.0132159	9	0.00808625	57	0.0116019	40	0.00639693	1	0.00440529	2	0.00179695	37	0.00753104
BE048655	Hs.521213	MGC5242	Hypothetical protein MGC5242	BC067350	1541	385	693	384	309	848	46	0.0121758	0	0	13	0.0077381	33	0.0159652	32	0.00847009	0	0	9	0.00535714	23	0.0111272
BE219716	Hs.30385	MLLT10	Myeloid/lymphoid or mixed-lineage leukemia (trithorax homolog, Drosophila); translocated to, 10	AB209755	5203	462	1988	461	1527	3215	9	0.00319602	4	0.00793651	3	0.00145138	2	0.00816326	3	0.00106534	2	0.00396825	1	0.000483793	0	0
BE219717	Hs.327252	LZIC	Leucine zipper and CTNNBIP1 domain containing	BC063443	1484	154	726	153	573	758	73	0.00806987	11	0.00917431	53	0.00731539	9	0.0149502	35	0.00386911	7	0.0058382	21	0.00289855	7	0.0116279
BE221818	Hs.122514	MSCP	Solute carrier family 25, member 37	AY032628	3415	45	512	44	468	2903	37	0.0197123	4	0.0300752	9	0.0172414	24	0.0196399	24	0.0127864	1	0.0075188	6	0.0114943	17	0.0139116
BE221883	Hs.11184	UBE2R2	Ubiquitin-conjugating enzyme E2R 2	NM_017811	4457	575	1291	574	717	3166	17	0.0097032	0	0	12	0.00990099	5	0.00970874	9	0.00513699	0	0	6	0.0049505	3	0.00582524
BE222279	Hs.135805	ZZANK1	Mindbomb homolog 2 (Drosophila)	AB074480	3250	128	3169	127	3042	81	46	0.0101883	1	0.00294118	16	0.00706402	29	0.0151832	27	0.00598007	0	0	9	0.00397351	18	0.00942408
BE300666	Hs.368611	SIAT4B	ST3 beta-galactoside alpha-2,3-sialyltransferase 2	NM_006927	2479	1144	2196	1143	1053	283	45	0.0102087			16	0.0101394	29	0.0102473	25	0.00567151			7	0.00443599	18	0.00636042
BE348305	Hs.270525	LASS5	LAG1 longevity assurance homolog 5 (S. cerevisiae)	BC033558	3013	24	611	23	588	2402	21	0.0115068	1	0.00724638	6	0.00900901	14	0.013712	12	0.00657534	0	0	3	0.0045045	9	0.00881489
BE349614	Hs.203514	TBC1D20	TBC1 domain family, member 20	BC014983	2020	99	1310	98	1212	710	13	0.00843608	3	0.0078125	2	0.00647249	8	0.00943396	3	0.00194679	1	0.00260417	0	0	2	0.00235849
BE396735	Hs.86912	MOBKL2A	MOB1, Mps One Binder kinase activator-like 2A (yeast)	NM_130807	3347	319	972	318	654	2375	44	0.00845666	5	0.010846	8	0.00523903	31	0.0096423	21	0.00403613	0	0	6	0.00392927	15	0.00466563
BE504689	Hs.507475	RFC1	Replication factor C (activator 1) 1, 145kDa	NM_002913	4925	135	3578	134	3444	1347	11	0.0074124	1	0.00653595	2	0.0034904	8	0.0105541	10	0.00673854	1	0.00653595	1	0.0017452	8	0.0105541
BE540060	Hs.61426		Mesenchymal stem cell protein DSC96	AF242771	369	1	142	0	142	227	45	0.0131772	1	0.0227273	0	0	44	0.0151567	41	0.0120059	0	0	1	0.00213675	40	0.0137788
BE549742	Hs.195060	FLJ10726	Hypothetical protein FLJ10726	BX538107	3766	768	1562	767	795	2204	53	0.0118914	7	0.0121951	4	0.0055788	42	0.013266	31	0.00695535	3	0.00522648	1	0.0013947	27	0.00852811
BE550254	Hs.34851	TUBE1	Tubulin, epsilon 1	BC031101	2104	68	1495	67	1428	609	9	0.00276923	1	0.00787402	7	0.00230112	1	0.0123457	1	0.000307692	0	0	1	0.000328731	0	0
BE550332	Hs.41086	PLEKHA3	Pleckstrin homology domain containing, family A (phosphoinositide binding specific) member 3	NM_019091	2516	399	1301	398	903	1215	15	0.00605083	6	0.00524934	7	0.00664767	2	0.00706714	10	0.00403388	5	0.00437445	4	0.00379867	1	0.00353357
BE613081	Hs.133337	MGC10198	RWD domain containing 4A	BC017472	2579	203	769	202	567	1810	19	0.00939664	0	0	9	0.00763359	10	0.0126582	10	0.0049456	0	0	5	0.00424088	5	0.00632911
BE618656	Hs.406840	SLC35A4	Solute carrier family 35, member A4	BC009906	2676	729	1703	728	975	973	19	0.00940594	1	0.0102041	8	0.00660066	10	0.0140845	12	0.00594059	1	0.0102041	7	0.00577558	4	0.0056338
BE620374	Hs.368337	C6orf155	Chromosome 6 open reading frame 155	AK023251	2931	333	725	332	393	2206	39	0.0116522	3	0.00943396	3	0.00458716	33	0.0138947	25	0.00746938	1	0.00314465	0	0	24	0.0101053
BE620598	Hs.380920	LOC201725	Hypothetical protein LOC201725	BC094775	3537	246	587	245	342	2950	36	0.00730965	2	0.0149254	13	0.00377468	21	0.0155902	19	0.00385787	1	0.00746269	7	0.00203252	11	0.0081663
BE622659	Hs.429666	CEBPG	CCAAT/enhancer binding protein (C/EBP), gamma	NM_001806	3750	290	742	289	453	3008	6	0.0162602			1	0.00704225	5	0.0220264	2	0.00542005			1	0.00704225	1	0.00440529
BE644918	Hs.555955	PDPR	Pyruvate dehydrogenase phosphatase regulatory subunit	NM_017990	7999	961	3597	960	2637	4402	47	0.0124801	5	0.00651891	1	0.00125786	41	0.0186025	32	0.00849708	4	0.00521512	2	0.00251572	26	0.0117967
BE645501	Hs.437256	GRINL1A	Glutamate receptor, ionotropic, N-methyl D-aspartate-like 1A	NM_015532	4139	141	1247	140	1107	2892	24	0.0114068	0	0	13	0.00910364	11	0.0180624	17	0.00807985	0	0	9	0.00630252	8	0.0131363
BE674036	Hs.558649	LOC63929	Hypothetical protein LOC63929	NM_022098	3060	93	1616	92	1524	1444	26	0.0103339	0	0	10	0.0110742	16	0.0131687	19	0.00755167	1	0.00251256	6	0.00664452	12	0.00987654
BE677308	Hs.156257	ZXDB	Zinc finger, X-linked, duplicated B	NM_007157	5651	214	2625	213	2412	3026	27	0.0104692	1	0.0049505	2	0.00352734	24	0.0132597	21	0.00814269	1	0.0049505	2	0.00352734	18	0.00994475
BE740761	Hs.421737	HIST1H4H	Histone 1, H4h	NM_003543	374	1	312	0	312	62	4	0.00369004							1	0.000922509
BE790884	Hs.515542	AKT1S1	AKT1 substrate 1 (proline-rich)	NM_032375	2344	679	1449	678	771	895	44	0.0150119	5	0.0150602	1	0.00254453	38	0.0172257	32	0.0109178	3	0.00903615	1	0.00254453	28	0.0126927
BE856544	Hs.351558	U2AF1L3	U2(RNU2) small nuclear RNA auxiliary factor 1-like 3	AK092844	1764	328	816	327	489	948	64	0.0180944	3	0.0122449	5	0.0146199	56	0.0189831	42	0.0118745	0	0	2	0.00584795	40	0.0135593
BE856637	Hs.487562	LOC285458	Hypothetical protein LOC285458	AK074146	4498	2304	2810	2303	507	1688	38	0.0101333	3	0.0103806	1	0.00220751	34	0.0113032	25	0.00666667	1	0.00346021	1	0.00220751	23	0.00764628
BE856822	Hs.12313	FLJ14566	Glycosyltransferase	BC060861	2556	344	2086	343	1743	470	96	0.0120015	6	0.00625	17	0.00644672	73	0.0165834	62	0.00775097	4	0.00416667	12	0.00455063	46	0.0104498
BE858063	Hs.55468	HIST2H4	Histone 2, H4	BC093969	373	23	334	22	312	39	53	0.012805	2	0.0142857	4	0.00361337	47	0.0162517	39	0.00942257	0	0	2	0.00180668	37	0.0127939
BE858787	Hs.567619	HTPAP	Phosphatidic acid phosphatase type 2 domain containing 1B	BC033025	2204	205	876	204	672	1328	22	0.00718954	2	0.0217391	10	0.00656168	10	0.00692521	12	0.00392157	1	0.0108696	4	0.00262467	7	0.00484765
BE879873	Hs.507910	PGRMC2	Progesterone receptor membrane component 2	AK091741	2708	21	422	20	402	2286	73	0.0129181	3	0.0140845	17	0.00704809	53	0.0175149	56	0.00990975	2	0.00938967	9	0.00373134	45	0.0148711
BE894882	Hs.130853	HIST1H2BD	Histone 1, H2bd	NM_138720	829	50	430	49	381	399	3	0.00802139			1	0.00320513	2	0.0322581	1	0.0026738			0	0	1	0.016129
BE910600	Hs.546385	HIC	MyoD family inhibitor domain containing	NM_199072	4602	264	1331	263	1068	3271	23	0.00981229	6	0.00884956	3	0.00389105	14	0.0156425	10	0.00426621	3	0.00442478	1	0.00129702	6	0.00670391
BE961977	Hs.258209	RAB3IP	RAB3A interacting protein (rabin3)	AK027566	2748	250	1014	249	765	1734	27	0.0153061	0	0	9	0.0184049	18	0.0189873	15	0.0085034	2	0.00611621	4	0.00817996	9	0.00949367
BE962299	Hs.488478	FLJ10099	Hypothetical protein FLJ10099	NM_017994	1929	234	1178	233	945	751	38	0.0084482	17	0.00738168	3	0.00591716	18	0.0106635	13	0.00289017	5	0.00217108	2	0.00394477	6	0.0035545
BE962483	Hs.555909	TRIM14	Tripartite motif-containing 14	NM_014788	4454	11	1339	10	1329	3115	24	0.00938967	0	0	18	0.010327	6	0.012766	8	0.00312989	0	0	4	0.00229489	4	0.00851064
BE965029	Hs.501928	MICAL2	Microtubule associated monoxygenase, calponin and LIM domain containing 2	BX538021	6325	341	2695	340	2355	3630	0	0	0	0	0	0	0	0	0	0	0	0	0	0	0	0
BE966768	Hs.166551	C5orf3	Chromosome 5 open reading frame 3	NM_018691	3379	590	2107	589	1518	1272	33	0.0149728	3	0.0147059	13	0.0193452	17	0.0128012	16	0.00725953	1	0.00490196	7	0.0104167	8	0.0060241
BE966922	Hs.530733	STX3A	Syntaxin 3A	BX538158	3298	576	1352	575	777	1946	33	0.0149728	3	0.0147059	13	0.0193452	17	0.0128012	16	0.00725953	1	0.00490196	7	0.0104167	8	0.0060241
BE967019	Hs.525781	SPRED1	Sprouty-related, EVH1 domain containing 1	AK091222	3816	106	1440	105	1335	2376	26	0.00960118	0	0	0	0	26	0.0113736	17	0.0062777	0	0	0	0	17	0.00743657
BF001666	Hs.367956	FBXL14	F-box and leucine-rich repeat protein 14	BC028132	2164	100	1356	99	1257	808	6	0.00723764	0	0	3	0.00787402	3	0.0075188	1	0.00120627	1	0.0204082	0	0	0	0
BF037819	Hs.378885	PIGW	Phosphatidylinositol glycan, class W	NM_178517	2255	56	1570	55	1515	685	45	0.00977836	0	0	7	0.00655431	38	0.0116172	33	0.0071708	0	0	5	0.00468165	28	0.00856007
BF056048	Hs.494100	PTAR1	Protein prenyltransferase alpha subunit repeat containing 1	BC053622	1467	1	1213	0	1213	254	28	0.0101892	1	0.00401606	5	0.00653595	22	0.0126874	18	0.00655022	0	0	2	0.00261438	16	0.00922722
BF056303	Hs.501289	ZNFN1A5	Zinc finger protein, subfamily 1A, 5	NM_022466	2916	310	1572	309	1263	1344	15	0.00777605	1	0.00429184	7	0.00740741	7	0.00932091	13	0.00673924	0	0	5	0.005291	8	0.0106525
BF059124	Hs.332422	ASPH	Aspartate beta-hydroxylase	NM_032468	2773	119	1018	118	900	1755	37	0.00830714	0	0	6	0.00451467	31	0.00995185	17	0.00381679	0	0	1	0.000752445	16	0.00513644
BF061003	Hs.153521	KCNC4	Potassium voltage-gated channel, Shaw-related subfamily, member 4	NM_004978	2879	146	2053	145	1908	826	3	0.00397351							5	0.00662252
BF111616	Hs.520073	ZBTB2	Zinc finger and BTB domain containing 2	BC020172	3105	136	1680	135	1545	1425	4	0.0056101							4	0.0056101
BF127479	Hs.502765	RNASEH1	Ribonuclease H1	NM_002936	1648	91	951	90	861	697	32	0.00970285	2	0.00347826	4	0.00514801	26	0.0133607	20	0.00606428	1	0.00173913	2	0.002574	17	0.00873587
BF131947	Hs.25130	TUWD12	WD repeat domain 51B	AK074772	2984	106	1542	105	1437	1442	40	0.0104822	3	0.0285714	8	0.00599251	29	0.0122054	30	0.00786164	1	0.00952381	4	0.00299626	25	0.0105219
BF185922	Hs.479954	MTHFD2L	Methylenetetrahydrofolate dehydrogenase (NADP+ dependent) 2-like	BC037529	2072	240	560	239	321	1512	20	0.00924214	2	0.020202	8	0.00636436	10	0.0123762	12	0.00554529	0	0	3	0.00238663	9	0.0111386
BF196642	Hs.108332	UBE2D2	Ubiquitin-conjugating enzyme E2D 2 (UBC4/5 homolog, yeast)	NM_181838	2879	878	1234	877	357	1645	29	0.0128603	0	0	22	0.0145215	7	0.010219	17	0.0075388	0	0	12	0.00792079	5	0.00729927
BF197707	Hs.355570	FLJ30656	Hypothetical protein FLJ30656	BC044587	2228	52	639	51	588	1589	16	0.0109066			11	0.00906843	5	0.019685	10	0.00681663			6	0.00494641	4	0.015748
BF214688	Hs.5638	ZBTB26	Zinc finger and BTB domain containing 26	AB046792	5609	1091	2569	1090	1479	3040	36	0.0123457	4	0.012945	9	0.00712589	23	0.0171131	22	0.00754458	2	0.00647249	3	0.0023753	17	0.0126488
BF217983	Hs.505004	TCEA2	Transcription elongation factor A (SII), 2	BC050623	1762	156	884	155	729	878	25	0.00901551	3	0.0254237	3	0.00333333	19	0.0108262	15	0.0054093	2	0.0169492	2	0.00222222	11	0.00626781
BF223003	Hs.434418	MYT1L	Myelin transcription factor 1-like	NM_015025	7152	828	4382	827	3555	2770	32	0.011115	4	0.0275862	17	0.00890985	11	0.0133172	16	0.00555749	1	0.00689655	5	0.00262055	10	0.0121065
BF223658	Hs.496755	C14orf128	Chromosome 14 open reading frame 128	BC007251	1162	415	585	414	171	577	30	0.00966184	1	0.00740741	11	0.00711974	18	0.0126316	20	0.00644122	0	0	9	0.00582524	11	0.0077193
BF224092	Hs.415604	C6orf136	Chromosome 6 open reading frame 136	BC016167	1496	774	1292	773	519	204	8	0.00485437	0	0	3	0.00348432	5	0.0071736	2	0.00121359	0	0	2	0.00232288	0	0
BF244411	Hs.513631	ARL2BP	ADP-ribosylation factor-like 2 binding protein	NM_012106	2100	243	734	242	492	1366	26	0.00871314	3	0.0285714	9	0.00626305	14	0.00970874	15	0.00502681	1	0.00952381	6	0.00417537	8	0.00554785
BF245400	Hs.471156	ABI2	Abl interactor 2	AK125205	2387	181	588	180	408	1799	9	0.00434363	2	0.0083682	1	0.00311526	6	0.00396825	3	0.00144788	0	0	1	0.00311526	2	0.00132275
BF338509	Hs.260603	PIP5K2B	Phosphatidylinositol-4-phosphate 5-kinase, type II, beta	NM_003559	3878	482	1732	481	1251	2146	32	0.011115	7	0.00798176	4	0.0112045	21	0.012766	20	0.00694686	3	0.00342075	3	0.00840336	14	0.00851064
BF431618	Hs.435933	PHF10	Chromosome 6 open reading frame 120	BC051700	4219	300	875	299	576	3344	37	0.0166068	0	0	5	0.0085034	32	0.0201385	25	0.0112208	0	0	0	0	25	0.0157332
BF431962	Hs.475688	UBE2E2	Ubiquitin-conjugating enzyme E2E 2 (UBC4/5 homolog, yeast)	BC022332	1541	157	762	156	606	779	74	0.0131931	13	0.0119266	15	0.010142	46	0.0151316	45	0.00802282	9	0.00825688	11	0.00743746	25	0.00822368
BF432926	Hs.489734	FLJ31818	Hypothetical protein FLJ31818	AL834437	3856	1	1140	0	1140	2716	10	0.00567537	1	0.00645161	2	0.00274348	7	0.00797267	4	0.00227015	0	0	2	0.00274348	2	0.0022779
BF433180	Hs.546482	LOC133308	Hypothetical protein BC009732	NM_178833	2447	633	2246	632	1614	201	39	0.00545302	7	0.00846433	3	0.000843882	29	0.0104693	29	0.00405481	4	0.00483676	3	0.000843882	22	0.00794224
BF433516	Hs.492555	e(y)2	Enhancer of yellow 2 homolog (Drosophila)	AF201940	676	162	467	161	306	209	13	0.0111876	4	0.00966184	2	0.0116959	7	0.0121317	9	0.00774527	3	0.00724638	0	0	6	0.0103986
BF433757	Hs.528993	RALBP1	RalA binding protein 1	NM_006788	4368	216	2183	215	1968	2185	19	0.0127005	9	0.0116429	7	0.0134875	3	0.0147059	12	0.00802139	5	0.00646831	4	0.00770713	3	0.0147059
BF437011	Hs.495128	PPP6C	Protein phosphatase 6, catalytic subunit	NM_002721	1563	69	986	68	918	577	22	0.0104762	0	0	5	0.0101626	17	0.0124451	9	0.00428571	0	0	3	0.00609756	6	0.00439239
BF439289	Hs.133205	FIBCD1	Fibrinogen C domain containing 1	NM_032843	3194	244	1629	243	1386	1565	31	0.012987	1	0.00555556	2	0.00490196	28	0.0155642	16	0.00670297	1	0.00555556	1	0.00245098	14	0.0077821
BF507508	Hs.205865	LOC143458	Low density lipoprotein receptor class A domain containing 3	BC042754	3814	1	1059	0	1059	2755	35	0.00902527	2	0.004158	7	0.00559552	26	0.0121156	17	0.0043837	0	0	2	0.00159872	15	0.00698975
BF507533	Hs.422967	ALOX12	Arachidonate 12-lipoxygenase	M62982	2348	54	2045	53	1992	303	35	0.0082958	1	0.00334448	2	0.00347222	32	0.00956938	17	0.00402939	0	0	2	0.00347222	15	0.00448565
BF508662	Hs.517059	GDAP1L1	Ganglioside-induced differentiation-associated protein 1-like 1	NM_024034	2244	68	1171	67	1104	1073	25	0.0162232	2	0.0128205	5	0.00825083	18	0.0231065	12	0.00778715	0	0	2	0.00330033	10	0.012837
BF510801	Hs.209989	C7orf2	Limb region 1 homolog (mouse)	NM_022458	2781	155	1627	154	1473	1154	42	0.0108921			9	0.00789474	33	0.0121502	26	0.00674274			6	0.00526316	20	0.00736377
BF525395	Hs.505653	ZNF385	Zinc finger protein 385	AY461717	2495	292	1392	291	1101	1103	25	0.0102166	5	0.00791139	17	0.0105328	3	0.0149254	15	0.00612996	2	0.00316456	11	0.00681537	2	0.00995025
BF572868	Hs.169358	DJ971N18.2	Thioredoxin domain containing 13	AB032988	5224	1	349	0	349	4875	5	0.00739645	1	0.00621118	1	0.00326797	3	0.0143541	3	0.00443787	1	0.00621118	0	0	2	0.00956938
BF574691	Hs.436203	FLJ30294	Hypothetical protein FLJ30294	AK129862	3285	147	836	146	690	2449	39	0.00892857	1	0.00465116	9	0.00457317	29	0.0132723	21	0.00480769	0	0	4	0.00203252	17	0.00778032
BF591611	Hs.465433	ZADH2	Zinc binding alcohol dehydrogenase, domain containing 2	NM_175907	4132	104	1237	103	1134	2895	18	0.0115163	1	0.0147059	5	0.00544662	12	0.0207972	12	0.00767754	0	0	4	0.0043573	8	0.0138648
BF593382	Hs.50732	PRKAB2	Protein kinase, AMP-activated, beta 2 non-catalytic subunit	NM_005399	5431	146	964	145	819	4467	23	0.007201	3	0.0123457	6	0.004329	14	0.00894569	10	0.00313087	1	0.00411523	4	0.002886	5	0.00319489
BF593977	Hs.567493	MED31	Mediator of RNA polymerase II transcription, subunit 31 homolog (yeast)	NM_016060	1196	79	474	78	396	722	47	0.012323			7	0.00661001	40	0.0145191	30	0.00786576			1	0.000944287	29	0.0105263
BF673699	Hs.505033	KRAS2	V-Ki-ras2 Kirsten rat sarcoma viral oncogene homolog	NM_033360	5436	182	751	181	570	4685	19	0.00809199	0	0	15	0.00753012	4	0.0132013	5	0.00212947	0	0	3	0.00150602	2	0.00660066
BF675979	Hs.293971	GCL	Germ cell-less homolog 1 (Drosophila)	AK023261	2425	32	1177	31	1146	1248	24	0.0106952	2	0.0298507	6	0.00543478	16	0.0149115	9	0.0040107	1	0.0149254	2	0.00181159	6	0.0055918
BF691447	Hs.370487	B4GALT5	UDP-Gal:betaGlcNAc beta 1,4- galactosyltransferase, polypeptide 5	NM_004776	4646	113	1279	112	1167	3367	40	0.0143833	0	0	27	0.0183299	13	0.0112652	25	0.00898957	0	0	16	0.0108622	9	0.00779896
BF724944	Hs.118394	MCART1	Mitochondrial carrier triple repeat 1	BC008500	1730	212	1105	211	894	625	28	0.0112224	2	0.00687285	10	0.00908265	16	0.0145059	17	0.00681363	1	0.00343643	5	0.00454133	11	0.0099728
BF732480	Hs.567759	DKFZp762C1112	Transmembrane protein 64	AY147881	1726	388	948	387	561	778	67	0.0128254			0	0	67	0.0137436	42	0.00803982			0	0	42	0.00861538
BF739943	Hs.443121	PURA	Purine-rich element binding protein A	NM_005859	2614	60	1028	59	969	1586	50	0.0152207	4	0.0273973	11	0.015942	35	0.0142915	28	0.00852359	4	0.0273973	5	0.00724638	19	0.00775827
BF764937	Hs.523652	MPRA	Progestin and adipoQ receptor family member VII	BC034015	3325	668	1708	667	1041	1617	47	0.0113746	0	0	12	0.010582	35	0.0120898	28	0.00677638	0	0	5	0.00440917	23	0.00794473
BF792631	Hs.40582	CDC14B	CDC14 cell division cycle 14 homolog B (S. cerevisiae)	NM_033332	4968	453	1868	452	1416	3100	63	0.0116001	0	0	7	0.00854701	56	0.0125364	41	0.00754925	0	0	2	0.002442	39	0.00873069
BF797555	Hs.253726	PAPOLA	Poly(A) polymerase alpha	NM_032632	4539	211	2448	210	2238	2091	15	0.0125418	1	0.0128205	3	0.00757576	11	0.0152355	9	0.00752508	1	0.0128205	1	0.00252525	7	0.00969529
BF940010	Hs.491611	LOC114926	Hypothetical protein BC013035	BC013035	827	119	421	118	303	406	15	0.0125418	1	0.0128205	3	0.00757576	11	0.0152355	9	0.00752508	1	0.0128205	1	0.00252525	7	0.00969529
BF940025	Hs.293077	CHPT1	Choline phosphotransferase 1	BC050429	1579	217	1437	216	1221	142	57	0.0104857	0	0	3	0.00526316	54	0.0115261	37	0.00680648	0	0	3	0.00526316	34	0.0072572
BF940979	Hs.388622	ZNFN1A4	Zinc finger protein, subfamily 1A, 4 (Eos)	NM_022465	4396	257	1891	256	1635	2505	27	0.011134	1	0.0322581	8	0.0069808	18	0.0144231	19	0.00783505	0	0	4	0.0034904	15	0.0120192
BF940997	Hs.75438	QDPR	Quinoid dihydropteridine reductase	NM_000320	1550	81	815	80	735	735	68	0.0146362	0	0	13	0.0111397	55	0.016335	34	0.00731812	0	0	6	0.00514139	28	0.00831601
BF969397	Hs.525657	LOC387882	LOC387882 hypothetical protein	NM_207376	1139	237	479	236	243	660	20	0.0115607	0	0	8	0.00894855	12	0.0192	14	0.00809249	0	0	6	0.00671141	8	0.0128
BF969986	Hs.522357	C9orf91	Chromosome 9 open reading frame 91	NM_153045	3699	284	1312	283	1029	2387	25	0.0144844	3	0.00775194	8	0.0142603	14	0.0179949	12	0.00695249	1	0.00258398	2	0.00356506	9	0.0115681
BF971923	Hs.29282	MAP3K3	Mitogen-activated protein kinase kinase kinase 3	NM_203351	4843	320	2293	319	1974	2550	17	0.00650344	0	0	3	0.00309598	14	0.00882724	13	0.00497322	0	0	2	0.00206398	11	0.00693569
BF974389	Hs.25723	MTVR1	Family with sequence similarity 89, member B	BC023991	1900	811	1299	810	489	601	45	0.0135338	8	0.011994	21	0.0201729	16	0.00989487	22	0.00661654	4	0.005997	7	0.0067243	11	0.00680272
BF979809	Hs.444818	CGGBP1	CGG triplet repeat binding protein 1	NM_001008390	4608	513	1016	512	504	3592	44	0.00885668	2	0.00442478	11	0.00776836	31	0.01	20	0.00402576	1	0.00221239	6	0.00423729	13	0.00419355
BF983202	Hs.257341	SAV1	Salvador homolog 1 (Drosophila)	NM_021818	3031	339	1490	338	1152	1541	50	0.0110156	1	0.00476191	16	0.00714924	33	0.0157819	33	0.00727032	0	0	8	0.00357462	25	0.011956
BF984592	Hs.381300	C6orf1	Chromosome 6 open reading frame 1	NM_178508	1244	593	1072	592	480	172	7	0.00846433	0	0	3	0.00990099	4	0.00985222	5	0.00604595	0	0	1	0.00330033	4	0.00985222
BG026951	Hs.369998	DRF1	Dbf4-related factor 1	NM_145663	3081	214	2061	213	1848	1020	22	0.0139329	2	0.00925926	17	0.013923	3	0.0211268	15	0.00949968	2	0.00925926	11	0.00900901	2	0.0140845
BG032839	Hs.569275		Prostate collagen triple helix	NM_001014442	825	309	632	308	324	193	77	0.0175159	3	0.0117188	13	0.00795107	61	0.0243513	44	0.0100091	2	0.0078125	5	0.0030581	37	0.0147705
BG033561	Hs.445081	NS5ATP13TP2	NS5ATP13TP2 protein	BC047726	1957	242	1063	241	822	894	23	0.011874	2	0.0266667	7	0.0188172	14	0.00939597	17	0.00877646	2	0.0266667	3	0.00806452	12	0.00805369
BG106093	Hs.415842	RBM18	RNA binding motif protein 18	BC008942	1087	114	686	113	573	401	15	0.0131694	1	0.00423729	1	0.00411523	13	0.019697	8	0.00702371	0	0	1	0.00411523	7	0.0106061
BG111761	Hs.431101	GNG12	Guanine nucleotide binding protein (G protein), gamma 12	NM_018841	4399	159	377	158	219	4022	42	0.0113544	0	0	7	0.00680272	35	0.0146628	19	0.00513652	0	0	5	0.00485909	14	0.0058651
BG149487	Hs.495854	KLHL15	Kelch-like 15 (Drosophila)	AB051464	5765	1	1568	0	1568	4197	38	0.00784638	0	0	8	0.00405268	30	0.0117647	16	0.00330374	0	0	2	0.00101317	14	0.0054902
BG168471	Hs.277035	MGLL	Monoglyceride lipase	NM_007283	4617	541	1482	540	942	3135	21	0.0110526	11	0.0135802	2	0.00408998	8	0.0133111	13	0.00684211	8	0.00987654	0	0	5	0.00831947
BG170130	Hs.433381	C6orf89	Chromosome 6 open reading frame 89	BX538108	4244	1	1121	0	1121	3123	65	0.0141059	8	0.015625	4	0.00793651	53	0.014755	43	0.0093316	8	0.015625	1	0.00198413	34	0.00946548
BG170659	Hs.516087	TEX261	Testis expressed sequence 261	NM_144582	3381	115	705	114	591	2676	28	0.00923787	1	0.00295858	13	0.0112847	14	0.00908501	13	0.00428901	0	0	4	0.00347222	9	0.00584036
BG179317	Hs.177633	ZBTB34	Zinc finger and BTB domain containing 34	AB082524	6545	1	1600	0	1600	4945	10	0.00803859	2	0.00337838	8	0.0166667	0	0	6	0.00482315	2	0.00337838	4	0.00833333	0	0
BG231981	Hs.515617	FLJ14768	Hypothetical protein FLJ14768	AK160385	4684	4020	4684	4019	665	0	49	0.0159039	1	0.00469484	20	0.0108225	28	0.027451	23	0.00746511	0	0	11	0.00595238	12	0.0117647
BG236009	Hs.440263	TP53RK	TP53 regulating kinase	NM_033550	3384	224	985	223	762	2399	6	0.00598802			6	0.00598802			3	0.00299401			3	0.00299401
BG251556	Hs.101150	KIAA1949	KIAA1949	AB075829	4015	1149	3137	1148	1989	878	16	0.00817578	1	0.00414938	3	0.00364964	12	0.0134228	5	0.00255493	0	0	1	0.00121655	4	0.00447427
BG252325	Hs.54649	RY1	Putative nucleic acid binding protein RY-1	BC017890	1433	28	495	27	468	938	6	0.00551978	0	0	5	0.008726	1	0.00249377	4	0.00367985	0	0	3	0.0052356	1	0.00249377
BG258639	Hs.416049	TNPO2	Transportin 2 (importin 3, karyopherin beta 2b)	AB210011	4993	247	3402	246	3156	1591	64	0.0145488	0	0	0	0	64	0.0159125	37	0.008411	0	0	0	0	37	0.0091994
BG283790	Hs.268939	MATR3	Matrin 3	NM_199189	4031	428	2971	427	2544	1060	86	0.0149176			14	0.00892857	72	0.0171551	52	0.00901995			4	0.00255102	48	0.0114367
BG288115	Hs.187646	LOC157378	Transmembrane protein 65	BC041379	3258	540	1262	539	723	1996	42	0.00909682	6	0.0111111	8	0.00849257	28	0.00893142	18	0.00389864	2	0.0037037	3	0.00318471	13	0.00414673
BG290646	Hs.524630	UBE2N	Ubiquitin-conjugating enzyme E2N (UBC13 homolog, yeast)	NM_003348	2568	367	825	366	459	1743	46	0.0108388			11	0.00981267	35	0.0112072	27	0.00636192			7	0.00624442	20	0.0064041
BG292233	Hs.520819	INSIG1	Insulin induced gene 1	NM_198336	3049	155	1147	154	993	1902	65	0.0192251	0	0	12	0.0203046	53	0.0198057	32	0.00946466	0	0	5	0.00846024	27	0.0100897
BG338532	Hs.474005	SUMO3	SMT3 suppressor of mif two 3 homolog 3 (yeast)	NM_006936	1831	162	473	161	312	1358	85	0.012987			9	0.005625	76	0.0153691	52	0.007945			2	0.00125	50	0.0101112
BG397561	Hs.310425	C9orf42	Chromosome 9 open reading frame 42	NM_138333	3646	118	981	117	864	2665	36	0.00768574	28	0.00696691	8	0.0120301			12	0.00256191	8	0.00199054	4	0.00601504
BG432350	Hs.143736	C20orf108	Chromosome 20 open reading frame 108	AJ311123	3026	41	619	40	579	2407	37	0.0109338	0	0	5	0.00656168	32	0.0133389	26	0.00768322	0	0	2	0.00262467	24	0.0100042
BG470312	Hs.194669	EZH1	Enhancer of zeste homolog 1 (Drosophila)	NM_001991	4640	123	2366	122	2244	2274	59	0.0146949	31	0.0270035	8	0.00402212	20	0.022779	36	0.00896638	20	0.0174216	4	0.00201106	12	0.0136674
BG481877	Hs.414740	BCL9L	B-cell CLL/lymphoma 9-like	AB094091	7539	966	5465	965	4500	2074	19	0.0132589	0	0	2	0.0042735	17	0.0181237	14	0.00976971	0	0	1	0.00213675	13	0.0138593
BG491393	Hs.248017	GAPDS	Glyceraldehyde-3-phosphate dehydrogenase, spermatogenic	NM_014364	1455	67	1293	66	1227	162	35	0.00700981	0	0	18	0.00570342	17	0.0106851	14	0.00280393	0	0	5	0.00158428	9	0.00565682
BG499941	Hs.529509	NKTR	Natural killer-tumor recognition sequence	BX957215	8489	2224	5712	2223	3489	2777	34	0.00843463	5	0.0117096	16	0.00628931	13	0.0122642	19	0.00471347	4	0.00936768	9	0.00353774	6	0.00566038
BG499947	Hs.495138	MAPKAP1	Mitogen-activated protein kinase associated protein 1	NM_001006617	3395	334	1902	333	1569	1493	36	0.0110497	3	0.00556586	2	0.00276625	31	0.0155311	21	0.00644567	2	0.00371057	2	0.00276625	17	0.00851703
BG500611	Hs.82719	MGC21416	Yip1 domain family, member 6	NM_173834	1209	24	734	23	711	475	29	0.0112928	1	0.00273224	3	0.00653595	25	0.0143431	27	0.010514	0	0	2	0.0043573	25	0.0143431
BG503479	Hs.464848	B4GALT6	UDP-Gal:betaGlcNAc beta 1,4- galactosyltransferase, polypeptide 6	AB209194	4147	2423	2791	2422	369	1356	33	0.0108232	2	0.012987	9	0.00906344	22	0.0115668	24	0.00787143	1	0.00649351	6	0.0060423	17	0.00893796
BG944179	Hs.530698	CHD8	Chromodomain helicase DNA binding protein 8	AB046784	7426	1	7299	0	7299	127	20	0.010923	1	0.00621118	0	0	19	0.0139912	11	0.00600765	1	0.00621118	0	0	10	0.00736377
BQ020985	Hs.535903	JRK	Jerky homolog (mouse)	AB209002	7187	1	1239	0	1239	5948	57	0.0156336	1	0.00854701	5	0.00578704	51	0.019137	34	0.00932529	0	0	4	0.00462963	30	0.011257
BQ187042	Hs.406990	FLJ39739	FLJ39739 protein	AB042555	4084	195	719	194	525	3365	22	0.00727032	0	0	1	0.00172712	21	0.00872455	15	0.00495704	0	0	1	0.00172712	14	0.00581637
BU740857	Hs.571145		CDNA FLJ35074 fis, clone PLACE6001118	AK092393	1487	526	894	525	369	593	42	0.00905172	2	0.0163934	19	0.00846702	21	0.00923483	24	0.00517241	3	0.0245902	11	0.00490196	10	0.00439754
D28588	Hs.514276	SP2	Sp2 transcription factor	D28588	3288	272	2155	271	1884	1133	65	0.00862183	8	0.00829016	22	0.00488889	35	0.0168756	30	0.00397931	4	0.00414508	6	0.00133333	20	0.0096432
D43968	Hs.149261	RUNX1	Runt-related transcription factor 1 (acute myeloid leukemia 1; aml1 oncogene)	NM_001001890	7288	1579	2940	1578	1362	4348	10	0.015528							8	0.0124224
D50579	Hs.282975	CES2	Carboxylesterase 2 (intestine, liver)	NM_003869	3957	1001	2872	1000	1872	1085	19	0.0125082	1	0.00847458	11	0.0146082	7	0.0108025	11	0.00724161	1	0.00847458	6	0.00796813	4	0.00617284
D50683					5759	1573	3276	1572	1704	2483	29	0.00854197	0	0	9	0.00573614	20	0.0133958	11	0.00324006	0	0	4	0.00254939	7	0.00468855
D87078	Hs.467824	PUM2	Pumilio homolog 2 (Drosophila)	AF315591	6111	24	3218	23	3195	2893	17	0.0140612	0	0	11	0.0154712	6	0.0126316	8	0.00661704	0	0	5	0.00703235	3	0.00631579
D87454	Hs.520710	KIAA0265	KIAA0265 protein	D87454	5551	1	1206	0	1206	4345	10	0.01321							4	0.00528402
H08822	Hs.31819	HT014	Chromosome 1 open reading frame 128	NM_020362	1631	127	762	126	636	869	55	0.00740641			54	0.00739827	1	0.00787402	23	0.00309723			22	0.00301411	1	0.00787402
H20019	Hs.195048	CENTG3	Centaurin, gamma 3	NM_031946	3152	4	2631	3	2628	521	74	0.0102964			8	0.00645682	66	0.0110962	35	0.0048699			4	0.00322841	31	0.00521184
H28597	Hs.11355	TMPO	Thymopoietin	AB209297	3540	134	1270	133	1137	2270	6	0.0101523							3	0.00507614
L11669	Hs.157145	TETRAN	Chromosome 4 open reading frame 10	L11669	1758	121	1488	120	1368	270	13	0.00874243	2	0.00380952	6	0.0162602	5	0.0084317	10	0.00672495	2	0.00380952	3	0.00813008	5	0.0084317
M24779	Hs.81170	PIM1	Pim-1 oncogene	DQ022562	2820	227	1441	226	1215	1379	31	0.00942822	1	0.00369004	9	0.00477707	21	0.0185349	14	0.00425791	0	0	3	0.00159236	11	0.00970874
M29550	Hs.500067	PPP3CB	Protein phosphatase 3 (formerly 2B), catalytic subunit, beta isoform (calcineurin A beta)	AB209251	4027	1	612	0	612	3415	83	0.0113886	18	0.0114068	7	0.0051395	58	0.0133395	66	0.00905598	13	0.00823828	3	0.00220264	50	0.0114995
M57763	Hs.525330	ARF6	ADP-ribosylation factor 6	NM_001663	1806	518	1045	517	528	761	29	0.00732878	5	0.005	15	0.00801282	9	0.00829493	7	0.00176902	2	0.002	2	0.00106838	3	0.00276498
M58664	Hs.375108	CD24	CD24 antigen (small cell lung carcinoma cluster 4 antigen)	NM_013230	2194	111	353	110	243	1841	72	0.0125022	28	0.0178117	9	0.00528169	35	0.0140959	40	0.00694565	13	0.00826972	5	0.00293427	22	0.00886025
M60459	Hs.127826	EPOR	Erythropoietin receptor	AK074082	5761	595	2088	594	1494	3673	53	0.00867288	0	0	15	0.00469484	38	0.0131352	40	0.00654557	0	0	8	0.00250391	32	0.0110612
N22886	Hs.43834	SUHW2	Suppressor of hairy wing homolog 2 (Drosophila)	NM_080764	5733	777	2408	776	1632	3325	69	0.0124302			3	0.00248756	66	0.0151899	40	0.00720591			4	0.00331675	36	0.00828539
N22903	Hs.500546	IDE	Insulin-degrading enzyme	M21188	3337	58	3117	57	3060	220	15	0.00919681	0	0	4	0.00628931	11	0.0126582	12	0.00735745	0	0	2	0.00314465	10	0.0115075
N25937	Hs.420024	C10orf46	Chromosome 10 open reading frame 46	AY743663	4335	485	1405	484	921	2930	16	0.00507614	0	0	12	0.00456621	4	0.00767754	4	0.00126904	0	0	2	0.000761035	2	0.00383877
N29716	Hs.492751	RNF139	Ring finger protein 139	NM_007218	3312	344	2338	343	1995	974	43	0.0121469	2	0.0150376	9	0.00791557	32	0.0140969	23	0.00649717	1	0.0075188	6	0.00527705	16	0.00704846
N29717	Hs.481551	MTRR	5-methyltetrahydrofolate-homocysteine methyltransferase reductase	BC054816	3310	1	2149	0	2149	1161	25	0.0142207	1	0.00833333	21	0.0153509	3	0.0111111	12	0.00682594	0	0	10	0.00730994	2	0.00740741
N30008	Hs.433422	PRR6	Proline rich 6	BC052604	1191	64	891	63	828	300	29	0.0108048	0	0	6	0.00636943	23	0.0166788	22	0.00819672	0	0	5	0.00530786	17	0.0123278
N31982	Hs.29899	LOC285636	Hypothetical protein LOC285636	NM_175921	5250	1	885	0	885	4365	55	0.0136578			5	0.00816993	50	0.0146413	40	0.00993295			3	0.00490196	37	0.0108346
N32872	Hs.342307	FLJ10330	PRP38 pre-mRNA processing factor 38 (yeast) domain containing B	AK001192	3239	77	1717	76	1641	1522	17	0.00941307	1	0.00193424	2	0.00378788	14	0.0183968	14	0.00775194	0	0	0	0	14	0.0183968
N36098	Hs.435535	ZNF395	Zinc finger protein 395	NM_018660	4807	127	1668	126	1542	3139	23	0.0104831	1	0.00909091	4	0.0164609	18	0.0097773	13	0.00592525	0	0	2	0.00823045	11	0.00597501
N37023	Hs.551713	MBP	Myelin basic protein	NM_001025100	4889	265	858	264	594	4031	40	0.00694324	4	0.00673401	8	0.00535475	28	0.0076232	19	0.00329804	2	0.003367	3	0.00200803	14	0.0038116
N38730	Hs.374485	LOC51123	Zinc finger protein 706	BC068524	2625	185	415	184	231	2210	81	0.0141287	7	0.00902062	11	0.0067402	63	0.0189474	44	0.00767487	3	0.00386598	5	0.00306373	36	0.0108271
N45231	Hs.513053	DNAJA4	DnaJ (Hsp40) homolog, subfamily A, member 4	NM_018602	3175	248	1441	247	1194	1734	24	0.00719209	0	0	22	0.00718954	2	0.00909091	10	0.0029967	0	0	10	0.00326797	0	0
N48315	Hs.275711	PPARA	Peroxisome proliferative activated receptor, alpha	NM_001001930	10323	541	1947	540	1407	8376	42	0.00968858	5	0.0103306	4	0.00434311	33	0.0112628	33	0.00761246	0	0	3	0.00325733	30	0.0102389
N55072	Hs.120	PRDX6	Peroxiredoxin 6	NM_004905	1715	52	726	51	675	989	6	0.010327							6	0.010327
N57499	Hs.303787	BCAP29	B-cell receptor-associated protein 29	NM_001008405	2971	52	1098	51	1047	1873	36	0.0108761			20	0.00930665	16	0.0137812	24	0.00725076			12	0.00558399	12	0.0103359
N66633	Hs.79299	LHFPL2	Lipoma HMGIC fusion partner-like 2	AY309920	4448	76	762	75	687	3686	9	0.00755667	0	0	2	0.00241546	7	0.0233333	3	0.00251889	0	0	0	0	3	0.01
N80922	Hs.213642	SLC35D1	Solute carrier family 35 (UDP-glucuronic acid/UDP-N-acetylgalactosamine dual transporter), member D1	D87449	5918	1	1154	0	1154	4764	96	0.0182857			7	0.0079096	89	0.0203895	54	0.0102857			4	0.00451977	50	0.0114548
N95564	Hs.284284	B3GALT6	UDP-Gal:betaGal beta 1,3-galactosyltransferase polypeptide 6	NM_080605	2774	15	1004	14	990	1770	30	0.00926212	3	0.0394737	5	0.00304692	22	0.0144547	20	0.00617474	0	0	3	0.00182815	17	0.0111695
NM_000022	Hs.407135	ADA	Adenosine deaminase	BC040226	1567	119	1210	118	1092	357	58	0.0120657	1	0.00793651	9	0.00583658	48	0.0152915	34	0.00707302	1	0.00793651	0	0	33	0.0105129
NM_000202	Hs.557585	IDS	Iduronate 2-sulfatase (Hunter syndrome)	NM_000202	2504	332	1984	331	1653	520	54	0.0110452	2	0.00757576	4	0.00673401	48	0.0119077	29	0.00593168	1	0.00378788	2	0.003367	26	0.00645001
NM_000262	Hs.75372	NAGA	N-acetylgalactosaminidase, alpha-	NM_000262	3598	470	1705	469	1236	1893	36	0.0137143	2	0.0108696	1	0.004329	33	0.0149321	23	0.0087619	2	0.0108696	0	0	21	0.00950226
NM_000297	Hs.181272	PKD2	Polycystic kidney disease 2 (autosomal dominant)	NM_000297	5073	67	2973	66	2907	2100	32	0.0100787	1	0.00404858	7	0.00586265	24	0.0138408	15	0.00472441	0	0	6	0.00502513	9	0.00519031
NM_000389	Hs.370771	CDKN1A	Cyclin-dependent kinase inhibitor 1A (p21, Cip1)	NM_078467	2281	236	730	235	495	1551	101	0.00978398	4	0.00740741	10	0.00710732	87	0.0103868	42	0.00406858	0	0	4	0.00284293	38	0.00453677
NM_000966	Hs.1497	RARG	Retinoic acid receptor, gamma	BC072462	2945	1	1803	0	1803	1142	22	0.012828	1	0.0196078	7	0.0103704	14	0.0141557	17	0.00991254	0	0	6	0.00888889	11	0.0111223
NM_001047	Hs.552	SRD5A1	Steroid-5-alpha-reductase, alpha polypeptide 1 (3-oxo-5 alpha-steroid delta 4-dehydrogenase alpha 1)	AF052126	2222	128	907	127	780	1315	26	0.00875126	0	0	9	0.00859599	17	0.00907635	17	0.00572198	0	0	5	0.00477555	12	0.00640683
NM_001421	Hs.271940	ELF4	E74-like factor 4 (ets domain transcription factor)	NM_001421	4190	383	2374	382	1992	1816	46	0.0103417	2	0.0266667	8	0.0116448	36	0.00976668	37	0.00831835	2	0.0266667	5	0.00727802	30	0.0081389
NM_001662	Hs.430657	ARF5	ADP-ribosylation factor 5	BC033104	1066	95	637	94	543	429	86	0.0145319			12	0.0103986	74	0.0155332	53	0.00895573			6	0.00519931	47	0.00986566
NM_001665	Hs.501728	RHOG	Ras homolog gene family, member G (rho G)	NM_001665	1286	130	705	129	576	581	22	0.00793079	0	0	2	0.0020202	20	0.0112994	9	0.00324441	0	0	2	0.0020202	7	0.0039548
NM_001707	Hs.408219	BCL7B	B-cell CLL/lymphoma 7B	AK123497	1904	534	962	533	429	942	6	0.00382897	0	0	3	0.00274725	3	0.00840336	3	0.00191449	0	0	1	0.000915751	2	0.00560224
NM_001731	Hs.255935	BTG1	B-cell translocation gene 1, anti-proliferative	NM_001731	1783	309	824	308	516	959	26	0.0103834	1	0.00302115	20	0.0120992	5	0.00961539	17	0.00678914	0	0	13	0.00786449	4	0.00769231
NM_001760	Hs.534307	CCND3	Cyclin D3	NM_001760	2095	166	1044	165	879	1051	44	0.012229	4	0.00852878	8	0.00647249	32	0.0169044	22	0.00611451	2	0.00426439	1	0.000809061	19	0.010037
NM_001860	Hs.24030	SLC31A2	Solute carrier family 31 (copper transporters), member 2	BC026252	1738	64	495	63	432	1243	55	0.0108417	0	0	23	0.00791194	32	0.0152381	33	0.00650503	0	0	14	0.00481596	19	0.00904762
NM_001921	Hs.183850	DCTD	DCMP deaminase	NM_001012732	2042	165	734	164	570	1308	36	0.0157826	0	0	6	0.0121212	30	0.0193424	14	0.00613766	0	0	1	0.0020202	13	0.00838169
NM_001934	Hs.172648	DLX4	Distal-less homeobox 4	BC005812	1669	72	416	71	345	1253	30	0.0101868			10	0.00554631	20	0.0175131	14	0.00475382			4	0.00221852	10	0.00875657
NM_001938	Hs.348418	DR1	Down-regulator of transcription 1, TBP-binding (negative cofactor 2)	NM_001938	3222	726	1256	725	531	1966	35	0.0157516	1	0.00787402	6	0.00769231	28	0.0212928	24	0.0108011	0	0	5	0.00641026	19	0.0144487
NM_002035	Hs.74050	FVT1	Follicular lymphoma variant translocation 1	NM_002035	2272	108	1106	107	999	1166	41	0.0097852	3	0.0078534	17	0.00853414	21	0.0115639	20	0.00477327	1	0.0026178	7	0.00351406	12	0.00660793
NM_002194	Hs.32309	INPP1	Inositol polyphosphate-1-phosphatase	L08488	1705	327	1526	326	1200	179	12	0.011257	1	0.0106383	3	0.00552486	8	0.018648	7	0.0065666	1	0.0106383	0	0	6	0.013986
NM_002383	Hs.23650	MAZ	MYC-associated zinc finger protein (purine-binding transcription factor)	BC041629	1940	3	797	2	795	1143	17	0.0132193	0	0	6	0.0104167	11	0.0189329	5	0.00388802	0	0	2	0.00347222	3	0.00516351
NM_002406	Hs.519818	MGAT1	Mannosyl (alpha-1,3-)-glycoprotein beta-1,2-N-acetylglucosaminyltransferase	NM_002406	2937	497	1834	496	1338	1103	22	0.0115546	5	0.00938086	4	0.00932401	13	0.0138004	13	0.00682773	4	0.00750469	2	0.004662	7	0.007431
NM_002510	Hs.190495	GPNMB	Glycoprotein (transmembrane) nmb	BC032783	2787	78	1796	77	1719	991	19	0.0106562	3	0.00974026	4	0.00775194	12	0.012513	13	0.00729108	2	0.00649351	3	0.00581395	8	0.00834202
NM_002613	Hs.459691	PDPK1	3-phosphoinositide dependent protein kinase-1	NM_002613	7254	145	1815	144	1671	5439	21	0.0100239	1	0.00606061	7	0.00796359	13	0.0123692	10	0.00477327	0	0	1	0.00113766	9	0.00856327
NM_002628	Hs.91747	PFN2	Profilin 2	BC043646	2276	256	678	255	423	1598	24	0.013809	0	0	4	0.00925926	20	0.0160901	13	0.00747986	0	0	3	0.00694444	10	0.00804505
NM_002656	Hs.444975	PLAGL1	Pleiomorphic adenoma gene-like 1	U72621	4833	2242	3633	2241	1392	1200	29	0.0142018	2	0.0121951	4	0.00701754	23	0.0175841	9	0.00440744	0	0	1	0.00175439	8	0.00611621
NM_002657	Hs.154104	PLAGL2	Pleiomorphic adenoma gene-like 2	NM_002657	5640	203	1693	202	1491	3947	23	0.0137807	1	0.0140845	6	0.0173913	16	0.0127694	13	0.0077891	1	0.0140845	0	0	12	0.00957702
NM_002824	Hs.504613	PTMS	Parathymosin	NM_002824	1150	332	640	331	309	510	34	0.0105525	7	0.00965517	4	0.00753296	23	0.0116989	14	0.00434513	3	0.00413793	1	0.00188324	10	0.00508647
NM_002833	Hs.445775	PTPN9	Protein tyrosine phosphatase, non-receptor type 9	NM_002833	3956	509	2290	508	1782	1666	25	0.0110035	0	0	6	0.00600601	19	0.016295	13	0.00572183	0	0	2	0.002002	11	0.00943396
NM_002871	Hs.90875	RABIF	RAB interacting factor	NM_002871	2452	38	409	37	372	2043	16	0.00938416	8	0.0245399	6	0.005	2	0.0111732	8	0.00469208	1	0.00306749	3	0.0025	4	0.0223464
NM_002880	Hs.159130	RAF1	V-raf-1 murine leukemia viral oncogene homolog 1	NM_002880	3245	394	2340	393	1947	905	34	0.00831703			0	0	34	0.00958557	25	0.00611546			1	0.00184843	24	0.00676628
NM_002881	Hs.469820	RALB	V-ral simian leukemia viral oncogene homolog B (ras related; GTP binding protein)	AK127675	2308	176	859	175	684	1449	31	0.010555	0	0	9	0.00672646	22	0.0199456	14	0.00476677	0	0	3	0.00224215	11	0.0099728
NM_003003	Hs.464184	SEC14L1	SEC14-like 1 (S. cerevisiae)	AB208811	5456	276	2447	275	2172	3009	31	0.0111231	1	0.012987	17	0.00988947	13	0.0131181	15	0.00538213	0	0	7	0.00407214	8	0.00807265
NM_003010	Hs.514681	MAP2K4	Mitogen-activated protein kinase kinase 4	BC060764	3841	64	1263	63	1200	2578	78	0.0107527	0	0	10	0.00598444	68	0.0125023	53	0.00730631	0	0	6	0.00359066	47	0.00864129
NM_003031	Hs.295923	SIAH1	Seven in absentia homolog 1 (Drosophila)	BX647064	2972	1062	1910	1061	849	1062	38	0.016696	4	0.0156863	2	0.00472813	32	0.020025	22	0.00966608	0	0	0	0	22	0.0137672
NM_003168	Hs.439481	SUPT4H1	Suppressor of Ty 4 homolog 1 (S. cerevisiae)	NM_003168	1499	68	421	67	354	1078	56	0.011587	30	0.0133869	16	0.0114943	10	0.00833333	24	0.00496586	14	0.00624721	4	0.00287356	6	0.005
NM_003220	Hs.519880	TFAP2A	Transcription factor AP-2 alpha (activating enhancer binding protein 2 alpha)	BC017754	2576	779	2074	778	1296	502	78	0.0138298	0	0	11	0.0073776	67	0.0169749	46	0.00815603	1	0.0049505	4	0.00268276	41	0.0103876
NM_003236	Hs.170009	TGFA	Transforming growth factor, alpha	NM_003236	4119	32	514	31	483	3605	18	0.0156522	3	0.00906344	0	0	15	0.0294118	5	0.00434783	0	0	0	0	5	0.00980392
NM_003358	Hs.304249	UGCG	UDP-glucose ceramide glucosyltransferase	BC038711	1730	452	1636	451	1185	94	48	0.0121335	6	0.011811	14	0.00785634	28	0.0168067	30	0.00758342	4	0.00787402	9	0.00505051	17	0.0102041
NM_003405	Hs.226755	YWHAH	Tyrosine 3-monooxygenase/tryptophan 5-monooxygenase activation protein, eta polypeptide	NM_003405	1807	242	982	241	741	825	32	0.0130506	0	0	3	0.00806452	29	0.0141948	18	0.00734095	0	0	3	0.00806452	15	0.00734214
NM_003407	Hs.534052	ZFP36	Zinc finger protein 36, C3H type, homolog (mouse)	NM_003407	1746	60	1040	59	981	706	34	0.0104777	2	0.00508906	17	0.00873138	15	0.0165746	20	0.00616333	1	0.00254453	8	0.00410888	11	0.0121547
NM_003528	Hs.2178	HIST2H2BE	Histone 2, H2be	BC069193	2224	25	405	24	381	1819	28	0.0121317	1	0.00571429	2	0.00292398	25	0.0172533	16	0.00693241	0	0	2	0.00292398	14	0.00966184
[truncated: 210 more rows]

## Sheet: U2AF control
Sequence	UniGene188	Gene	Description	Long_Transcript	Length	CDS_start	CDS_end	5'UTR_length	CDS_length	3'UTR_length	PTB_Whole_seq		PTB_5'		PTB_CDS		PTB_3'		U2AF65_Wholse_seq		U2AF65_5'		U2AF65_CDS		U2AF65_3'
											Nr	Dens	Nr	Dens	Nr	Dens	Nr	Dens	Nr	Dens	Nr	Dens	Nr	Dens	Nr	Dens
AA015606	Hs.487498	LOC221955	KCCR13L	AF450090	2863	113	2131	112	2019	732	23	0.00803353	0	0	18	0.00891531	5	0.0068306	12	0.00419141	2	0.0178571	7	0.00346706	3	0.00409836
AA029276	Hs.169982	C10orf57	Chromosome 10 open reading frame 57	NM_025125	2100	31	402	30	372	1698	36	0.0171429	0	0	5	0.0134409	31	0.0182568	21	0.01	0	0	2	0.00537634	19	0.0111896
AA033998	Hs.18128	C20orf44	Chromosome 20 open reading frame 44	AB209400	5527	1932	2573	1931	642	2954	60	0.0108558	23	0.0119109	6	0.00934579	31	0.0104942	37	0.00669441	10	0.00517866	4	0.00623053	23	0.00778605
AA046406	Hs.406703	FLJ12787	UTP15, U3 small nucleolar ribonucleoprotein, homolog (yeast)	NM_032175	3655	224	1780	223	1557	1875	49	0.0134063	0	0	16	0.0102762	33	0.0176	28	0.00766074	0	0	7	0.00449583	21	0.0112
AA053711	Hs.482730	EDIL3	EGF-like repeats and discoidin I-like domains 3	NM_005711	2974	420	1862	419	1443	1112	34	0.0114324	3	0.00715991	9	0.00623701	22	0.0197842	20	0.00672495	0	0	2	0.001386	18	0.0161871
AA063627	Hs.513984	FLII	Flightless I homolog (Drosophila)	NM_002018	4176	52	3861	51	3810	315	23	0.00550766	0	0	21	0.00551181	2	0.00634921	10	0.00239464	0	0	9	0.00236221	1	0.0031746
AA074729	Hs.567662	LOC123169	Leo1, Paf1/RNA polymerase II complex component, homolog (S. cerevisiae)	AY302186	2208	41	2041	40	2001	167	7	0.00317029	0	0	6	0.0029985	1	0.00598802	2	0.000905797	0	0	1	0.00049975	1	0.00598802
AA099118	Hs.404088	MGC20533	Sarcoma antigen NY-SAR-48	NM_033417	1468	112	1344	111	1233	124	7	0.00317029	0	0	6	0.0029985	1	0.00598802	2	0.000905797	0	0	1	0.00049975	1	0.00598802
AA129612	Hs.515258	GDF15	Growth differentiation factor 15	BC008962	1205	18	944	17	927	261	8	0.00544959	1	0.00900901	5	0.00405515	2	0.016129	4	0.0027248	0	0	3	0.00243309	1	0.00806452
AA131302	Hs.556296	DNM1L	Dynamin 1-like	AB209070	4397	1	2258	0	2258	2139	4	0.0033195	0	0	3	0.00323625	1	0.00383142	0	0	0	0	0	0	0	0
AA131793	Hs.529280	ANAPC7	Anaphase promoting complex subunit 7	BC009498	2095	1	1371	0	1371	724	4	0.0033195	0	0	3	0.00323625	1	0.00383142	0	0	0	0	0	0	0	0
AA156865	Hs.269099	FUBP1	Far upstream element (FUSE) binding protein 1	AB209366	5339	1	1482	0	1482	3857	30	0.00682283			16	0.00708592	14	0.00654511	15	0.00341142			6	0.00265722	9	0.00420757
AA160604	Hs.331491	WDR21	WD repeat domain 21A	NM_015604	2563	176	1663	175	1488	900	10	0.00477327			3	0.00218818	7	0.00966851	7	0.00334129			5	0.00364697	2	0.00276243
AA205834	Hs.388739	XRCC5	X-ray repair complementing defective repair in Chinese hamster cells 5 (double-strand-break rejoining; Ku autoantigen, 80kDa)	NM_021141	3310	34	2232	33	2199	1078	64	0.0119873			4	0.00269906	60	0.0155561	41	0.00767934			1	0.000674764	40	0.0103708
AA207013	Hs.155995	CLUAP1	Clusterin associated protein 1	AB014543	5127	1	1214	0	1214	3913	21	0.00819352	1	0.00571429	12	0.00806452	8	0.00888889	6	0.00234101	0	0	2	0.00134409	4	0.00444444
AA235202	Hs.533237	WDR36	WD repeat domain 36	NM_139281	6611	118	2973	117	2856	3638	36	0.0108761	0	0	14	0.00636653	22	0.0204082	22	0.00664653	0	0	8	0.00363802	14	0.012987
AA284705	Hs.515126	ICAM1	Intercellular adhesion molecule 1 (CD54), human rhinovirus receptor	BC015969	3024	72	1670	71	1599	1354	52	0.0101424			8	0.00658979	44	0.0112446	31	0.00604642			1	0.000823723	30	0.00766675
AA292789	Hs.135094	LOC146909	Hypothetical protein LOC146909	BC044933	2967	1	1233	0	1233	1734	80	0.012101	1	0.00854701	24	0.00840336	55	0.0151182	53	0.00801694	0	0	13	0.00455182	40	0.0109951
AA398062	Hs.528513	NPEPL1	Aminopeptidase-like 1	NM_024663	2217	96	1667	95	1572	550	25	0.0082672	1	0.0140845	10	0.00625391	14	0.0103397	15	0.00496032	0	0	6	0.00375234	9	0.00664697
AA418800	Hs.252549	CTSZ	Cathepsin Z	NM_001336	1501	126	1037	125	912	464	36	0.0121335			10	0.0081103	26	0.0149942	18	0.00606673			3	0.00243309	15	0.00865052
AA421957	Hs.301756	MED8	Mediator of RNA polymerase II transcription, subunit 8 homolog (yeast)	NM_201542	2038	359	898	358	540	1140	14	0.00631484	0	0	8	0.00508906	6	0.0109091	6	0.00270636	0	0	2	0.00127227	4	0.00727273
AA424537	Hs.432548	C10orf18	Chromosome 10 open reading frame 18	AK128051	5897	283	5193	282	4911	704	7	0.00466356	0	0	4	0.00438597	3	0.00646552	0	0	0	0	0	0	0	0
AA431782	Hs.40910	CPNE8	Copine VIII	NM_153634	3476	85	1779	84	1695	1697	25	0.0122669	4	0.0111732	1	0.00185185	20	0.0175439	16	0.00785083	2	0.00558659	0	0	14	0.0122807
AA454649	Hs.518750	OCIAD1	OCIA domain containing 1	AF323665	1437	191	928	190	738	509	54	0.0091572	3	0.0106383	43	0.00875585	8	0.0113636	24	0.00406987	3	0.0106383	17	0.00346162	4	0.00568182
AA463221	Hs.434930	UNQ2430	Protein immuno-reactive with anti-PTH polyclonal antibodies	NM_198555	2905	189	1685	188	1497	1220	34	0.00978136	1	0.0119048	11	0.00648968	22	0.0129641	26	0.00747986	0	0	7	0.00412979	19	0.0111962
AA488899	Hs.151411	MYCBP2	MYC binding protein 2	AF075587	14807	147	14072	146	13926	735	15	0.0104384	5	0.0263158	6	0.00813008	4	0.00785855	5	0.00347947	2	0.0105263	1	0.00135501	2	0.00392927
AA523441	Hs.100915	PEX16	Peroxisomal biogenesis factor 16	NM_057174	1726	245	1285	244	1041	441	31	0.0106713	1	0.00531915	17	0.011356	13	0.0106557	27	0.00929432	1	0.00531915	10	0.00668003	16	0.0131148
AA523542	Hs.458499	USP3	Ubiquitin specific peptidase 3	AY461579	2439	325	1821	324	1497	618	106	0.00715878	3	0.0205479	97	0.00696539	6	0.00816326	47	0.00317417	1	0.00684931	42	0.00301594	4	0.00544218
AA523543	Hs.7678	LOC113655	Major facilitator superfamily domain containing 3	BC011982	1468	166	1404	165	1239	64	17	0.00984936	1	0.00409836	10	0.00960615	6	0.0136054	3	0.00173812	0	0	1	0.000960615	2	0.00453515
AA523733	Hs.222282	FLJ20097	Hypothetical protein FLJ20097	NM_017667	3625	129	3023	128	2895	602	22	0.00902009	4	0.0123457	9	0.00601202	9	0.0145631	7	0.00287003	2	0.00617284	2	0.001336	3	0.00485437
AA525163	Hs.435122	PPAP2A	Phosphatidic acid phosphatase type 2A	NM_176895	1641	417	1274	416	858	367	12	0.00817439	0	0	11	0.00887813	1	0.015625	6	0.00408719	0	0	6	0.00484261	0	0
AA526820	Hs.10784	FAM46A	Family with sequence similarity 46, member A	AF350451	5571	295	1608	294	1314	3963	22	0.00606897	0	0	17	0.00587219	5	0.00830565	8	0.0022069	0	0	3	0.00103627	5	0.00830565
AA527296	Hs.482497	TNPO1	Transportin 1	U70322	3054	94	2766	93	2673	288	15	0.00914077	2	0.00480769	10	0.011655	3	0.00817439	9	0.00548446	2	0.00480769	5	0.00582751	2	0.00544959
AA577678	Hs.248815	WDR4	WD repeat domain 4	NM_018669	2155	74	1312	73	1239	843	53	0.00951355	2	0.00680272	7	0.00532725	44	0.0111027	35	0.00628253	2	0.00680272	3	0.00228311	30	0.00757002
AA582199	Hs.555974	FLJ12517	Jumonji domain containing 4	AK022579	2550	1	1392	0	1392	1158	26	0.00851342	0	0	25	0.00935279	1	0.00347222	13	0.00425671	0	0	13	0.00486345	0	0
AA584308	Hs.146679	SPATS2	Spermatogenesis associated, serine-rich 2	AK023202	2996	389	2026	388	1638	970	21	0.00974478	0	0	12	0.00968523	9	0.0106762	9	0.00417633	0	0	3	0.00242131	6	0.00711744
AA604621	Hs.460184	MCM4	MCM4 minichromosome maintenance deficient 4 (S. cerevisiae)	NM_005914	3533	212	2803	211	2592	730	28	0.0109804			13	0.00933908	15	0.0129534	7	0.0027451			4	0.00287356	3	0.00259067
AA628140	Hs.522351	KIAA0674	KIAA0674	AB014574	4263	1	3705	0	3705	558	23	0.0076769	5	0.0128866	7	0.0042735	11	0.0113402	13	0.00433912	3	0.00773196	5	0.0030525	5	0.00515464
AA631254	Hs.279881	MAN1B1	Mannosidase, alpha, class 1B, member 1	AK127005	3862	2179	2850	2178	672	1012	26	0.00735918	2	0.00947867	19	0.00733025	5	0.00684931	12	0.00339655	1	0.00473934	7	0.00270062	4	0.00547945
AA634272	Hs.463059	STAT3	Signal transducer and activator of transcription 3 (acute-phase response factor)	NM_139276	4978	241	2553	240	2313	2425	35	0.00821018			29	0.00782726	6	0.0107527	13	0.0030495			8	0.00215924	5	0.00896057
AA635523	Hs.413045	CAP350	Centrosome-associated protein 350	NM_014810	11740	168	9521	167	9354	2219	36	0.0093216	21	0.00964187	5	0.00744048	10	0.00988142	17	0.00440186	13	0.00596878	0	0	4	0.00395257
AA641254	Hs.520122	TBN	Taube nuss homolog (mouse)	AK057383	1805	21	800	20	780	1005	44	0.00883889	2	0.00833333	8	0.00345871	34	0.0140206	16	0.00321414	0	0	4	0.00172936	12	0.00494845
AA669799	Hs.533514	ASMTL	Acetylserotonin O-methyltransferase-like	BC010089	2052	22	1887	21	1866	165	81	0.00689949	0	0	53	0.00566602	28	0.0126183	39	0.00332198	0	0	23	0.00245884	16	0.00721046
AA675900	Hs.298735	FNBP3	Formin binding protein 3	AK000592	1739	100	747	99	648	992	12	0.0066482	0	0	4	0.00512821	8	0.0079602	11	0.00609418	0	0	4	0.00512821	7	0.00696517
AA682499	Hs.487294	ERCC2	Excision repair cross-complementing rodent repair deficiency, complementation group 2 (xeroderma pigmentosum D)	NM_000400	2355	32	2314	31	2283	41	5	0.00243665	0	0	5	0.00267953	0	0	1	0.000487329	0	0	1	0.000535906	0	0
AA683501	Hs.350475	SUMF1	Sulfatase modifying factor 1	NM_182760	2148	26	1150	25	1125	998	14	0.0080506	0	0	2	0.00308642	12	0.0120968	10	0.00575043	0	0	0	0	10	0.0100806
AA699669	Hs.356626	QIL1	QIL1 protein	NM_205767	943	415	771	414	357	172	15	0.00636943	0	0	15	0.0065703	0	0	6	0.00254777	0	0	6	0.00262812	0	0
AA740849	Hs.99480	ESCO2	Establishment of cohesion 1 homolog 2 (S. cerevisiae)	NM_001017420	3376	84	1889	83	1806	1487	15	0.00698324	0	0	6	0.00533333	9	0.00901804	9	0.00418994	0	0	3	0.00266667	6	0.00601202
AA772075	Hs.476972	MINA	MYC induced nuclear antigen	AY302110	2347	117	1514	116	1398	833	5	0.00530223	4	0.00966184	1	0.00280112	0	0	2	0.00212089	1	0.00241546	1	0.00280112	0	0
AA778438	Hs.462086	NUP88	Nucleoporin 88kDa	NM_002532	2381	27	2252	26	2226	129	34	0.0100711	0	0	15	0.00830565	19	0.0127774	19	0.00562796	0	0	10	0.0055371	9	0.00605245
AA778521	Hs.523550	ZNF364	Zinc finger protein 364	AF419857	1629	204	1118	203	915	511	20	0.00852152	1	0.00862069	10	0.00715308	9	0.0108043	12	0.00511291	2	0.0172414	6	0.00429184	4	0.00480192
AA780048	Hs.128275	TAF1B	TATA box binding protein (TBP)-associated factor, RNA polymerase I, B, 63kDa	BC018137	2307	100	1866	99	1767	441	13	0.00545989	0	0	13	0.00584007	0	0	9	0.00377992	0	0	9	0.00404313	0	0
AA807529	Hs.517582	MCM5	MCM5 minichromosome maintenance deficient 5, cell division cycle 46 (S. cerevisiae)	AB209612	4598	432	1688	431	1257	2910	14	0.00859423	0	0	7	0.00765027	7	0.0136986	6	0.00368324	0	0	3	0.00327869	3	0.00587084
AA812232	Hs.533977	TXNIP	Thioredoxin interacting protein	NM_006472	2704	222	1397	221	1176	1307	21	0.00910273	1	0.010101	15	0.00848896	5	0.0113379	9	0.00390117	0	0	7	0.00396152	2	0.00453515
AA834560	Hs.445890	HSPC163	Cornichon homolog 4 (Drosophila)	NM_014184	652	34	453	33	420	199	57	0.0123967	4	0.00928074	10	0.00795545	43	0.0147766	21	0.0045672	3	0.00696056	0	0	18	0.00618557
AA861435	Hs.534555	MGC47869	Hypothetical protein MGC47869	NM_175874	1149	205	942	204	738	207	30	0.0110947	5	0.0226244	10	0.0085034	15	0.0114767	14	0.00517751	2	0.00904977	5	0.0042517	7	0.00535578
AA861608	Hs.532793	KPNB1	Karyopherin (importin) beta 1	L38951	4212	338	2968	337	2631	1244	9	0.0138037	0	0	8	0.0190476	1	0.00502513	6	0.00920245	0	0	4	0.00952381	2	0.0100503
AA886870	Hs.508154	Lrp2bp	Ankyrin repeat domain 37	AY296056	941	240	716	239	477	225	9	0.0078329	1	0.00490196	6	0.00813008	2	0.00966184	4	0.00348129	0	0	2	0.00271003	2	0.00966184
AA905788	Hs.528996	AFG3L2	AFG3 ATPase family gene 3-like 2 (yeast)	BC065016	2973	117	2510	116	2394	463	27	0.00641026	5	0.0148368	11	0.00418092	11	0.00884244	15	0.00356125	1	0.00296736	6	0.0022805	8	0.00643087
AA906156	Hs.76753	ENG	Endoglin (Osler-Rendu-Weber syndrome 1)	NM_000118	3142	351	2228	350	1878	914	10	0.010627	3	0.0125523	2	0.00419287	5	0.0222222	3	0.0031881	0	0	1	0.00209644	2	0.00888889
AA911231	Hs.435512	PPP3CA	Protein phosphatase 3 (formerly 2B), catalytic subunit, alpha isoform (calcineurin A alpha)	NM_000944	4425	407	1972	406	1566	2453	28	0.0094181	1	0.00862069	23	0.00960735	4	0.00863931	10	0.00336361	1	0.00862069	6	0.00250627	3	0.00647948
AA969958	Hs.213198	PSPC1	Paraspeckle component 1	AK001817	1709	294	1367	293	1074	342	26	0.00827498	3	0.00857143	20	0.0106496	3	0.00328228	5	0.00159134	1	0.00285714	3	0.00159744	1	0.00109409
AA971753	Hs.400698	FLJ35630	Hypothetical protein FLJ35630	BC055426	3317	192	2324	191	2133	993	48	0.0108475	2	0.00492611	11	0.00702427	35	0.0142682	31	0.00700565	1	0.00246305	8	0.00510856	22	0.00896861
AA976536	Hs.372265	BXDC1	Brix domain containing 1	NM_032194	1078	20	940	19	921	138	13	0.00760679	1	0.00341297	7	0.00651769	5	0.0146199	7	0.00409596	0	0	2	0.0018622	5	0.0146199
AA993099	Hs.463465	CGI-48	WD repeat domain 50	BC025276	1877	26	1696	25	1671	181	23	0.00693398	1	0.0052356	16	0.00750117	6	0.0060423	11	0.00331625	0	0	9	0.00421941	2	0.0020141
AB002282	Hs.174050	EDF1	Endothelial differentiation-related factor 1	NM_003792	658	29	475	28	447	183	5	0.00463822	0	0	5	0.00542888	0	0	4	0.00371057	0	0	4	0.0043431	0	0
AB002323	Hs.7720	DNCH1	Dynein, cytoplasmic 1, heavy chain 1	NM_001376	14220	46	13986	45	13941	234	13	0.00692595	1	0.04	11	0.00658289	1	0.00552486	7	0.00372936	1	0.04	6	0.00359066	0	0
AB002356	Hs.82548	MADD	MAP-kinase activating death domain	NM_003682	6016	192	5135	191	4944	881	3	0.00455927	1	0.0357143	0	0	2	0.010929	2	0.00303951	0	0	0	0	2	0.010929
AB002360	Hs.170422	MCF2L	MCF.2 cell line derived transforming sequence-like	AB002360	5391	1	3328	0	3328	2063	80	0.00562588	1	0.0222222	76	0.00545155	3	0.0128205	22	0.00154712	0	0	22	0.00157808	0	0
AB004574	Hs.118243	DNASE2	Deoxyribonuclease II, lysosomal	NM_001375	2011	147	1229	146	1083	782	51	0.00847739	3	0.0157068	39	0.00788835	9	0.0102157	28	0.00465426	1	0.0052356	20	0.00404531	7	0.00794552
AB005289					2416	69	2327	68	2259	89	28	0.00519384			12	0.00360577	16	0.0077557	10	0.00185494			4	0.00120192	6	0.00290839
AB011093	Hs.465763	ARHGEF18	Rho/rac guanine nucleotide exchange factor (GEF) 18	AK127045	5734	254	3775	253	3522	1959	6	0.00298359	0	0	5	0.0046168	1	0.00127877	4	0.00198906	1	0.00684931	2	0.00184672	1	0.00127877
AB013463	Hs.413133	FZR1	Fizzy/cell division cycle 20 related 1 (Drosophila)	AB033068	5008	1	1516	0	1516	3492	19	0.00786424	1	0.0147059	17	0.00752545	1	0.011236	14	0.0057947	0	0	12	0.00531209	2	0.0224719
AB014564	Hs.22616	KIAA0664	KIAA0664 protein	AK125717	5241	107	2773	106	2667	2468	41	0.00715033	3	0.0118577	22	0.00624645	16	0.00816743	17	0.00296477	2	0.00790514	7	0.00198751	8	0.00408372
AB014609	Hs.7835	MRC2	Mannose receptor, C type 2	AB014609	5927	388	4842	387	4455	1085	36	0.0071885			8	0.00527705	28	0.00801833	14	0.00279553			5	0.00329815	9	0.00257732
AB018580	Hs.78183	AKR1C3	Aldo-keto reductase family 1, member C3 (3-alpha hydroxysteroid dehydrogenase, type II)	BC001479	1240	57	1028	56	972	212	30	0.0057241	0	0	15	0.0056243	15	0.0060778	16	0.00305285	0	0	11	0.00412448	5	0.00202593
AB019695	Hs.443430	TXNRD2	Thioredoxin reductase 2	AB051439	6381	2405	2944	2404	540	3437	38	0.00641134	9	0.0232558	18	0.0040404	11	0.0101382	21	0.00354311	4	0.0103359	8	0.00179573	9	0.00829493
AB028628	Hs.292316	ASF1A	ASF1 anti-silencing function 1 homolog A (S. cerevisiae)	AK025738	2403	195	809	194	615	1594	10	0.00806452	0	0	6	0.00617284	4	0.0188679	0	0	0	0	0	0	0	0
AB029343					14483	23	14331	22	14309	152	62	0.00971634	25	0.0103993	8	0.0148148	29	0.00843759	32	0.00501489	11	0.00457571	5	0.00925926	16	0.00465522
AB030824	Hs.508234	KLF5	Kruppel-like factor 5 (intestinal)	AF132818	3568	537	1910	536	1374	1658	6	0.0028777	2	0.00757576	4	0.002331	0	0	2	0.000959233	1	0.00378788	1	0.000582751	0	0
AB033011	Hs.268488	KIAA1185	Leucine rich repeat containing 47	BC031301	2693	29	1780	28	1752	913	144	0.00994269	1	0.0454545	142	0.00992382	1	0.00657895	88	0.00607609	0	0	88	0.00614998	0	0
AB033605	Hs.505059	PSMD4	Proteasome (prosome, macropain) 26S subunit, non-ATPase, 4	NM_153822	1527	63	869	62	807	658	22	0.00650118	0	0	18	0.0058309	4	0.0172414	7	0.00206856	0	0	5	0.00161969	2	0.00862069
AB038160	Hs.208600	TMPRSS3	Transmembrane protease, serine 3	AY633572	3192	705	2321	704	1617	871	16	0.00594133	0	0	7	0.00399543	9	0.00985761	9	0.003342	0	0	4	0.00228311	5	0.00547645
AB040970	Hs.555959	RUFY2	RUN and FYVE domain containing 2	BC041092	2753	77	1288	76	1212	1465	27	0.00518931							10	0.00192197
AB041261	Hs.418133	IPLA2(GAMMA)	Intracellular membrane-associated calcium-independent phospholipase A2 gamma	NM_015723	3548	408	2756	407	2349	792	35	0.0109649	11	0.015625	10	0.00618429	14	0.0160735	14	0.00438597	3	0.00426136	4	0.00247372	7	0.00803674
[truncated: 1,471 more rows]

## Sheet: PTB associated
Sequence	UniGene	Gene	Description	Long_Transcript	Length	CDS_start	CDS_end	5'UTR_length	CDS_length	3'UTR_length	PTB_Whole_seq		PTB_5'		PTB_CDS		PTB_3'		U2AF65_Wholse_seq		U2AF65_5'		U2AF65_CDS		U2AF65_3'
[truncated: 1,694 more rows]

[truncated: 2 more sheets: PTB control, Common]
